# Supplementary material for: Ectopic expression of the GRAS-type transcriptional regulator NSP2 in Parasponia triggers contrasting effects on symbioses
Source: Front Plant Sci. 2024 Oct 30;15:1468812. doi: 10.3389/fpls.2024.1468812 (PMC11557437; doi:10.3389/fpls.2024.1468812)
Supplement: Supplementary Table S1 — RNA-seq analysis of mNSP2 overexpression in Parasponia. Pearson correlation tests and a quantitative analysis of gene correlations under mycorrhizal and nodulation permissive conditions. The table also details genes in carotenoid biosynthesis and symbiosis networks, highlighting their correlation values in relation to PanNSP2 overexpression. [file Table1.xlsx]

## Sheet: Cover page
RNA-seq Analysis of NSP2 Overexpression in Parasponia: Correlation, Expression Patterns, and Impact on Arbuscular Mycorrhizal and Nodulation-Permissive Growth Conditions
Pearson Correlation Test
A quantitative breakdown of genes showing positive, negative, and non-significant correlations during NSP2 overexpression, presented both as raw counts and percentages relative to the total gene count.
Nutrient starved
A comprehensive table showing observed Pearson correlation values, p-values, false discovery rates (FDR or Padj), and the specific correlation type under AM (nutrient-starved) conditions (0 nitrate (N) and 0 phosphorus (P)). The table lists the respective gene IDs and gene annotations.
Nodulation permissive
Observed Pearson correlation values with NSP2 under nodulation-permissive conditions (375 µM nitrate (N) and 3 mM phosphorus (P)). The table includes Pearson correlation values, p-values, false discovery rates (FDR or Padj), and the specific correlation type (positive, negative, or non-significant). The table lists the respective Parasponia gene IDs and gene annotations.
Carotenoid pathway
This table lists the principal genes involved in the carotenoid biosynthesis pathway in Parasponia, detailing their Arabidopsis orthologs and quantifying their Pearson correlation values in relation to the overexpression of PanNSP2 under both AM (nutrient-starved) and nodulation-permissive conditions.
Symbiosis network
This table lists the principal genes involved in the symbiosis network in Parasponia and quantifies their Pearson correlation values in relation to the overexpression of NSP2 under both AM (nutrient-starved) and nodulation-permissive conditions.

## Sheet: Pearson correlation test
Correlation Type	Count Nodule permissive	Nodule permissive / total genes	Count Nutrient starved	Nutrient starved / total genes
Positive	873	2.73%	525	1.70%
Non-Significant	30783	96.31%	29749	96.56%
Negative	305	0.95%	536	1.74%
BH cutoff < 0.05

## Sheet: Nodulation permissive
Annotation	Gene id	Correlation	P-value	FDR (Padj)	Correlation type
PanNSP2 GRAS transcription factor	PanWU01x14_157260	1	3.50898e-101	1.12151e-96	Positive
NA UDP-glucuronosyl/UDP-glucosyltransferase	PanWU01x14_153080	0.979645	1.89914e-10	2.05126e-06	Positive
NA D-cysteine desulfhydrase	PanWU01x14_014030	0.979496	1.99074e-10	2.05126e-06	Positive
NA Oxoglutarate/iron-dependent dioxygenase	PanWU01x14_174710	0.978671	2.5672e-10	2.05126e-06	Positive
PanCYCLOPS transcription factor	PanWU01x14_263790	0.976223	5.17148e-10	3.00035e-06	Positive
NA Multi antimicrobial extrusion protein	PanWU01x14_053170	0.975906	5.63253e-10	3.00035e-06	Positive
NA S-adenosyl-L-methionine-dependent methyltransferase	PanWU01x14_054770	0.974897	7.33553e-10	3.3493e-06	Positive
NA Hopanoid-associated sugar epimerase	PanWU01x14_286730	0.973452	1.05161e-09	3.95344e-06	Positive
NA hypothetical protein	PanWU01x14_226170	0.973216	1.11326e-09	3.95344e-06	Positive
NA chaperone protein dnaJ-like protein	PanWU01x14_023880	0.970793	1.94351e-09	6.16763e-06	Positive
PanPDS Flavin amine oxidase	PanWU01x14_330130	0.970389	2.12271e-09	6.16763e-06	Positive
NA Long-chain-alcohol oxidase	PanWU01x14_341820	0.969816	2.40113e-09	6.39522e-06	Positive
NA hypothetical protein	PanWU01x14_303270	0.969205	2.73139e-09	6.71524e-06	Positive
NA Bet v I/Major latex protein	PanWU01x14_027160	0.966684	4.52747e-09	1.03359e-05	Positive
NA 4-hydroxy-3-methylbut-2-en-1-yl diphosphate synthase, atypical	PanWU01x14_289960	0.965537	5.62612e-09	1.19878e-05	Positive
NA Aspartate/other aminotransferase	PanWU01x14_035710	0.964202	7.17885e-09	1.43402e-05	Positive
NA Tyrosine-protein kinase	PanWU01x14_223010	0.963365	8.32646e-09	1.50272e-05	Positive
NA UDP-glucuronosyl/UDP-glucosyltransferase	PanWU01x14_153150	0.96306	8.78043e-09	1.50272e-05	Positive
PanCRTISO Carotene isomerase	PanWU01x14_284510	0.962613	9.48411e-09	1.50272e-05	Positive
NA NB-ARC domain, LRR domain containing protein	PanWU01x14_050400	0.962423	9.7976e-09	1.50272e-05	Positive
NA Arylacetamide deacetylase	PanWU01x14_160920	0.962234	1.01179e-08	1.50272e-05	Positive
NA Cytochrome P450, E-class, group I	PanWU01x14_216000	0.962104	1.03438e-08	1.50272e-05	Positive
NA hypothetical protein	PanWU01x14_001210	0.961275	1.1882e-08	1.65113e-05	Positive
PanCYP24 Cytochrome P450	PanWU01x14_082950	0.960528	1.34283e-08	1.77469e-05	Positive
NA Isopenicillin N synthase-like	PanWU01x14_174670	0.960279	1.39803e-08	1.77469e-05	Positive
PanZDS Zeta-carotene desaturase	PanWU01x14_054360	0.960079	1.4437e-08	1.77469e-05	Positive
NA Vacuolar protein sorting-associated protein	PanWU01x14_301330	0.959327	1.62693e-08	1.87125e-05	Positive
NA 3-oxo-5-alpha-steroid 4-dehydrogenase, C-terminal	PanWU01x14_193240	0.95922	1.65451e-08	1.87125e-05	Positive
NA hypothetical protein	PanWU01x14_264390	0.959055	1.69789e-08	1.87125e-05	Positive
PanZISO NnrU domain containing protein	PanWU01x14_155000	0.958185	1.94226e-08	2.06922e-05	Positive
NA Cytochrome P450, E-class, group I	PanWU01x14_273850	0.957486	2.15981e-08	2.22677e-05	Positive
PanTAT3 Tyrosine/nicotianamine aminotransferase	PanWU01x14_150400	0.956907	2.35487e-08	2.352e-05	Positive
PanLOG9 Cytokinin riboside 5'-monophosphate phosphoribohydrolase	PanWU01x14_126670	0.954776	3.20622e-08	3.10527e-05	Positive
NA Cytochrome P450, E-class, group I	PanWU01x14_199590	0.953916	3.61607e-08	3.36535e-05	Positive
PanCYP23 Cytochrome P450	PanWU01x14_243600	0.953779	3.68534e-08	3.36535e-05	Positive
NA Multi antimicrobial extrusion protein	PanWU01x14_053220	0.952989	4.107e-08	3.64622e-05	Positive
NA Cytochrome P450, E-class, group I	PanWU01x14_067180	0.952601	4.32779e-08	3.69613e-05	Positive
NA TCP transcription factor	PanWU01x14_043670	0.952488	4.39451e-08	3.69613e-05	Positive
NA Cytochrome P450, E-class, group I	PanWU01x14_216060	0.951688	4.88863e-08	3.86071e-05	Positive
NA Peptidase M1, alanine aminopeptidase/leukotriene A4 hydrolase	PanWU01x14_024180	0.951603	4.94349e-08	3.86071e-05	Positive
NA Nucleoside triphosphatase YtkD	PanWU01x14_336670	0.951589	4.95258e-08	3.86071e-05	Positive
NA hypothetical protein	PanWU01x14_313640	0.950927	5.40167e-08	4.11054e-05	Positive
NA Cytochrome P450, E-class, group I	PanWU01x14_216030	0.950499	5.70901e-08	4.24339e-05	Positive
NA NAD(P)-binding domain containing protein	PanWU01x14_145380	0.949584	6.41646e-08	4.66083e-05	Positive
NA Oxoglutarate/iron-dependent dioxygenase	PanWU01x14_023000	0.948681	7.18519e-08	5.10324e-05	Positive
NA Octamer-binding transcription factor	PanWU01x14_172350	0.948329	7.50555e-08	5.12036e-05	Positive
NA AdipoR/hemolysin-III-related	PanWU01x14_108240	0.948303	7.5297e-08	5.12036e-05	Positive
NA Cytochrome P450, E-class, group I	PanWU01x14_183220	0.947771	8.03694e-08	5.35143e-05	Positive
NA RING/U-box superfamily protein	PanWU01x14_078430	0.947464	8.34362e-08	5.41308e-05	Positive
NA KAT8 regulatory NSL complex subunit	PanWU01x14_188680	0.947272	8.53976e-08	5.41308e-05	Positive
NA NTF2-like domain containing protein	PanWU01x14_127040	0.947177	8.63762e-08	5.41308e-05	Positive
NA Non-heme dioxygenase N-terminal domain containing protein	PanWU01x14_174690	0.946857	8.97696e-08	5.51755e-05	Positive
NA UDP-glucuronosyl/UDP-glucosyltransferase	PanWU01x14_153130	0.946306	9.58663e-08	5.77645e-05	Positive
PanDXR 1-deoxy-D-xylulose 5-phosphate reductoisomerase	PanWU01x14_056620	0.946155	9.75966e-08	5.77645e-05	Positive
PanDXS2 Deoxyxylulose-5-phosphate synthase	PanWU01x14_293270	0.945167	1.0958e-07	6.2765e-05	Positive
NA Zinc finger-XS domain containing protein	PanWU01x14_264380	0.945136	1.09973e-07	6.2765e-05	Positive
NA UDP-glucuronosyl/UDP-glucosyltransferase	PanWU01x14_046410	0.944649	1.16337e-07	6.52326e-05	Positive
PanCYP722C Cytochrome P450, E-class, group I	PanWU01x14_072570	0.944421	1.19423e-07	6.55831e-05	Positive
NA Cytochrome P450, B-class	PanWU01x14_176780	0.944301	1.21066e-07	6.55831e-05	Positive
NA Pyridoxal phosphate-dependent transferase, major region, subdomain	PanWU01x14_029140	0.944133	1.23407e-07	6.5737e-05	Positive
NA Amino acid transporter, transmembrane domain containing protein	PanWU01x14_268000	0.943842	1.27561e-07	6.68355e-05	Positive
PanMAX1 Cytochrome P450	PanWU01x14_182160	0.942668	1.45501e-07	7.27521e-05	Positive
NA hypothetical protein	PanWU01x14_198790	0.94262	1.46273e-07	7.27521e-05	Positive
NA Cytochrome P450, E-class, group I	PanWU01x14_273860	0.94252	1.47915e-07	7.27521e-05	Positive
NA Dynamin superfamily	PanWU01x14_305670	0.942517	1.47958e-07	7.27521e-05	Positive
NA Transferase	PanWU01x14_303020	0.941604	1.63543e-07	7.91428e-05	Positive
NA Proline iminopeptidase	PanWU01x14_190580	0.941472	1.65907e-07	7.91428e-05	Positive
NA DNA polymerase III, subunit gamma/ tau	PanWU01x14_067550	0.939898	1.96407e-07	9.06904e-05	Positive
NA Isopentenyl-diphosphate delta-isomerase, type	PanWU01x14_121990	0.939869	1.9699e-07	9.06904e-05	Positive
NA 4-hydroxy-3-methylbut-2-enyl diphosphate reductase	PanWU01x14_032180	0.939791	1.98627e-07	9.06904e-05	Positive
NA Nucleoside diphosphate kinase	PanWU01x14_257250	0.939268	2.09841e-07	9.44608e-05	Positive
NA Cytochrome P450, E-class, group I	PanWU01x14_183210	0.938835	2.19528e-07	9.7449e-05	Positive
PanCCD7 Carotenoid cleavage dioxygenase	PanWU01x14_147890	0.938033	2.38456e-07	0.000104401	Positive
NA Oxoglutarate/iron-dependent dioxygenase	PanWU01x14_110170	0.937531	2.50983e-07	0.000108206	Positive
NA hypothetical protein	PanWU01x14_114720	0.937417	2.53917e-07	0.000108206	Positive
NA hypothetical protein	PanWU01x14_240000	0.935711	3.0116e-07	0.00012665	Positive
NA LOB domain-containing protein	PanWU01x14_022050	0.935226	3.15851e-07	0.000131103	Positive
PanNOOT1	PanWU01x14_292800	0.934941	3.24798e-07	0.000133088	Positive
NA TauD/TfdA-like domain containing protein	PanWU01x14_234330	0.934441	3.40938e-07	0.000137933	Positive
PanZAS Carotenoid oxygenase (MtZAS/OsZAS)	PanWU01x14_099680	0.934095	3.5252e-07	0.000139932	Positive
NA Polyprenyl synthetase	PanWU01x14_366370	0.93397	3.56772e-07	0.000139932	Positive
NA Protein phosphatase	PanWU01x14_001660	0.933905	3.59013e-07	0.000139932	Positive
NA SAM dependent carboxyl methyltransferase	PanWU01x14_072600	0.933102	3.87547e-07	0.000149234	Positive
NA Cytochrome P450, E-class, group I	PanWU01x14_341220	0.93233	4.16768e-07	0.000158575	Positive
NA Coatomer beta subunit	PanWU01x14_294000	0.93187	4.3503e-07	0.000163576	Positive
NA Cytochrome P450, E-class, group I	PanWU01x14_351470	0.931744	4.4018e-07	0.000163588	Positive
NA RNA-dependent RNA polymerase-type	PanWU01x14_260910	0.931521	4.4936e-07	0.00016508	Positive
NA 4-diphosphocytidyl-2C-methyl-D-erythritol kinase	PanWU01x14_161370	0.930349	5.00292e-07	0.000178552	Positive
NA hypothetical protein	PanWU01x14_372090	0.930326	5.0135e-07	0.000178552	Positive
NA O-methyltransferase COMT-type	PanWU01x14_023020	0.930295	5.02792e-07	0.000178552	Positive
NA Protein rough sheath 2/ASYMMETRIC LEAVES	PanWU01x14_311600	0.929874	5.22316e-07	0.000180711	Positive
NA Epoxide hydrolase-like	PanWU01x14_209730	0.929822	5.24745e-07	0.000180711	Positive
NA 3-oxo-5-alpha-steroid 4-dehydrogenase, C-terminal	PanWU01x14_351980	0.92975	5.28184e-07	0.000180711	Positive
NA UDP-glucuronosyl/UDP-glucosyltransferase	PanWU01x14_293240	0.929681	5.31485e-07	0.000180711	Positive
NA Aspartic peptidase	PanWU01x14_025120	0.928722	5.78997e-07	0.000194793	Positive
PanCYP22 Cytochrome P450	PanWU01x14_243620	0.928481	5.91531e-07	0.000196937	Positive
NA NAD(P)-binding domain containing protein	PanWU01x14_353130	0.927879	6.23692e-07	0.000203364	Positive
PanLUT5 Cytochrome P450, E-class, group I	PanWU01x14_258390	0.927768	6.29827e-07	0.000203364	Positive
NA Major latex protein domain containing protein	PanWU01x14_027170	0.927766	6.29924e-07	0.000203364	Positive
NA hypothetical protein	PanWU01x14_302520	0.927422	6.49132e-07	0.000207469	Positive
PanCCD8 Carotenoid cleavage dioxygenase	PanWU01x14_099840	0.927247	6.59098e-07	0.000208569	Positive
NA glycerol kinase	PanWU01x14_045810	0.926648	6.94115e-07	0.000217496	Positive
PanCPS Ent-copalyl diphosphate synthase	PanWU01x14_189500	0.926158	7.23994e-07	0.000224656	Positive
NA CRAL-TRIO lipid binding domain containing protein	PanWU01x14_255200	0.925588	7.60015e-07	0.000233566	Positive
NA UDP-glucuronosyl/UDP-glucosyltransferase	PanWU01x14_330550	0.925276	7.80374e-07	0.000237538	Positive
NA Poly A polymerase, head domain containing protein	PanWU01x14_258380	0.924954	8.01819e-07	0.000241764	Positive
NA ABC transporter-like	PanWU01x14_360250	0.924686	8.20117e-07	0.00024497	Positive
NA WPP domain-interacting tail-anchored protein	PanWU01x14_169740	0.923288	9.2105e-07	0.000272571	Positive
NA Cytochrome P450, E-class, group I	PanWU01x14_199580	0.922974	9.45112e-07	0.000277126	Positive
NA F-box domain containing protein	PanWU01x14_178190	0.921403	1.0735e-06	0.000309102	Positive
NA hypothetical protein	PanWU01x14_345970	0.921181	1.09279e-06	0.000311846	Positive
NA Serine/threonine protein kinase	PanWU01x14_160750	0.920601	1.14453e-06	0.000323719	Positive
NA LRR domain containing protein	PanWU01x14_051700	0.920448	1.15844e-06	0.000324781	Positive
NA UDP-glucuronosyl/UDP-glucosyltransferase	PanWU01x14_010260	0.920009	1.19933e-06	0.000331854	Positive
NA hypothetical protein	PanWU01x14_222060	0.919955	1.20444e-06	0.000331854	Positive
NA Peptidyl-prolyl cis-trans isomerase, FKBP-type	PanWU01x14_115460	0.91983	1.2164e-06	0.000332285	Positive
NA Glycoside hydrolase	PanWU01x14_306900	0.919167	1.28117e-06	0.000347013	Positive
NA hypothetical protein	PanWU01x14_262460	0.918851	1.31306e-06	0.000347966	Positive
NA Epoxide hydrolase-like	PanWU01x14_272000	0.9188	1.31824e-06	0.000347966	Positive
NA hypothetical protein	PanWU01x14_370360	0.918703	1.32824e-06	0.000347966	Positive
NA Alcohol dehydrogenase superfamily, zinc-type	PanWU01x14_361890	0.917686	1.43641e-06	0.000373245	Positive
NA 4-hydroxy-3-methylbut-2-en-1-yl diphosphate synthase, bacterial-type	PanWU01x14_289970	0.91678	1.5389e-06	0.000394091	Positive
NA Alcohol dehydrogenase superfamily, zinc-type	PanWU01x14_209270	0.916717	1.54627e-06	0.000394091	Positive
NA Cytochrome P450, E-class, group I	PanWU01x14_262730	0.916654	1.55363e-06	0.000394091	Positive
NA Small heat shock protein HSP	PanWU01x14_182880	0.916191	1.6087e-06	0.000404847	Positive
NA S-receptor-like serine/threonine-protein kinase	PanWU01x14_239980	0.915939	1.63943e-06	0.000406443	Positive
PanNPF19 Proton-dependent oligopeptide transporter	PanWU01x14_102930	0.91593	1.64047e-06	0.000406443	Positive
NA Ribonuclease T2-like	PanWU01x14_167140	0.915575	1.68459e-06	0.000412852	Positive
NA hypothetical protein	PanWU01x14_223470	0.915515	1.69218e-06	0.000412852	Positive
NA Signal transduction response regulator	PanWU01x14_239990	0.915351	1.71298e-06	0.000414761	Positive
NA Cytochrome P	PanWU01x14_176790	0.914588	1.81234e-06	0.000435519	Positive
NA Oxoglutarate/iron-dependent dioxygenase	PanWU01x14_351280	0.914357	1.84342e-06	0.000437362	Positive
NA UDP-glucuronosyl/UDP-glucosyltransferase	PanWU01x14_294530	0.914328	1.84737e-06	0.000437362	Positive
NA hypothetical protein	PanWU01x14_334330	0.914	1.89231e-06	0.000444707	Positive
NA hypothetical protein	PanWU01x14_321950	0.913683	1.93664e-06	0.000451802	Positive
NA RmlC-like cupins superfamily protein	PanWU01x14_322550	0.913314	1.98928e-06	0.000460719	Positive
NA Glycoside hydrolase	PanWU01x14_352470	0.912908	2.04848e-06	0.000471017	Positive
NA Pectate lyase superfamily protein	PanWU01x14_168930	0.912773	2.06855e-06	0.000472236	Positive
PanTNL2 TIR-NBS-LRR-like protein	PanWU01x14_127300	0.911571	2.25425e-06	0.000503832	Positive
NA hypothetical protein	PanWU01x14_150020	0.911299	2.29827e-06	0.00050626	Positive
NA NAD(P)-binding domain containing protein	PanWU01x14_018510	0.911229	2.30959e-06	0.00050626	Positive
NA hypothetical protein	PanWU01x14_184020	0.911211	2.31263e-06	0.00050626	Positive
PanPSY Squalene/phytoene synthase	PanWU01x14_119050	0.910671	2.40229e-06	0.000522309	Positive
NA Oxoglutarate/iron-dependent dioxygenase	PanWU01x14_018020	0.910302	2.46528e-06	0.000532384	Positive
NA Aminotransferase class-III	PanWU01x14_201140	0.909918	2.53239e-06	0.000543206	Positive
PanD27 Beta-carotene isomerase	PanWU01x14_194930	0.908697	2.75566e-06	0.000587158	Positive
NA Ribonuclease H-like domain containing protein	PanWU01x14_297460	0.907802	2.92957e-06	0.000620079	Positive
NA Programmed cell death protein	PanWU01x14_296690	0.907271	3.03691e-06	0.00063857	Positive
PanZnF31 Zinc finger transcription factor	PanWU01x14_139600	0.90692	3.10966e-06	0.000649594	Positive
NA hypothetical protein	PanWU01x14_260850	0.906708	3.15447e-06	0.000654675	Positive
NA hypothetical protein	PanWU01x14_347080	0.906307	3.24024e-06	0.000663854	Positive
NA Annexin	PanWU01x14_229640	0.905902	3.32902e-06	0.000676721	Positive
NA hypothetical protein	PanWU01x14_287460	0.905829	3.34539e-06	0.000676721	Positive
NA hypothetical protein	PanWU01x14_024220	0.903633	3.86498e-06	0.000775256	Positive
NA TFIIH C1-like domain containing protein	PanWU01x14_188620	0.903569	3.88101e-06	0.000775256	Positive
NA Octamer-binding transcription factor	PanWU01x14_188150	0.903397	3.92468e-06	0.000779109	Positive
NA hypothetical protein	PanWU01x14_241520	0.902746	4.09323e-06	0.000806027	Positive
NA Alpha-hydroxy acid dehydrogenase, FMN-dependent	PanWU01x14_272750	0.902647	4.11937e-06	0.000806027	Positive
PanYSL1 Oligopeptide transporter	PanWU01x14_242440	0.900885	4.60867e-06	0.000887336	Positive
NA Glucoamylase	PanWU01x14_268640	0.900383	4.75648e-06	0.000910311	Positive
NA hypothetical protein	PanWU01x14_051710	0.899971	4.88082e-06	0.000928547	Positive
PanPGP11 ABC transporter	PanWU01x14_272570	0.899796	4.93448e-06	0.000933201	Positive
NA Digalactosyldiacylglycerol synthase	PanWU01x14_206020	0.899151	5.13638e-06	0.00096567	Positive
NA hypothetical protein	PanWU01x14_204050	0.898946	5.20194e-06	0.000972275	Positive
NA Poly(ADP-ribose) polymerase	PanWU01x14_096390	0.898256	5.42774e-06	0.00100858	Positive
NA hypothetical protein	PanWU01x14_128630	0.897796	5.58287e-06	0.00103141	Positive
NA Calcium/calmodulin-dependent/calcium-dependent protein kinase	PanWU01x14_030440	0.897347	5.73811e-06	0.001054	Positive
NA Lateral organ boundaries domain containing protein	PanWU01x14_286240	0.896689	5.97152e-06	0.0010906	Positive
NA Coatomer beta subunit	PanWU01x14_235150	0.896167	6.16239e-06	0.00111907	Positive
NA L-2-aminoadipate reductase	PanWU01x14_085220	0.89489	6.65104e-06	0.00120098	Positive
NA Pectinesterase inhibitor domain containing protein	PanWU01x14_065150	0.894199	6.92843e-06	0.00123709	Positive
NA F-box domain containing protein	PanWU01x14_294810	0.89376	7.10976e-06	0.00124898	Positive
NA Gnk2-like domain containing protein	PanWU01x14_071420	0.893754	7.11224e-06	0.00124898	Positive
NA Late embryogenesis abundant protein	PanWU01x14_258090	0.893478	7.22804e-06	0.00126238	Positive
NA Mitogen-activated protein kinase kinase kinase	PanWU01x14_194120	0.893144	7.37033e-06	0.00127877	Positive
NA Ferroportin	PanWU01x14_201480	0.892546	7.63156e-06	0.00131136	Positive
PanOPCL9 4-coumarate-CoA ligase	PanWU01x14_260150	0.892341	7.72244e-06	0.00131988	Positive
NA zinc finger protein	PanWU01x14_306920	0.891491	8.11066e-06	0.00137156	Positive
NA Amidase	PanWU01x14_073960	0.891219	8.23804e-06	0.00138577	Positive
NA Tetratricopeptide-like helical domain containing protein	PanWU01x14_096610	0.890768	8.45322e-06	0.00141452	Positive
NA hypothetical protein	PanWU01x14_152920	0.890008	8.82605e-06	0.00146922	Positive
NA Oxoglutarate/iron-dependent dioxygenase	PanWU01x14_137120	0.889817	8.92184e-06	0.00147747	Positive
NA ABI family	PanWU01x14_068850	0.889139	9.26926e-06	0.00151926	Positive
NA F-box domain containing protein	PanWU01x14_131560	0.889003	9.34012e-06	0.00152306	Positive
NA Protein kinase	PanWU01x14_254420	0.888603	9.55166e-06	0.00154445	Positive
NA S-adenosylmethionine decarboxylase, conserved site	PanWU01x14_080550	0.88854	9.58499e-06	0.00154445	Positive
NA Ionotropic glutamate receptor, metazoa	PanWU01x14_355630	0.888482	9.61625e-06	0.00154445	Positive
NA Glycoside hydrolase	PanWU01x14_322240	0.888009	9.87261e-06	0.00157769	Positive
NA Cyclin	PanWU01x14_108230	0.887575	1.0113e-05	0.00160806	Positive
NA RING/U-box superfamily protein	PanWU01x14_078460	0.88734	1.02454e-05	0.00162106	Positive
PanNPF15 Proton-dependent oligopeptide transporter	PanWU01x14_082760	0.88716	1.03478e-05	0.00162919	Positive
NA hypothetical protein	PanWU01x14_194920	0.886748	1.05848e-05	0.00165833	Positive
NA Acid phosphatase	PanWU01x14_029310	0.886524	1.07155e-05	0.00167062	Positive
NA Villin	PanWU01x14_134640	0.886281	1.08591e-05	0.0016848	Positive
NA Cytochrome P450, E-class, group I	PanWU01x14_169110	0.885848	1.11189e-05	0.00171677	Positive
NA 14-3-3 protein	PanWU01x14_310030	0.885293	1.14586e-05	0.00176071	Positive
NA Ribonuclease H-like domain containing protein	PanWU01x14_240230	0.885018	1.16308e-05	0.00177862	Positive
NA hypothetical protein	PanWU01x14_197180	0.884858	1.17315e-05	0.0017834	Positive
NA Zinc finger-domain containing protein	PanWU01x14_018620	0.884695	1.18352e-05	0.00178426	Positive
NA GPCR kinase	PanWU01x14_084280	0.884315	1.20794e-05	0.00181253	Positive
NA Glycosyl hydrolase	PanWU01x14_030750	0.882412	1.33673e-05	0.00199641	Positive
NA Methyltransferase type	PanWU01x14_230650	0.882281	1.34602e-05	0.00200094	Positive
NA Galacturonosyltransferase	PanWU01x14_169660	0.881846	1.37718e-05	0.00203778	Positive
NA hypothetical protein	PanWU01x14_163640	0.881262	1.41989e-05	0.0020722	Positive
NA Serine/threonine protein kinase	PanWU01x14_270230	0.88068	1.46365e-05	0.00211672	Positive
NA hypothetical protein	PanWU01x14_010530	0.879481	1.55729e-05	0.00221456	Positive
NA Alpha/beta hydrolase fold	PanWU01x14_084230	0.879459	1.55901e-05	0.00221456	Positive
NA Tetratricopeptide-like helical domain containing protein	PanWU01x14_097080	0.878977	1.59802e-05	0.00225724	Positive
NA Oxoglutarate/iron-dependent dioxygenase	PanWU01x14_137190	0.87886	1.60768e-05	0.00225724	Positive
NA Cytochrome P	PanWU01x14_072580	0.878828	1.61025e-05	0.00225724	Positive
NA hypothetical protein	PanWU01x14_042600	0.878423	1.6439e-05	0.00229435	Positive
NA Serine/threonine protein kinase	PanWU01x14_165820	0.877946	1.68427e-05	0.00234048	Positive
NA Peptidase M	PanWU01x14_352400	0.877851	1.6924e-05	0.0023416	Positive
NA S-adenosyl-l-methionine decarboxylase leader peptide	PanWU01x14_080540	0.877731	1.70271e-05	0.0023457	Positive
NA Alcohol dehydrogenase superfamily, zinc-type	PanWU01x14_305910	0.877437	1.72826e-05	0.00236056	Positive
PanSCL16 GRAS transcription factor = PanSHR2	PanWU01x14_130270	0.877305	1.73985e-05	0.00236165	Positive
NA Major facilitator, sugar transporter-like	PanWU01x14_010510	0.877259	1.74384e-05	0.00236165	Positive
NA Kelch repeat type	PanWU01x14_189240	0.877105	1.75747e-05	0.00237006	Positive
NA Peroxiredoxin-like FAM213/AAED	PanWU01x14_298240	0.876855	1.77969e-05	0.00238181	Positive
NA hypothetical protein	PanWU01x14_024210	0.87684	1.78108e-05	0.00238181	Positive
NA hypothetical protein	PanWU01x14_259920	0.876491	1.81251e-05	0.00241374	Positive
NA LOW PSII ACCUMULATION-like protein	PanWU01x14_322730	0.875502	1.90425e-05	0.00252538	Positive
NA Lipopolysaccharide core heptose(II) kinase	PanWU01x14_035220	0.87532	1.92158e-05	0.00253665	Positive
NA hypothetical protein	PanWU01x14_296870	0.874751	1.97643e-05	0.00258822	Positive
PanMSAT L-threonine-O-3-phosphate decarboxylase	PanWU01x14_110090	0.874673	1.98403e-05	0.00258822	Positive
NA Acid phosphatase	PanWU01x14_212510	0.873992	2.05169e-05	0.00264412	Positive
NA Bifunctional inhibitor/plant lipid transfer protein/seed storage helical domain containing protein	PanWU01x14_140270	0.873535	2.09814e-05	0.00268156	Positive
NA hypothetical protein	PanWU01x14_296570	0.873434	2.10849e-05	0.00268156	Positive
NA Peptidase M	PanWU01x14_203630	0.873378	2.11431e-05	0.00268156	Positive
NA Cytidine deaminase, homodimeric	PanWU01x14_054490	0.873288	2.12361e-05	0.00268272	Positive
PanVSP3 Acid phosphatase	PanWU01x14_219120	0.87295	2.15883e-05	0.00271647	Positive
NA Cytochrome P	PanWU01x14_216050	0.872474	2.20934e-05	0.00275831	Positive
NA Rhodanese-like domain containing protein	PanWU01x14_249810	0.871954	2.26562e-05	0.00281757	Positive
NA hypothetical protein	PanWU01x14_168490	0.87098	2.37416e-05	0.00292975	Positive
NA hypothetical protein	PanWU01x14_279780	0.870669	2.40969e-05	0.00295081	Positive
NA Calcineurin-like phosphoesterase	PanWU01x14_029280	0.870358	2.44578e-05	0.00298357	Positive
NA CRIB domain containing protein	PanWU01x14_023710	0.869399	2.55961e-05	0.00309878	Positive
NA hypothetical protein	PanWU01x14_217780	0.868084	2.72279e-05	0.00328389	Positive
NA 43kDa postsynaptic protein	PanWU01x14_081520	0.866927	2.87344e-05	0.00343963	Positive
NA NB-ARC domain, LRR domain containing protein	PanWU01x14_050360	0.866483	2.93311e-05	0.00349795	Positive
NA Calmodulin-binding domain	PanWU01x14_014450	0.8662	2.97152e-05	0.00353059	Positive
NA Hopanoid-associated sugar epimerase	PanWU01x14_238480	0.865836	3.02183e-05	0.00356386	Positive
NA PsbP family	PanWU01x14_359830	0.865726	3.03703e-05	0.00356862	Positive
NA hypothetical protein	PanWU01x14_369660	0.865517	3.0663e-05	0.00357836	Positive
NA Ubiquitinyl hydrolase	PanWU01x14_131400	0.865507	3.06771e-05	0.00357836	Positive
NA hypothetical protein	PanWU01x14_016040	0.864978	3.14274e-05	0.00363932	Positive
NA Mitochondrial carrier protein	PanWU01x14_218730	0.86475	3.17557e-05	0.00366406	Positive
NA Transmembrane protein	PanWU01x14_232290	0.864162	3.26169e-05	0.00372031	Positive
NA Dual specificity phosphatase	PanWU01x14_138040	0.864099	3.27088e-05	0.00372031	Positive
NA hypothetical protein	PanWU01x14_066510	0.863481	3.36355e-05	0.00379867	Positive
NA Major facilitator, sugar transporter-like	PanWU01x14_114710	0.863073	3.42592e-05	0.00385549	Positive
NA Bifunctional inhibitor/plant lipid transfer protein/seed storage helical domain containing protein	PanWU01x14_199680	0.862748	3.47631e-05	0.00388484	Positive
NA Diphosphomevalonate decarboxylase	PanWU01x14_318650	0.862261	3.55292e-05	0.00395495	Positive
NA G1/S-specific cyclin-E protein	PanWU01x14_288090	0.86212	3.57539e-05	0.00395495	Positive
NA Phosphoenolpyruvate carboxykinase, ATP-utilizing	PanWU01x14_235600	0.862115	3.57617e-05	0.00395495	Positive
NA F-box domain containing protein	PanWU01x14_215110	0.861924	3.60675e-05	0.00397501	Positive
NA Ribonuclease H	PanWU01x14_347090	0.861681	3.64604e-05	0.00400338	Positive
PanIAA28 AUX/IAA protein	PanWU01x14_100270	0.86161	3.65754e-05	0.00400338	Positive
NA FAD/NAD(P)-binding domain containing protein	PanWU01x14_115840	0.861474	3.67959e-05	0.00401377	Positive
NA hypothetical protein	PanWU01x14_225640	0.861378	3.69531e-05	0.0040172	Positive
NA Delta-aminolevulinic acid dehydratase	PanWU01x14_060360	0.860614	3.82243e-05	0.00412732	Positive
NA Glyoxalase-like domain containing protein	PanWU01x14_073620	0.86027	3.88069e-05	0.00417612	Positive
NA F-box domain containing protein	PanWU01x14_152240	0.860082	3.91291e-05	0.00417731	Positive
NA LRR domain containing protein	PanWU01x14_052270	0.860041	3.9201e-05	0.00417731	Positive
NA Protein kinase-like domain containing protein	PanWU01x14_020380	0.860035	3.92101e-05	0.00417731	Positive
NA Transmembrane protein 45B	PanWU01x14_263950	0.859804	3.96099e-05	0.00419815	Positive
NA NB-ARC domain containing protein	PanWU01x14_050830	0.859087	4.08713e-05	0.004297	Positive
NA Oxoglutarate/iron-dependent dioxygenase	PanWU01x14_184630	0.858965	4.10895e-05	0.00430578	Positive
NA cGMP-dependent kinase	PanWU01x14_225660	0.858745	4.14839e-05	0.00432251	Positive
NA Wound-responsive family protein	PanWU01x14_185410	0.858726	4.15197e-05	0.00432251	Positive
PanFMT2A Phosphoribosylglycinamide formyltransferase	PanWU01x14_347700	0.858573	4.17968e-05	0.00433724	Positive
NA Cytidine deaminase, homotetrameric	PanWU01x14_054480	0.857974	4.28956e-05	0.00440832	Positive
NA hypothetical protein	PanWU01x14_372240	0.85718	4.43884e-05	0.00452255	Positive
NA Hydrophobic seed protein	PanWU01x14_295290	0.857021	4.46942e-05	0.00453483	Positive
NA F-box domain containing protein	PanWU01x14_330140	0.856224	4.6244e-05	0.00467723	Positive
NA Cytochrome P450, E-class, group I	PanWU01x14_169100	0.856125	4.64412e-05	0.00468236	Positive
NA NAD(P)-binding domain containing protein	PanWU01x14_161980	0.855828	4.70324e-05	0.00472706	Positive
NA hypothetical protein	PanWU01x14_088540	0.855395	4.79053e-05	0.00478867	Positive
NA hypothetical protein	PanWU01x14_201970	0.855071	4.85664e-05	0.00478867	Positive
NA Ribonuclease H-like domain containing protein	PanWU01x14_331740	0.855041	4.86298e-05	0.00478867	Positive
NA hypothetical protein	PanWU01x14_289570	0.855034	4.86434e-05	0.00478867	Positive
NA Inositol monophosphatase	PanWU01x14_257940	0.855009	4.86943e-05	0.00478867	Positive
NA P-loop containing nucleoside triphosphate hydrolase	PanWU01x14_335500	0.852965	5.30595e-05	0.00518604	Positive
NA Macro domain containing protein	PanWU01x14_015350	0.852836	5.33441e-05	0.00519796	Positive
NA Octamer-binding transcription factor	PanWU01x14_210620	0.85259	5.38939e-05	0.00523557	Positive
NA Alpha-N-acetylglucosaminidase	PanWU01x14_258880	0.852442	5.42256e-05	0.00523863	Positive
NA Parvalbumin	PanWU01x14_121110	0.85243	5.42533e-05	0.00523863	Positive
NA hypothetical protein	PanWU01x14_141500	0.852328	5.44837e-05	0.00524504	Positive
NA Diacylglycerol glucosyltransferase	PanWU01x14_095350	0.85212	5.4954e-05	0.00526244	Positive
NA Serine/threonine protein kinase	PanWU01x14_071430	0.852103	5.49938e-05	0.00526244	Positive
NA Zinc finger, CCHC-type	PanWU01x14_074310	0.851917	5.54182e-05	0.00528723	Positive
NA hypothetical protein	PanWU01x14_078260	0.851502	5.63768e-05	0.00535795	Positive
NA RNA-dependent RNA polymerase-type	PanWU01x14_176670	0.850276	5.92863e-05	0.00554505	Positive
NA P-type ATPase	PanWU01x14_204330	0.850263	5.93193e-05	0.00554505	Positive
NA hypothetical protein	PanWU01x14_370510	0.850256	5.9335e-05	0.00554505	Positive
NA Inorganic pyrophosphatase	PanWU01x14_072370	0.850115	5.96775e-05	0.00556027	Positive
NA Dimethylaniline monooxygenase, N-oxide-forming	PanWU01x14_200060	0.849871	6.02741e-05	0.00558383	Positive
NA hypothetical protein	PanWU01x14_241490	0.849043	6.23378e-05	0.00574173	Positive
NA hypothetical protein	PanWU01x14_117650	0.848513	6.36898e-05	0.0058494	Positive
NA 2-C-methyl-D-erythritol 2,4-cyclodiphosphate synthase, conserved site	PanWU01x14_301620	0.848372	6.40531e-05	0.00585605	Positive
NA regulator of nonsense transcript protein	PanWU01x14_146560	0.848283	6.42835e-05	0.00585605	Positive
NA Glycoside hydrolase	PanWU01x14_321960	0.848236	6.44052e-05	0.00585605	Positive
NA hypothetical protein	PanWU01x14_185610	0.848201	6.44952e-05	0.00585605	Positive
NA Glycogen/starch/alpha-glucan phosphorylase	PanWU01x14_079000	0.847964	6.51146e-05	0.00588514	Positive
PanCYP6 Cytochrome P450	PanWU01x14_319210	0.847937	6.51838e-05	0.00588514	Positive
NA hypothetical protein	PanWU01x14_334740	0.847506	6.63215e-05	0.0059688	Positive
NA Transferase	PanWU01x14_177240	0.847445	6.64839e-05	0.0059688	Positive
NA Lecithin:cholesterol/phospholipid:diacylglycerol acyltransferase	PanWU01x14_202860	0.846958	6.77913e-05	0.00606912	Positive
NA hypothetical protein	PanWU01x14_035840	0.846499	6.90442e-05	0.00616323	Positive
NA Homogentisate 1,2-dioxygenase	PanWU01x14_308060	0.846432	6.92281e-05	0.00616323	Positive
PanBZIP3 Basic-leucine zipper transcription factor	PanWU01x14_051750	0.846284	6.96387e-05	0.00616731	Positive
NA Parvalbumin	PanWU01x14_027020	0.846202	6.98642e-05	0.00616731	Positive
NA hypothetical protein	PanWU01x14_201990	0.846033	7.03343e-05	0.00616731	Positive
NA hypothetical protein	PanWU01x14_098620	0.846	7.04263e-05	0.00616731	Positive
NA Cyclophilin-type peptidyl-prolyl cis-trans isomerase	PanWU01x14_190210	0.845865	7.08041e-05	0.00617027	Positive
NA hypothetical protein	PanWU01x14_313650	0.845839	7.08787e-05	0.00617027	Positive
NA hypothetical protein	PanWU01x14_127520	0.845663	7.1374e-05	0.00618207	Positive
PanBHLH83 Basic helix-loop-helix transcription factor	PanWU01x14_108920	0.84543	7.20355e-05	0.0062225	Positive
NA TFIIH C1-like domain containing protein	PanWU01x14_089940	0.845238	7.25826e-05	0.00622298	Positive
NA Peptidase M1, alanine aminopeptidase/leukotriene A4 hydrolase	PanWU01x14_024190	0.845237	7.25865e-05	0.00622298	Positive
PanZnF22 Zinc finger transcription factor	PanWU01x14_256220	0.845223	7.26251e-05	0.00622298	Positive
NA Glycoside hydrolase	PanWU01x14_352460	0.845011	7.32366e-05	0.00624191	Positive
NA S-adenosyl-L-methionine-dependent methyltransferase	PanWU01x14_349550	0.844738	7.40275e-05	0.00627584	Positive
NA hypothetical protein	PanWU01x14_363580	0.844279	7.53741e-05	0.00636683	Positive
NA Serine/threonine protein kinase	PanWU01x14_318270	0.844236	7.54991e-05	0.00636683	Positive
PanZnF29 Zinc finger transcription factor	PanWU01x14_289490	0.844015	7.61575e-05	0.00640545	Positive
NA ADP/ATP carrier protein	PanWU01x14_110510	0.843922	7.64339e-05	0.00641182	Positive
NA hypothetical protein	PanWU01x14_030030	0.843495	7.77189e-05	0.00650255	Positive
NA Transmembrane protein TauE-like	PanWU01x14_358420	0.843398	7.80133e-05	0.00651014	Positive
NA hypothetical protein	PanWU01x14_254800	0.843285	7.8357e-05	0.00652179	Positive
NA hypothetical protein	PanWU01x14_326150	0.84294	7.94151e-05	0.00659269	Positive
NA Multi antimicrobial extrusion protein	PanWU01x14_056150	0.842721	8.00926e-05	0.00660434	Positive
NA Ribosomal protein	PanWU01x14_143530	0.842677	8.02298e-05	0.00660434	Positive
NA FkbH domain containing protein	PanWU01x14_004840	0.84259	8.0501e-05	0.00660434	Positive
NA P-type ATPase	PanWU01x14_149940	0.842125	8.19638e-05	0.00665381	Positive
NA hypothetical protein	PanWU01x14_050810	0.842106	8.2025e-05	0.00665381	Positive
NA NAD(P)-binding domain containing protein	PanWU01x14_051040	0.841755	8.31416e-05	0.00671725	Positive
PanNPF42 Proton-dependent oligopeptide transporter	PanWU01x14_200170	0.84165	8.34795e-05	0.00672062	Positive
NA hypothetical protein	PanWU01x14_310860	0.841474	8.40463e-05	0.00673873	Positive
NA NAD(P)-binding domain containing protein	PanWU01x14_018520	0.841449	8.41261e-05	0.00673873	Positive
NA LRR domain containing protein	PanWU01x14_090550	0.8413	8.46109e-05	0.00676063	Positive
PanDIP1 GRAS transcription factor	PanWU01x14_065530	0.841112	8.52222e-05	0.00679249	Positive
NA hypothetical protein	PanWU01x14_369650	0.840792	8.6273e-05	0.00684211	Positive
PanNAC31 NAC domain containing protein	PanWU01x14_161970	0.840226	8.81591e-05	0.0069609	Positive
NA Ribonuclease H-like domain containing protein	PanWU01x14_322780	0.84019	8.82815e-05	0.0069609	Positive
NA Glycoside hydrolase	PanWU01x14_168920	0.84008	8.86543e-05	0.0069609	Positive
NA hypothetical protein	PanWU01x14_190200	0.839993	8.89487e-05	0.0069609	Positive
NA Voltage dependent potassium channel	PanWU01x14_177910	0.839967	8.9035e-05	0.0069609	Positive
PanPGP9 ABC transporter	PanWU01x14_120320	0.839856	8.94131e-05	0.00697008	Positive
NA hypothetical protein	PanWU01x14_103900	0.839785	8.96538e-05	0.00697184	Positive
NA hypothetical protein	PanWU01x14_362900	0.839632	9.01775e-05	0.00699554	Positive
NA Aluminum-activated malate transporter	PanWU01x14_325160	0.838482	9.41883e-05	0.00728899	Positive
NA Cytochrome P450, E-class, group I	PanWU01x14_199570	0.838331	9.47251e-05	0.00729128	Positive
NA S-crystallin	PanWU01x14_318500	0.838296	9.48518e-05	0.00729128	Positive
NA hypothetical protein	PanWU01x14_045510	0.838281	9.49023e-05	0.00729128	Positive
NA Peptidase S10, serine carboxypeptidase	PanWU01x14_061330	0.837978	9.59921e-05	0.0073222	Positive
NA hypothetical protein	PanWU01x14_057730	0.837468	9.78435e-05	0.00744566	Positive
NA alpha-(1,6)-fucosyltransferase	PanWU01x14_188100	0.836839	0.000100173	0.00758678	Positive
NA Octamer-binding transcription factor	PanWU01x14_350750	0.836579	0.000101147	0.00764244	Positive
NA Splicing factor-like protein	PanWU01x14_082070	0.836169	0.000102703	0.00772347	Positive
NA Signal transduction response regulator	PanWU01x14_313020	0.835678	0.000104587	0.00784672	Positive
NA hypothetical protein	PanWU01x14_121360	0.835519	0.000105206	0.00787466	Positive
NA Ribosomal protein	PanWU01x14_050510	0.835321	0.000105977	0.00791388	Positive
NA hypothetical protein	PanWU01x14_212340	0.834486	0.000109284	0.00808523	Positive
NA hypothetical protein	PanWU01x14_265820	0.83417	0.000110558	0.0081418	Positive
NA Pol-like polyprotein/retrotransposon	PanWU01x14_168610	0.833683	0.000112549	0.00823156	Positive
NA hypothetical protein	PanWU01x14_263700	0.833469	0.00011343	0.00827186	Positive
NA GPCR kinase	PanWU01x14_060720	0.833424	0.000113618	0.00827186	Positive
NA hypothetical protein	PanWU01x14_295990	0.832813	0.000116173	0.00838663	Positive
NA Gnk2-like domain containing protein	PanWU01x14_071410	0.8328	0.000116225	0.00838663	Positive
NA Alternative oxidase	PanWU01x14_211590	0.832796	0.000116244	0.00838663	Positive
NA hypothetical protein	PanWU01x14_255480	0.83255	0.000117286	0.00844277	Positive
NA Carotenoid oxygenase	PanWU01x14_099670	0.832401	0.000117923	0.00846186	Positive
NA Bet v I type allergen	PanWU01x14_203220	0.832263	0.000118513	0.00847383	Positive
NA START domain containing protein	PanWU01x14_068130	0.831522	0.000121728	0.00864673	Positive
NA hypothetical protein	PanWU01x14_053390	0.831421	0.000122168	0.00864673	Positive
NA hypothetical protein	PanWU01x14_185050	0.831395	0.000122284	0.00864673	Positive
NA LRR domain containing protein	PanWU01x14_330780	0.831312	0.000122652	0.00865359	Positive
NA hypothetical protein	PanWU01x14_125300	0.831065	0.000123744	0.0087114	Positive
NA Parvalbumin	PanWU01x14_040760	0.830913	0.00012442	0.00873976	Positive
NA hypothetical protein	PanWU01x14_348260	0.830843	0.000124735	0.00874269	Positive
NA S1/P1 nuclease	PanWU01x14_076930	0.830634	0.000125672	0.00876985	Positive
NA hypothetical protein	PanWU01x14_185230	0.82997	0.000128689	0.00894138	Positive
NA hypothetical protein	PanWU01x14_164890	0.829827	0.000129349	0.00896772	Positive
NA Lysosomal cystine transporter	PanWU01x14_269760	0.829597	0.000130412	0.00902183	Positive
NA Cytochrome P450, E-class, group I	PanWU01x14_199560	0.82923	0.000132126	0.0091207	Positive
NA Non-heme dioxygenase N-terminal domain containing protein	PanWU01x14_123190	0.82816	0.000137225	0.00941171	Positive
NA Cyclic nucleotide-binding-like	PanWU01x14_225650	0.827709	0.000139421	0.00954181	Positive
NA Tyrosine-protein kinase	PanWU01x14_105020	0.827418	0.000140857	0.00961948	Positive
NA PGG domain containing protein	PanWU01x14_064260	0.827278	0.000141549	0.00964615	Positive
NA Glycosyl transferase	PanWU01x14_144330	0.827075	0.00014256	0.00969438	Positive
NA hypothetical protein	PanWU01x14_108390	0.826888	0.000143494	0.0097363	Positive
NA Zein-binding domain containing protein	PanWU01x14_128820	0.82683	0.000143786	0.0097363	Positive
NA Sugar/inositol transporter	PanWU01x14_124660	0.826416	0.00014588	0.00982147	Positive
NA hypothetical protein	PanWU01x14_291450	0.826399	0.000145965	0.00982147	Positive
NA hypothetical protein	PanWU01x14_016030	0.825708	0.00014952	0.0100185	Positive
NA hypothetical protein	PanWU01x14_090170	0.825522	0.00015049	0.0100624	Positive
NA Chaperonin-like	PanWU01x14_161780	0.825291	0.000151701	0.0101221	Positive
NA Aldose 1-epimerase	PanWU01x14_357310	0.825108	0.000152666	0.0101581	Positive
NA GDP-fucose protein O-fucosyltransferase	PanWU01x14_101730	0.825068	0.000152875	0.0101581	Positive
NA Terminal organelle assembly protein	PanWU01x14_279790	0.824794	0.000154332	0.0102154	Positive
NA hypothetical protein	PanWU01x14_240980	0.824785	0.000154376	0.0102154	Positive
NA Vacuolar protein sorting-associated protein	PanWU01x14_286080	0.824141	0.000157844	0.0103591	Positive
NA hypothetical protein	PanWU01x14_253990	0.824056	0.000158304	0.0103679	Positive
NA hypothetical protein	PanWU01x14_153460	0.8237	0.000160254	0.0104643	Positive
NA hypothetical protein	PanWU01x14_115700	0.823608	0.000160757	0.0104643	Positive
NA Acid phosphatase, type	PanWU01x14_338320	0.823351	0.000162183	0.0105143	Positive
PanWRKY54 WRKY domain containing protein	PanWU01x14_245650	0.822971	0.000164301	0.0106279	Positive
NA hypothetical protein	PanWU01x14_000830	0.822918	0.000164601	0.0106279	Positive
NA hypothetical protein	PanWU01x14_162750	0.822759	0.000165497	0.0106642	Positive
NA hypothetical protein	PanWU01x14_115010	0.822674	0.000165975	0.0106735	Positive
NA Coiled-coil domain containing protein 109, C-terminal	PanWU01x14_328280	0.822604	0.000166371	0.0106775	Positive
NA 6-phosphogluconolactonase	PanWU01x14_009460	0.822089	0.000169312	0.0108445	Positive
NA hypothetical protein	PanWU01x14_137790	0.821646	0.000171878	0.0109648	Positive
NA 43kDa postsynaptic protein	PanWU01x14_311370	0.821614	0.000172066	0.0109648	Positive
NA hypothetical protein	PanWU01x14_360440	0.821548	0.000172447	0.0109648	Positive
NA Pentatricopeptide repeat	PanWU01x14_252470	0.82147	0.000172906	0.0109648	Positive
NA Alcohol dehydrogenase superfamily, zinc-type	PanWU01x14_064980	0.82117	0.000174669	0.0110328	Positive
NA Cysteine synthase	PanWU01x14_054670	0.821045	0.000175407	0.0110358	Positive
NA NTF2-like domain containing protein	PanWU01x14_286050	0.820869	0.000176451	0.0110545	Positive
NA hypothetical protein	PanWU01x14_360450	0.820723	0.000177321	0.0110545	Positive
NA Aspartic peptidase	PanWU01x14_196300	0.820704	0.000177434	0.0110545	Positive
NA Coactivator CBP, KIX domain containing protein	PanWU01x14_286490	0.820507	0.000178615	0.0110922	Positive
NA hypothetical protein	PanWU01x14_371640	0.820488	0.000178732	0.0110922	Positive
NA Transferase	PanWU01x14_202680	0.820395	0.00017929	0.0111007	Positive
NA Acid phosphatase	PanWU01x14_134580	0.82035	0.000179564	0.0111007	Positive
NA NAD(P)-binding domain containing protein	PanWU01x14_175380	0.820077	0.000181214	0.0111741	Positive
NA 43kDa postsynaptic protein	PanWU01x14_114190	0.820038	0.000181451	0.0111741	Positive
NA Coatomer beta subunit	PanWU01x14_052330	0.81991	0.000182232	0.0112006	Positive
NA hypothetical protein	PanWU01x14_263400	0.819446	0.000185089	0.0113544	Positive
NA Heat shock protein 70 family	PanWU01x14_344580	0.819316	0.000185896	0.011382	Positive
NA Octamer-binding transcription factor	PanWU01x14_172340	0.818386	0.000191742	0.0116646	Positive
NA hypothetical protein	PanWU01x14_099480	0.81835	0.000191972	0.0116646	Positive
NA hypothetical protein	PanWU01x14_044890	0.818183	0.00019304	0.0116959	Positive
NA Vacuolar protein sorting-associated protein	PanWU01x14_188240	0.818155	0.000193217	0.0116959	Positive
PanGA20OX4 Gibberellin-20 oxidase	PanWU01x14_230470	0.81763	0.000196611	0.0118788	Positive
NA RNA-dependent RNA polymerase-type	PanWU01x14_260960	0.816599	0.000203405	0.012243	Positive
NA Peptidase M1, alanine aminopeptidase/leukotriene A4 hydrolase	PanWU01x14_024200	0.816089	0.000206841	0.0124264	Positive
NA Kinesin-like protein	PanWU01x14_060470	0.815689	0.000209567	0.012543	Positive
NA GPCR kinase	PanWU01x14_297450	0.815191	0.000213006	0.0126508	Positive
NA hypothetical protein	PanWU01x14_076190	0.815076	0.000213802	0.0126508	Positive
NA hypothetical protein	PanWU01x14_089450	0.815071	0.000213838	0.0126508	Positive
NA Thioredoxin	PanWU01x14_212590	0.815028	0.000214138	0.0126508	Positive
NA hypothetical protein	PanWU01x14_231080	0.814638	0.000216873	0.0127652	Positive
NA Amino acid transporter, transmembrane domain containing protein	PanWU01x14_134220	0.814416	0.00021844	0.0128337	Positive
PanVPY Ankyrin repeat containing protein	PanWU01x14_341680	0.814196	0.000220006	0.012902	Positive
NA Cytochrome P450, E-class, group I	PanWU01x14_083240	0.813955	0.000221728	0.0129263	Positive
NA Cation efflux protein	PanWU01x14_348480	0.813939	0.00022184	0.0129263	Positive
NA hypothetical protein	PanWU01x14_315630	0.813834	0.000222597	0.0129263	Positive
NA Ulp1 protease family, C-terminal catalytic domain containing protein	PanWU01x14_235750	0.813831	0.000222618	0.0129263	Positive
NA XS domain containing protein	PanWU01x14_264410	0.813799	0.00022285	0.0129263	Positive
PanNPF18 Proton-dependent oligopeptide transporter	PanWU01x14_193950	0.813759	0.00022314	0.0129263	Positive
NA Coatomer beta subunit	PanWU01x14_017910	0.813744	0.00022325	0.0129263	Positive
NA Peroxidase	PanWU01x14_286230	0.813597	0.000224314	0.0129644	Positive
PanHRS4 GARP transcription factor	PanWU01x14_231780	0.813535	0.000224763	0.0129665	Positive
NA Serine/threonine protein kinase	PanWU01x14_370390	0.812969	0.000228899	0.0130873	Positive
NA hypothetical protein	PanWU01x14_334600	0.812731	0.000230653	0.0131277	Positive
NA hypothetical protein	PanWU01x14_370340	0.812707	0.000230836	0.0131277	Positive
NA Cellular retinaldehyde binding/alpha-tocopherol transport	PanWU01x14_145190	0.812537	0.000232095	0.0131525	Positive
NA CBS domain containing protein	PanWU01x14_258760	0.812337	0.000233596	0.0132141	Positive
NA hypothetical protein	PanWU01x14_070460	0.812128	0.000235163	0.0132793	Positive
NA hypothetical protein	PanWU01x14_105920	0.811868	0.000237124	0.0133532	Positive
NA TFIIE transcription factor	PanWU01x14_222980	0.811667	0.000238653	0.0133605	Positive
NA Cytochrome P	PanWU01x14_072620	0.811517	0.000239797	0.0133989	Positive
NA Cyclohexanecarboxyl-CoA dehydrogenase	PanWU01x14_141420	0.811133	0.000242757	0.0135406	Positive
NA F-box domain containing protein	PanWU01x14_331860	0.810682	0.000246261	0.0136408	Positive
NA Multi antimicrobial extrusion protein	PanWU01x14_125380	0.810327	0.000249053	0.0137478	Positive
NA Oxoglutarate/iron-dependent dioxygenase	PanWU01x14_082330	0.810161	0.000250364	0.0137964	Positive
NA Octamer-binding transcription factor	PanWU01x14_286720	0.809721	0.00025387	0.013963	Positive
NA hypothetical protein	PanWU01x14_205200	0.809672	0.000254262	0.013963	Positive
NA hypothetical protein	PanWU01x14_109650	0.808706	0.000262114	0.0143412	Positive
NA hypothetical protein	PanWU01x14_209490	0.80866	0.000262494	0.0143412	Positive
NA hypothetical protein	PanWU01x14_291720	0.808228	0.000266076	0.0144933	Positive
NA Lipoxygenase	PanWU01x14_085150	0.80816	0.000266643	0.0144933	Positive
NA Mitogen-activated protein kinase kinase kinase	PanWU01x14_225980	0.808073	0.000267372	0.0144933	Positive
NA Thioredoxin-like fold containing protein	PanWU01x14_148500	0.807942	0.000268463	0.0144933	Positive
NA NAD(P)-binding domain containing protein	PanWU01x14_057720	0.807893	0.000268883	0.0144933	Positive
NA rhomboid family protein	PanWU01x14_181750	0.80789	0.000268906	0.0144933	Positive
NA Myristoyl-CoA:protein N-myristoyltransferase	PanWU01x14_247100	0.807526	0.00027198	0.0145863	Positive
PanZnF26 Zinc finger transcription factor	PanWU01x14_356210	0.807474	0.000272417	0.0145863	Positive
NA hypothetical protein	PanWU01x14_207790	0.807425	0.000272832	0.0145863	Positive
NA Fungal lipase-like domain containing protein	PanWU01x14_007430	0.807368	0.000273322	0.0145863	Positive
NA Transferase	PanWU01x14_368980	0.807309	0.000273827	0.0145863	Positive
NA Transferase	PanWU01x14_370870	0.807309	0.000273827	0.0145863	Positive
NA Ion channel regulatory protein	PanWU01x14_018050	0.807108	0.000275544	0.0145977	Positive
NA hypothetical protein	PanWU01x14_018130	0.807106	0.00027556	0.0145977	Positive
NA Flavin monooxygenase-like	PanWU01x14_052350	0.80707	0.000275868	0.0145977	Positive
NA HotDog domain containing protein	PanWU01x14_279450	0.806637	0.000279607	0.0147224	Positive
NA hypothetical protein	PanWU01x14_342060	0.806273	0.000282778	0.014816	Positive
NA ABC transporter type 1, transmembrane domain containing protein	PanWU01x14_217930	0.806221	0.000283239	0.014816	Positive
PanACS12 L-threonine-O-3-phosphate decarboxylase	PanWU01x14_084650	0.805916	0.000285923	0.0149281	Positive
PanSTE1 Fatty acid hydroxylase	PanWU01x14_204790	0.805871	0.000286316	0.0149281	Positive
NA Mitogen-activated protein kinase kinase kinase	PanWU01x14_184450	0.805501	0.000289605	0.0150373	Positive
NA Sodium/sulfate symporter	PanWU01x14_161730	0.80543	0.000290238	0.0150373	Positive
NA Quinone oxidoreductase PIG	PanWU01x14_076880	0.805319	0.000291233	0.0150373	Positive
NA hypothetical protein	PanWU01x14_296550	0.805211	0.000292209	0.0150539	Positive
NA hypothetical protein	PanWU01x14_053200	0.805151	0.000292749	0.0150539	Positive
NA hypothetical protein	PanWU01x14_023010	0.805127	0.000292967	0.0150539	Positive
NA hypothetical protein	PanWU01x14_293660	0.804805	0.000295874	0.0151789	Positive
NA Short-chain dehydrogenase/reductase	PanWU01x14_028610	0.804396	0.000299619	0.0153464	Positive
NA Tyrosine-protein kinase	PanWU01x14_212910	0.80425	0.000300961	0.0153804	Positive
NA DYW domain containing protein	PanWU01x14_314120	0.804219	0.000301246	0.0153804	Positive
NA hypothetical protein	PanWU01x14_125930	0.803998	0.00030329	0.0154311	Positive
NA Short-chain dehydrogenase/reductase	PanWU01x14_019510	0.803976	0.000303494	0.0154311	Positive
NA hypothetical protein	PanWU01x14_131760	0.803601	0.000306991	0.0155528	Positive
NA UDP-glucuronosyl/UDP-glucosyltransferase	PanWU01x14_180760	0.803448	0.000308424	0.0155781	Positive
NA UDP-glucuronosyl/UDP-glucosyltransferase	PanWU01x14_023580	0.803437	0.000308531	0.0155781	Positive
NA hypothetical protein	PanWU01x14_117750	0.802481	0.000317627	0.0159503	Positive
NA WD repeat containing protein	PanWU01x14_075560	0.802453	0.000317897	0.0159503	Positive
NA BTB-kelch protein	PanWU01x14_181640	0.801926	0.00032301	0.0161561	Positive
NA F-box domain containing protein	PanWU01x14_331890	0.801681	0.000325413	0.0162508	Positive
NA S-crystallin	PanWU01x14_312330	0.801345	0.000328725	0.0162812	Positive
NA Small heat shock protein HSP	PanWU01x14_187300	0.801334	0.00032883	0.0162812	Positive
NA hypothetical protein	PanWU01x14_113570	0.801309	0.000329078	0.0162812	Positive
NA hypothetical protein	PanWU01x14_192530	0.801023	0.000331928	0.016381	Positive
NA Aminotransferase class IV	PanWU01x14_308300	0.801004	0.000332121	0.016381	Positive
NA Nucleotide-binding alpha-beta plait domain containing protein	PanWU01x14_035390	0.800866	0.000333496	0.0164235	Positive
NA ATP-binding cassette containing protein	PanWU01x14_333780	0.800601	0.000336157	0.0165291	Positive
NA Amino acid transporter, transmembrane domain containing protein	PanWU01x14_226660	0.800435	0.000337837	0.0165676	Positive
NA hypothetical protein	PanWU01x14_045520	0.800421	0.000337977	0.0165676	Positive
NA Glutathione S-transferase, C-terminal-like	PanWU01x14_371590	0.800033	0.000341932	0.0166847	Positive
PanSCL26 GRAS transcription factor	PanWU01x14_236490	0.799908	0.000343208	0.0167215	Positive
NA hypothetical protein	PanWU01x14_165140	0.798808	0.000354654	0.0172111	Positive
NA hypothetical protein	PanWU01x14_350130	0.798787	0.000354874	0.0172111	Positive
PanZIP9 Zinc/iron permease	PanWU01x14_148990	0.798516	0.00035774	0.0173091	Positive
NA hypothetical protein	PanWU01x14_157170	0.798251	0.000360561	0.0173553	Positive
NA TTHA0068-like domain containing protein	PanWU01x14_209500	0.798002	0.000363237	0.0174359	Positive
NA Cytochrome P	PanWU01x14_126060	0.797973	0.000363543	0.0174359	Positive
NA Voltage dependent potassium channel	PanWU01x14_208360	0.797933	0.000363975	0.0174359	Positive
NA Ribonuclease H-like domain containing protein	PanWU01x14_020400	0.797892	0.000364418	0.0174359	Positive
NA Splicing factor-like protein	PanWU01x14_076100	0.797709	0.000366389	0.0175007	Positive
NA NAD(P)-binding domain containing protein	PanWU01x14_182000	0.797665	0.000366869	0.0175007	Positive
PanNAC59 NAC domain containing protein	PanWU01x14_137610	0.797585	0.000367738	0.0175161	Positive
NA UDP-glucuronosyl/UDP-glucosyltransferase	PanWU01x14_153090	0.797456	0.000369138	0.0175566	Positive
NA D-aminoacyl-tRNA deacylase, archaea	PanWU01x14_010070	0.797334	0.000370465	0.0175935	Positive
NA Glucose/Sorbosone dehydrogenase	PanWU01x14_148270	0.796902	0.000375209	0.0177302	Positive
NA hypothetical protein	PanWU01x14_035600	0.79687	0.000375562	0.0177302	Positive
NA Cryptochrome/DNA photolyase, FAD-binding domain containing protein	PanWU01x14_157630	0.796738	0.000377026	0.017773	Positive
NA NB-ARC domain, LRR domain containing protein	PanWU01x14_310910	0.796477	0.000379926	0.0178751	Positive
NA Serine/threonine protein kinase	PanWU01x14_156400	0.796443	0.00038031	0.0178751	Positive
NA hypothetical protein	PanWU01x14_206910	0.795966	0.000385662	0.0180735	Positive
NA UDP-glucuronosyl/UDP-glucosyltransferase	PanWU01x14_334070	0.795781	0.000387757	0.0181451	Positive
NA hypothetical protein	PanWU01x14_206900	0.794954	0.00039722	0.0185066	Positive
NA hypothetical protein	PanWU01x14_280150	0.794882	0.000398054	0.018509	Positive
NA Rhodanese-like domain containing protein	PanWU01x14_216910	0.794766	0.000399405	0.01851	Positive
NA Cytochrome P450, E-class, group I	PanWU01x14_067170	0.794315	0.000404662	0.0186899	Positive
NA Short-chain dehydrogenase/reductase	PanWU01x14_176100	0.793773	0.000411072	0.0189586	Positive
NA Zinc finger, C2H2 domain containing protein	PanWU01x14_232680	0.793367	0.000415917	0.0191543	Positive
NA Acid phosphatase	PanWU01x14_029290	0.793312	0.000416585	0.0191575	Positive
NA Peptidase S1, PA clan	PanWU01x14_316830	0.793218	0.000417707	0.0191743	Positive
NA hypothetical protein	PanWU01x14_252040	0.79315	0.000418535	0.0191743	Positive
NA hypothetical protein	PanWU01x14_165130	0.793132	0.000418749	0.0191743	Positive
NA hypothetical protein	PanWU01x14_050760	0.792891	0.000421669	0.0192708	Positive
NA SH3 domain containing protein	PanWU01x14_243150	0.792858	0.000422062	0.0192708	Positive
NA NAD(P)-binding domain containing protein	PanWU01x14_330860	0.792678	0.000424255	0.0193157	Positive
NA Phosphonate C-P lyase system	PanWU01x14_217920	0.792564	0.000425654	0.0193243	Positive
NA LRR domain containing protein	PanWU01x14_159970	0.792296	0.000428942	0.019446	Positive
NA hypothetical protein	PanWU01x14_102970	0.792128	0.000431011	0.0195121	Positive
NA UDP-glucuronosyl/UDP-glucosyltransferase	PanWU01x14_180770	0.791946	0.00043327	0.0195314	Positive
NA Triose phosphate/phosphoenolpyruvate translocator	PanWU01x14_343960	0.791478	0.000439103	0.0197664	Positive
NA 43kDa postsynaptic protein	PanWU01x14_246490	0.791404	0.000440037	0.0197806	Positive
NA Transferase	PanWU01x14_303100	0.791183	0.000442826	0.0198502	Positive
NA Cellulose synthase	PanWU01x14_003140	0.790825	0.000447359	0.0200253	Positive
NA Enolase	PanWU01x14_323890	0.79069	0.000449087	0.0200745	Positive
NA Smr domain containing protein	PanWU01x14_134340	0.790536	0.000451054	0.020104	Positive
NA S-crystallin	PanWU01x14_070500	0.789827	0.000460231	0.0204253	Positive
NA Lycopene cyclase, beta/epsilon	PanWU01x14_117300	0.789407	0.000465727	0.0206013	Positive
NA hypothetical protein	PanWU01x14_013720	0.789384	0.000466028	0.0206013	Positive
NA hypothetical protein	PanWU01x14_323900	0.789313	0.000466962	0.020614	Positive
NA hypothetical protein	PanWU01x14_334370	0.789035	0.000470653	0.0207197	Positive
NA mental retardation GTPase activating protein	PanWU01x14_021720	0.788784	0.000473987	0.0208378	Positive
NA Galactose oxidase/kelch, beta-propeller	PanWU01x14_028480	0.788356	0.000479734	0.0210615	Positive
PanKAN4 KANADI transcription factor	PanWU01x14_083030	0.788087	0.00048337	0.021192	Positive
PanNPF5 Proton-dependent oligopeptide transporter	PanWU01x14_267210	0.787988	0.000484717	0.021222	Positive
PanNPF35 Proton-dependent oligopeptide transporter	PanWU01x14_247620	0.787911	0.00048576	0.0212385	Positive
NA hypothetical protein	PanWU01x14_312340	0.787635	0.000489533	0.0213613	Positive
NA DEAD-box ATP-dependent RNA helicase 47, mitochondrial	PanWU01x14_063360	0.787608	0.000489904	0.0213613	Positive
NA hypothetical protein	PanWU01x14_141610	0.787558	0.000490595	0.0213623	Positive
NA Ionotropic glutamate receptor	PanWU01x14_093440	0.78741	0.000492635	0.0214219	Positive
PanCYP25 Cytochrome P450	PanWU01x14_082880	0.78718	0.000495812	0.0215308	Positive
NA hypothetical protein	PanWU01x14_116530	0.787057	0.000497516	0.0215401	Positive
PanERF44 AP2/ERF transcription factor	PanWU01x14_141620	0.787036	0.000497803	0.0215401	Positive
NA FAD/NAD(P)-binding domain containing protein	PanWU01x14_150670	0.787018	0.000498049	0.0215401	Positive
NA Pectinesterase inhibitor domain containing protein	PanWU01x14_136800	0.786937	0.000499188	0.0215602	Positive
NA FAD/NAD(P)-binding domain containing protein	PanWU01x14_254150	0.78666	0.000503048	0.0216655	Positive
NA hypothetical protein	PanWU01x14_104290	0.786606	0.000503818	0.0216655	Positive
NA Tafazzin	PanWU01x14_325080	0.786572	0.000504285	0.0216655	Positive
NA hypothetical protein	PanWU01x14_267110	0.78652	0.000505014	0.0216655	Positive
NA hypothetical protein	PanWU01x14_085300	0.786435	0.000506211	0.0216834	Positive
NA Tyrosyl-DNA phosphodiesterase I	PanWU01x14_305080	0.786394	0.000506788	0.0216834	Positive
NA Spastin	PanWU01x14_233030	0.786184	0.00050977	0.0217773	Positive
NA WLM domain containing protein	PanWU01x14_236910	0.78606	0.000511521	0.0217773	Positive
NA F-box domain containing protein	PanWU01x14_032720	0.78576	0.000515797	0.0218929	Positive
NA Thioesterase domain containing protein	PanWU01x14_079810	0.785585	0.00051831	0.021958	Positive
NA Peptidase S54, rhomboid	PanWU01x14_204440	0.785324	0.000522065	0.022071	Positive
NA Vacuolar protein sorting-associated protein	PanWU01x14_331130	0.785028	0.000526357	0.0222231	Positive
PanERF75 AP2/ERF transcription factor	PanWU01x14_018490	0.78441	0.000535412	0.0225042	Positive
NA Snf1 kinase interactor-like protein	PanWU01x14_025150	0.784348	0.000536323	0.0225042	Positive
NA Beta-glucosidase GBA2-type	PanWU01x14_096480	0.784334	0.000536535	0.0225042	Positive
NA hypothetical protein	PanWU01x14_055700	0.784028	0.000541072	0.0226351	Positive
NA hypothetical protein	PanWU01x14_017990	0.783635	0.000546942	0.0228507	Positive
PanLOX3 Lipoxygenase	PanWU01x14_085170	0.783042	0.000555906	0.0231076	Positive
NA UTP--glucose-1-phosphate uridylyltransferase family	PanWU01x14_015120	0.783037	0.000555983	0.0231076	Positive
PanBHLH70 Basic helix-loop-helix transcription factor	PanWU01x14_135550	0.782939	0.000557466	0.0231144	Positive
PanPGP18 ABC transporter	PanWU01x14_159160	0.782871	0.000558504	0.0231202	Positive
NA Flavodoxin-like	PanWU01x14_038890	0.782827	0.000559179	0.0231202	Positive
NA hypothetical protein	PanWU01x14_118980	0.782118	0.0005701	0.0235109	Positive
NA hypothetical protein	PanWU01x14_042930	0.781748	0.000575856	0.0237177	Positive
NA Phosphoesterase	PanWU01x14_230170	0.781228	0.000584041	0.0239173	Positive
NA NB-ARC domain, LRR domain containing protein	PanWU01x14_302850	0.781226	0.000584074	0.0239173	Positive
NA hypothetical protein	PanWU01x14_311110	0.781203	0.000584445	0.0239173	Positive
NA hypothetical protein	PanWU01x14_138440	0.780833	0.00059032	0.0240875	Positive
NA hypothetical protein	PanWU01x14_149740	0.780799	0.000590864	0.0240875	Positive
NA UDP-glucuronosyl/UDP-glucosyltransferase	PanWU01x14_264000	0.780752	0.000591617	0.0240875	Positive
NA NAD kinase/diacylglycerol kinase-like domain containing protein	PanWU01x14_219070	0.780519	0.000595366	0.0242093	Positive
PanBZIP29 Basic-leucine zipper transcription factor	PanWU01x14_191520	0.780358	0.000597954	0.0242836	Positive
NA hypothetical protein	PanWU01x14_363940	0.780252	0.000599665	0.0242932	Positive
NA NAD(P)-binding domain containing protein	PanWU01x14_051260	0.780202	0.000600471	0.0242932	Positive
NA hypothetical protein	PanWU01x14_200430	0.780116	0.000601875	0.0243192	Positive
NA hypothetical protein	PanWU01x14_075230	0.779405	0.000613493	0.0246571	Positive
NA Molybdopterin biosynthesis MoaE	PanWU01x14_053400	0.77937	0.000614064	0.0246571	Positive
PanANN1 Annexin	PanWU01x14_229570	0.779311	0.000615033	0.0246638	Positive
NA Aldo/keto reductase/potassium channel subunit beta	PanWU01x14_106730	0.77925	0.000616054	0.0246738	Positive
NA hypothetical protein	PanWU01x14_182700	0.778847	0.000622746	0.0248795	Positive
NA Coatomer beta subunit	PanWU01x14_329360	0.778699	0.00062522	0.024916	Positive
NA NB-ARC domain, LRR domain containing protein	PanWU01x14_051720	0.778646	0.000626102	0.0249201	Positive
NA G1/S-specific cyclin-E protein	PanWU01x14_078500	0.778559	0.00062756	0.0249471	Positive
NA ATP-dependent Clp protease ATP-binding subunit ClpA	PanWU01x14_069050	0.778446	0.000629464	0.0249917	Positive
PanMES4 Methyl esterase	PanWU01x14_231920	0.777931	0.000638176	0.0252748	Positive
NA hypothetical protein	PanWU01x14_204300	0.777727	0.000641652	0.0253496	Positive
NA hypothetical protein	PanWU01x14_006900	0.777479	0.000645897	0.0254858	Positive
NA Ribonuclease H	PanWU01x14_219450	0.777395	0.000647335	0.0255111	Positive
NA hypothetical protein	PanWU01x14_262840	0.776836	0.000657027	0.0258293	Positive
NA UDP-glucuronosyl/UDP-glucosyltransferase	PanWU01x14_289380	0.776361	0.000665344	0.0260783	Positive
NA Pectin lyase fold containing protein	PanWU01x14_321970	0.775448	0.000681563	0.0266301	Positive
NA FkbH domain containing protein	PanWU01x14_054740	0.775264	0.000684871	0.0267267	Positive
NA Ribosomal protein	PanWU01x14_068080	0.774996	0.00068971	0.02685	Positive
NA Pyruvate kinase	PanWU01x14_194900	0.774918	0.000691139	0.0268719	Positive
NA hypothetical protein	PanWU01x14_085550	0.774873	0.000691954	0.0268719	Positive
NA Serine/threonine protein kinase	PanWU01x14_036730	0.774683	0.000695409	0.0269664	Positive
NA hypothetical protein	PanWU01x14_168480	0.774646	0.000696077	0.0269664	Positive
NA Peroxisomal membrane protein	PanWU01x14_056630	0.774443	0.000699796	0.0270761	Positive
NA Calcium-dependent channel	PanWU01x14_321300	0.774357	0.000701368	0.0270761	Positive
NA Sec39 domain containing protein	PanWU01x14_068520	0.774283	0.000702743	0.0270761	Positive
NA hypothetical protein	PanWU01x14_318520	0.774215	0.00070399	0.0270761	Positive
NA Magnesium chelatase, ATPase subunit I	PanWU01x14_022410	0.773995	0.000708045	0.0271993	Positive
NA NB-ARC domain, LRR domain containing protein	PanWU01x14_353390	0.773902	0.000709782	0.027201	Positive
PanPRR6 Two-component response regulator-like	PanWU01x14_267040	0.773464	0.000717941	0.0274804	Positive
NA Protein Hothead	PanWU01x14_239320	0.773354	0.000719992	0.027493	Positive
NA hypothetical protein	PanWU01x14_020040	0.773111	0.000724575	0.027635	Positive
NA Starch synthase, catalytic domain containing protein	PanWU01x14_329800	0.772893	0.000728686	0.0277114	Positive
NA Serine/threonine protein kinase	PanWU01x14_348780	0.772867	0.000729179	0.0277114	Positive
NA hypothetical protein	PanWU01x14_289320	0.772765	0.000731123	0.0277523	Positive
NA hypothetical protein	PanWU01x14_234760	0.772654	0.000733242	0.0277997	Positive
NA hypothetical protein	PanWU01x14_059700	0.772429	0.000737524	0.0278634	Positive
NA Complex 1 LYR protein	PanWU01x14_120490	0.772397	0.000738148	0.0278634	Positive
NA Diphthine--ammonia ligase	PanWU01x14_188070	0.772383	0.000738408	0.0278634	Positive
NA TPX2, C-terminal	PanWU01x14_254130	0.771876	0.000748176	0.0281654	Positive
NA Fungal lipase-like domain containing protein	PanWU01x14_317430	0.771238	0.000760608	0.0285662	Positive
NA L-gulonolactone oxidase	PanWU01x14_041210	0.771133	0.00076267	0.02861	Positive
PanBSL1 Serine/threonine protein phosphatase	PanWU01x14_176300	0.770722	0.000770784	0.0288016	Positive
NA Ubiquitin conjugation factor E4, core	PanWU01x14_294880	0.770417	0.00077685	0.028842	Positive
NA DnaJ-like	PanWU01x14_332590	0.770411	0.000776976	0.028842	Positive
NA Succinylglutamate-semialdehyde dehydrogenase	PanWU01x14_155840	0.770029	0.00078462	0.0290919	Positive
NA NAD(P)H-quinone oxidoreductase, subunit N	PanWU01x14_086510	0.769924	0.000786746	0.029137	Positive
NA Pectinesterase, catalytic	PanWU01x14_102500	0.769713	0.000791011	0.029261	Positive
NA hypothetical protein	PanWU01x14_074670	0.769509	0.000795143	0.0293459	Positive
NA hypothetical protein	PanWU01x14_033730	0.769234	0.00080075	0.0294508	Positive
NA START-like domain containing protein	PanWU01x14_221420	0.769029	0.00080496	0.0295377	Positive
NA Glycine cleavage system T protein	PanWU01x14_339600	0.768842	0.000808816	0.0296452	Positive
NA hypothetical protein	PanWU01x14_169650	0.768149	0.000823215	0.0300351	Positive
NA hypothetical protein	PanWU01x14_029020	0.768068	0.000824902	0.0300624	Positive
NA hypothetical protein	PanWU01x14_028670	0.76795	0.000827382	0.0301184	Positive
NA BURP domain containing protein	PanWU01x14_031750	0.767299	0.000841135	0.0305495	Positive
PanSTR2 Half-size ABCG transporter	PanWU01x14_309120	0.767231	0.000842591	0.0305676	Positive
NA hypothetical protein	PanWU01x14_215260	0.76711	0.000845176	0.0306198	Positive
NA hypothetical protein	PanWU01x14_303260	0.767074	0.000845947	0.0306198	Positive
NA Amino acid/polyamine transporter	PanWU01x14_192520	0.766529	0.000857657	0.0310025	Positive
NA Glutaredoxin	PanWU01x14_066150	0.766492	0.00085846	0.0310025	Positive
NA Glucoamylase	PanWU01x14_336040	0.765813	0.000873276	0.0314665	Positive
NA Metallo-beta-lactamase	PanWU01x14_019180	0.765555	0.000878943	0.0316345	Positive
NA heat shock protein	PanWU01x14_069710	0.765511	0.000879917	0.0316345	Positive
NA Ribonuclease T2-like	PanWU01x14_167130	0.765372	0.000882986	0.0316992	Positive
NA hypothetical protein	PanWU01x14_246520	0.765319	0.000884168	0.0316992	Positive
NA Protein phosphatase	PanWU01x14_195160	0.765295	0.000884694	0.0316992	Positive
NA Villin	PanWU01x14_134630	0.764985	0.000891584	0.0318035	Positive
NA hypothetical protein	PanWU01x14_214750	0.764922	0.000892998	0.0318184	Positive
PanNAC35 NAC domain containing protein	PanWU01x14_089920	0.76486	0.00089439	0.0318325	Positive
NA hypothetical protein	PanWU01x14_309390	0.764713	0.000897683	0.0319142	Positive
PanMADS32 MADS-box transcription factor	PanWU01x14_212400	0.764197	0.000909313	0.0322474	Positive
PanCASTOR CASTOR ion channel	PanWU01x14_023060	0.764163	0.000910083	0.0322474	Positive
NA hypothetical protein	PanWU01x14_063370	0.76405	0.00091265	0.0322476	Positive
NA hypothetical protein	PanWU01x14_027320	0.76403	0.000913115	0.0322476	Positive
NA hypothetical protein	PanWU01x14_017980	0.763633	0.000922174	0.0325316	Positive
PanLOX2 Lipoxygenase	PanWU01x14_085160	0.763043	0.0009358	0.0328628	Positive
NA Chloride channel, voltage gated	PanWU01x14_045270	0.76279	0.00094168	0.0330011	Positive
NA Lysosomal cystine transporter	PanWU01x14_269780	0.76262	0.000945658	0.0331042	Positive
NA Phosphonate C-P lyase system	PanWU01x14_111770	0.762397	0.000950887	0.0332509	Positive
NA Protein trichome birefringence-like	PanWU01x14_268790	0.762288	0.00095345	0.0333041	Positive
NA hypothetical protein	PanWU01x14_234750	0.762202	0.000955484	0.0333387	Positive
NA TAF RNA polymerase I subunit A	PanWU01x14_206350	0.762069	0.000958637	0.0334122	Positive
NA hypothetical protein	PanWU01x14_175900	0.761139	0.000980835	0.0340744	Positive
NA hypothetical protein	PanWU01x14_149680	0.761064	0.000982655	0.0341006	Positive
NA Nuclease-like, OB-fold containing protein	PanWU01x14_217390	0.760965	0.000985058	0.0341469	Positive
NA SAM dependent carboxyl methyltransferase	PanWU01x14_072520	0.760778	0.000989582	0.0342295	Positive
NA Ferredoxin [2Fe-2S]	PanWU01x14_289840	0.760586	0.000994247	0.0343165	Positive
NA Arf GTPase activating protein	PanWU01x14_206920	0.760479	0.000996864	0.0343698	Positive
NA Leucine-rich repeat	PanWU01x14_349070	0.760391	0.000999024	0.0344071	Positive
NA Glycoside hydrolase	PanWU01x14_117660	0.760224	0.0010031	0.0345023	Positive
NA hypothetical protein	PanWU01x14_042540	0.76019	0.00100395	0.0345023	Positive
NA hypothetical protein	PanWU01x14_125870	0.760038	0.00100768	0.0345194	Positive
NA hypothetical protein	PanWU01x14_318780	0.759843	0.0010125	0.0346101	Positive
NA hypothetical protein	PanWU01x14_311120	0.759544	0.00101991	0.0346825	Positive
NA Transferase	PanWU01x14_046580	0.759525	0.00102039	0.0346825	Positive
NA Phosphoenolpyruvate carboxykinase, ATP-utilizing	PanWU01x14_096040	0.759496	0.00102112	0.0346825	Positive
NA hypothetical protein	PanWU01x14_292710	0.75948	0.00102151	0.0346825	Positive
NA Multi antimicrobial extrusion protein	PanWU01x14_125420	0.759462	0.00102197	0.0346825	Positive
NA E3 ubiquitin-protein ligase SIN-like	PanWU01x14_026060	0.759452	0.00102221	0.0346825	Positive
NA N-terminal acetyltransferase A, auxiliary subunit	PanWU01x14_144970	0.759342	0.00102495	0.0347386	Positive
NA Peptidase S8, subtilisin-related	PanWU01x14_317970	0.758999	0.00103356	0.0349563	Positive
NA Mlo-related protein	PanWU01x14_252600	0.758595	0.00104375	0.0352264	Positive
NA hypothetical protein	PanWU01x14_136860	0.758483	0.00104661	0.0352855	Positive
NA Pyridoxal phosphate phosphatase-related	PanWU01x14_333900	0.758421	0.00104818	0.0353011	Positive
NA Cytochrome b245, heavy chain	PanWU01x14_167790	0.758187	0.00105415	0.0354276	Positive
NA hypothetical protein	PanWU01x14_142840	0.758055	0.00105753	0.0354442	Positive
NA hypothetical protein	PanWU01x14_262120	0.75801	0.00105869	0.0354442	Positive
NA Alpha-N-acetylglucosaminidase	PanWU01x14_258900	0.757714	0.00106629	0.0355313	Positive
NA hypothetical protein	PanWU01x14_154410	0.757677	0.00106724	0.0355313	Positive
NA LRR domain containing protein	PanWU01x14_154050	0.757344	0.00107587	0.0356953	Positive
NA hypothetical protein	PanWU01x14_172270	0.757315	0.00107663	0.0356953	Positive
NA NEMP family	PanWU01x14_108200	0.757205	0.00107949	0.0357161	Positive
NA Aspartic peptidase	PanWU01x14_211070	0.756883	0.0010879	0.0359197	Positive
NA Pyridoxamine 5'-phosphate oxidase	PanWU01x14_130940	0.756544	0.00109681	0.0361498	Positive
NA hypothetical protein	PanWU01x14_295230	0.756532	0.00109713	0.0361498	Positive
NA P-type ATPase	PanWU01x14_003950	0.756274	0.00110396	0.0363233	Positive
NA Mitogen-activated protein kinase kinase kinase	PanWU01x14_038490	0.756248	0.00110467	0.0363233	Positive
NA Notch	PanWU01x14_216370	0.755919	0.00111343	0.0365635	Positive
NA hypothetical protein	PanWU01x14_362640	0.755888	0.00111426	0.0365635	Positive
NA 43kDa postsynaptic protein	PanWU01x14_335040	0.755667	0.00112018	0.03672	Positive
NA Transmembrane protein TauE-like	PanWU01x14_035580	0.755499	0.00112469	0.0367395	Positive
NA hypothetical protein	PanWU01x14_204560	0.75548	0.00112519	0.0367395	Positive
NA hypothetical protein	PanWU01x14_328610	0.75519	0.00113304	0.0368767	Positive
NA Zinc finger, CCCH-type	PanWU01x14_341100	0.755056	0.00113667	0.0369573	Positive
NA Zinc finger, CCHC-type	PanWU01x14_125050	0.754643	0.00114794	0.0372568	Positive
NA hypothetical protein	PanWU01x14_350650	0.75447	0.00115269	0.0373642	Positive
NA hypothetical protein	PanWU01x14_077040	0.754152	0.00116144	0.0375716	Positive
NA hypothetical protein	PanWU01x14_334400	0.753764	0.00117221	0.0378537	Positive
NA Oxoglutarate/iron-dependent dioxygenase	PanWU01x14_167430	0.753753	0.00117253	0.0378537	Positive
NA DNA repair protein Rad	PanWU01x14_187490	0.753627	0.00117602	0.0379281	Positive
NA hypothetical protein	PanWU01x14_033570	0.753563	0.00117782	0.037948	Positive
NA Phox domain containing protein	PanWU01x14_177150	0.753379	0.00118297	0.0380418	Positive
NA hypothetical protein	PanWU01x14_291070	0.753374	0.00118312	0.0380418	Positive
PanTNL35 TIR-NBS-LRR-like protein	PanWU01x14_214950	0.753083	0.0011913	0.0381437	Positive
NA hypothetical protein	PanWU01x14_236580	0.753022	0.00119301	0.0381437	Positive
NA Tetratricopeptide-like helical domain containing protein	PanWU01x14_188020	0.752965	0.00119464	0.0381437	Positive
NA Acid phosphatase	PanWU01x14_040390	0.75266	0.0012033	0.0383054	Positive
NA Patatin-related protein	PanWU01x14_270130	0.752169	0.00121731	0.038636	Positive
NA Regulator of chromosome condensation 1/beta-lactamase-inhibitor protein II	PanWU01x14_102840	0.752014	0.00122178	0.0387393	Positive
PanWRKY10 WRKY domain containing protein	PanWU01x14_098270	0.751879	0.00122566	0.0388238	Positive
NA hypothetical protein	PanWU01x14_335410	0.751818	0.00122742	0.0388412	Positive
NA Regulator of chromosome condensation	PanWU01x14_214490	0.751775	0.00122869	0.0388428	Positive
NA Para-aminobenzoate synthase, component I	PanWU01x14_144070	0.751728	0.00123005	0.0388473	Positive
NA hypothetical protein	PanWU01x14_214970	0.75141	0.00123926	0.039061	Positive
NA Tryptophan synthase, beta chain	PanWU01x14_357200	0.751229	0.00124454	0.0391119	Positive
NA Ribonuclease T2-like	PanWU01x14_045180	0.751045	0.00124995	0.0392433	Positive
NA hypothetical protein	PanWU01x14_175090	0.750988	0.0012516	0.0392565	Positive
PanSMXL6 Butenolide signaling repressing protein-like	PanWU01x14_134130	0.750789	0.00125747	0.0393393	Positive
NA Cysteine synthase	PanWU01x14_054590	0.750772	0.00125796	0.0393393	Positive
NA Argininosuccinate synthase	PanWU01x14_029580	0.750732	0.00125916	0.0393393	Positive
NA hypothetical protein	PanWU01x14_134200	0.750286	0.00127236	0.0396742	Positive
NA Serine/threonine protein kinase	PanWU01x14_055920	0.750053	0.00127932	0.0398521	Positive
NA Trehalose-phosphatase	PanWU01x14_199940	0.749862	0.00128502	0.0399368	Positive
NA hypothetical protein	PanWU01x14_132220	0.749842	0.00128562	0.0399368	Positive
NA orotidine 5'-phosphate decarboxylase	PanWU01x14_339580	0.749837	0.00128579	0.0399368	Positive
NA hypothetical protein	PanWU01x14_063640	0.749647	0.00129148	0.0400748	Positive
NA Lateral organ boundaries domain containing protein	PanWU01x14_216470	0.749385	0.00129942	0.0402819	Positive
NA Sugar/inositol transporter	PanWU01x14_005690	0.749329	0.00130111	0.0402954	Positive
PanHRS3 GARP transcription factor	PanWU01x14_343120	0.749179	0.00130564	0.0403964	Positive
NA Peptide chain release factor 2, bacterial	PanWU01x14_371630	0.748797	0.00131731	0.0405671	Positive
NA Multi antimicrobial extrusion protein	PanWU01x14_056140	0.74879	0.0013175	0.0405671	Positive
NA Proton-dependent oligopeptide transporter family	PanWU01x14_247650	0.748669	0.00132122	0.0405768	Positive
NA Histone acetyltransferase ELP	PanWU01x14_257440	0.748583	0.00132388	0.0405768	Positive
NA Calcium/calmodulin-dependent/calcium-dependent protein kinase	PanWU01x14_265520	0.748573	0.00132416	0.0405768	Positive
NA PC-Esterase	PanWU01x14_112330	0.747958	0.00134319	0.0410419	Positive
NA NB-ARC domain, LRR domain containing protein	PanWU01x14_315740	0.747752	0.00134961	0.0411592	Positive
NA Myb-like domain containing protein	PanWU01x14_054190	0.747435	0.00135951	0.0413396	Positive
NA Peptidase S1C	PanWU01x14_304650	0.747356	0.00136199	0.0413396	Positive
NA Zinc finger, CCCH-type	PanWU01x14_077930	0.747067	0.00137112	0.0415282	Positive
NA hypothetical protein	PanWU01x14_035610	0.747064	0.00137121	0.0415282	Positive
NA Yippee/Mis18-like	PanWU01x14_338550	0.747036	0.0013721	0.0415282	Positive
NA hypothetical protein	PanWU01x14_193000	0.746711	0.00138239	0.0417604	Positive
NA hypothetical protein	PanWU01x14_260160	0.746535	0.001388	0.0418904	Positive
NA UDP-glucuronosyl/UDP-glucosyltransferase	PanWU01x14_273940	0.746416	0.00139182	0.0419661	Positive
NA Plant organelle RNA recognition domain containing protein	PanWU01x14_206470	0.746303	0.00139544	0.041996	Positive
NA Oligopeptide transporter	PanWU01x14_149010	0.746245	0.0013973	0.0420123	Positive
NA Eukaryotic translation initiation factor 2D	PanWU01x14_330670	0.746085	0.00140243	0.042013	Positive
NA LRR domain containing protein	PanWU01x14_052280	0.746076	0.00140271	0.042013	Positive
NA ATPase, AAA-type, core	PanWU01x14_063930	0.74603	0.00140421	0.042013	Positive
NA hypothetical protein	PanWU01x14_016050	0.745958	0.00140652	0.042013	Positive
NA Sucrose-phosphate synthase, glycosyltransferase domain containing protein	PanWU01x14_113430	0.74586	0.00140971	0.0420687	Positive
NA UDP-glucuronosyl/UDP-glucosyltransferase	PanWU01x14_260840	0.745468	0.00142241	0.0423687	Positive
NA Lipin	PanWU01x14_303820	0.745336	0.00142672	0.0424577	Positive
NA Mono-/di-acylglycerol lipase	PanWU01x14_214270	0.745118	0.00143385	0.0425904	Positive
NA hypothetical protein	PanWU01x14_065580	0.745035	0.00143655	0.042631	Positive
NA Glycerophosphoryl diester phosphodiesterase	PanWU01x14_212970	0.74496	0.00143903	0.0426649	Positive
NA hypothetical protein	PanWU01x14_344740	0.744854	0.00144253	0.0427083	Positive
NA NAD(P)H-quinone oxidoreductase subunit M	PanWU01x14_154570	0.744834	0.00144316	0.0427083	Positive
NA F-box domain containing protein	PanWU01x14_356640	0.744638	0.00144965	0.0428559	Positive
NA Cytokinin glycosidase	PanWU01x14_102190	0.744421	0.00145683	0.0429535	Positive
NA Voltage dependent potassium channel	PanWU01x14_278760	0.743983	0.00147143	0.0433041	Positive
NA Vesicle-associated membrane-protein-associated protein	PanWU01x14_185440	0.743915	0.00147371	0.0433314	Positive
PanBHLH64 Basic helix-loop-helix transcription factor	PanWU01x14_235760	0.743536	0.00148645	0.0436259	Positive
NA hypothetical protein	PanWU01x14_121640	0.743343	0.00149297	0.0437138	Positive
NA nuclear protein	PanWU01x14_207250	0.743002	0.00150455	0.0438607	Positive
NA Multi antimicrobial extrusion protein	PanWU01x14_050280	0.74297	0.00150564	0.0438607	Positive
NA hypothetical protein	PanWU01x14_289620	0.742799	0.00151147	0.0439182	Positive
NA Ulp1 protease family, C-terminal catalytic domain containing protein	PanWU01x14_261450	0.742797	0.00151153	0.0439182	Positive
NA Branched-chain amino acid aminotransferase II	PanWU01x14_003800	0.742629	0.00151729	0.0439769	Positive
NA hypothetical protein	PanWU01x14_289820	0.742618	0.00151768	0.0439769	Positive
NA Sodium/calcium exchanger membrane region	PanWU01x14_112220	0.742376	0.00152598	0.0441775	Positive
NA GPCR kinase	PanWU01x14_049340	0.74228	0.00152932	0.0442339	Positive
NA hypothetical protein	PanWU01x14_030070	0.742142	0.00153406	0.0443311	Positive
NA Bet v I type allergen	PanWU01x14_141850	0.741827	0.00154499	0.0446066	Positive
NA hypothetical protein	PanWU01x14_311080	0.741584	0.00155348	0.0448113	Positive
NA hypothetical protein	PanWU01x14_076110	0.741414	0.00155942	0.0448733	Positive
NA Phosphoinositide phospholipase C family	PanWU01x14_134230	0.741402	0.00155985	0.0448733	Positive
NA zinc finger protein	PanWU01x14_222490	0.741209	0.00156665	0.0450286	Positive
NA SAP30-binding protein	PanWU01x14_030520	0.741062	0.00157182	0.0451365	Positive
NA Aldo/keto reductase	PanWU01x14_324250	0.740983	0.0015746	0.0451758	Positive
NA NB-ARC domain, LRR domain containing protein	PanWU01x14_200440	0.740862	0.00157888	0.0451769	Positive
NA Multi antimicrobial extrusion protein	PanWU01x14_125400	0.740834	0.00157988	0.0451769	Positive
NA Multi antimicrobial extrusion protein	PanWU01x14_125430	0.740795	0.00158125	0.0451769	Positive
NA Ornithine/DAP/Arg decarboxylase	PanWU01x14_003560	0.740758	0.00158258	0.0451769	Positive
NA Transmembrane protein	PanWU01x14_263310	0.740743	0.00158312	0.0451769	Positive
NA CBS domain containing protein	PanWU01x14_006300	0.740634	0.00158699	0.0452468	Positive
NA LRR domain containing protein	PanWU01x14_367240	0.740563	0.00158949	0.0452701	Positive
NA sequence-specific DNA binding transcription factor	PanWU01x14_183310	0.740531	0.00159064	0.0452701	Positive
NA Sugar/inositol transporter	PanWU01x14_046860	0.739918	0.00161261	0.0457295	Positive
NA hypothetical protein	PanWU01x14_248920	0.739828	0.00161585	0.0457295	Positive
NA Octamer-binding transcription factor	PanWU01x14_109710	0.739802	0.00161679	0.0457295	Positive
NA Transmembrane protein	PanWU01x14_258590	0.73968	0.00162119	0.0458134	Positive
NA hypothetical protein	PanWU01x14_057770	0.739569	0.00162523	0.045887	Positive
NA hypothetical protein	PanWU01x14_334610	0.739513	0.00162723	0.0458998	Positive
NA Cytochrome P450, E-class, group I	PanWU01x14_357420	0.739477	0.00162856	0.0458998	Positive
NA Aldo/keto reductase	PanWU01x14_125600	0.739426	0.00163041	0.0459116	Positive
PanMYB19 MYB transcription factor	PanWU01x14_269660	0.739107	0.00164205	0.0461482	Positive
NA Cystatin	PanWU01x14_021630	0.738946	0.00164792	0.0462157	Positive
PanMFS13 Major facilitator	PanWU01x14_148320	0.738932	0.00164844	0.0462157	Positive
NA Protein RETICULATA-related	PanWU01x14_015880	0.738544	0.0016627	0.0465745	Positive
NA Chaperonin Cpn60/TCP-1 family	PanWU01x14_255710	0.738477	0.00166517	0.046603	Positive
NA Vacuolar protein sorting-associated protein 17, Vps	PanWU01x14_023370	0.737681	0.00169483	0.0473088	Positive
NA hypothetical protein	PanWU01x14_290290	0.73761	0.00169748	0.0473202	Positive
NA UDP-N-acetylglucosamine-N-acetylmuramyl-pyrophosphoryl-undecaprenol N-acetylglucosamine protein	PanWU01x14_065980	0.737591	0.00169822	0.0473202	Positive
NA Rad	PanWU01x14_304490	0.737521	0.00170082	0.0473202	Positive
NA Oligopeptide transporter	PanWU01x14_069700	0.737512	0.00170116	0.0473202	Positive
NA Acid phosphatase	PanWU01x14_052070	0.736243	0.00174946	0.0485368	Positive
NA Clustered mitochondria protein	PanWU01x14_217200	0.736146	0.00175319	0.0485822	Positive
PanGS1 Glutamine synthetase	PanWU01x14_330190	0.736059	0.00175654	0.0486016	Positive
NA SPX domain containing protein	PanWU01x14_321520	0.735987	0.0017593	0.0486016	Positive
PanNPF26 Proton-dependent oligopeptide transporter	PanWU01x14_267270	0.73596	0.00176034	0.0486016	Positive
NA Acid phosphatase	PanWU01x14_179100	0.735849	0.00176465	0.0486207	Positive
NA hypothetical protein	PanWU01x14_125830	0.735716	0.0017698	0.0487206	Positive
NA Protein CHROMATIN REMODELING	PanWU01x14_012810	0.735626	0.00177331	0.0487497	Positive
NA hypothetical protein	PanWU01x14_296920	0.735452	0.00178009	0.0487678	Positive
NA Sugar/inositol transporter	PanWU01x14_076320	0.735446	0.00178029	0.0487678	Positive
NA Alpha/beta hydrolase fold	PanWU01x14_263050	0.734823	0.00180475	0.0493848	Positive
NA UDP-glucuronosyl/UDP-glucosyltransferase	PanWU01x14_085290	0.734777	0.00180655	0.049392	Positive
NA hypothetical protein	PanWU01x14_020550	0.734677	0.00181051	0.0494579	Positive
NA hypothetical protein	PanWU01x14_041920	0.734357	0.00182321	0.0497199	Positive
NA GAMYB transcription factor	PanWU01x14_311560	0.734179	0.00183028	0.0497852	Positive
NA UDP-glucuronosyl/UDP-glucosyltransferase	PanWU01x14_181630	0.734071	0.00183461	0.0498606	Positive
PanDALL6 Fungal lipase-like domain containing protein	PanWU01x14_022210	0.733967	0.00183876	0.0498913	Positive
NA hypothetical protein	PanWU01x14_242810	0.733964	0.00183886	0.0498913	Positive
NA Replication factor C	PanWU01x14_072250	0.733803	0.00184532	0.0500239	Non-Significant
NA hypothetical protein	PanWU01x14_035700	0.733655	0.00185127	0.0500419	Non-Significant
NA Spastin	PanWU01x14_003640	0.733646	0.00185163	0.0500419	Non-Significant
NA UDP-glucuronosyl/UDP-glucosyltransferase	PanWU01x14_294540	0.733631	0.00185225	0.0500419	Non-Significant
NA NB-ARC domain containing protein	PanWU01x14_052340	0.733304	0.00186545	0.0503137	Non-Significant
NA Amino acid transporter, transmembrane domain containing protein	PanWU01x14_100280	0.733221	0.00186881	0.0503376	Non-Significant
NA PLAC8 motif-containing protein	PanWU01x14_089740	0.733144	0.00187193	0.0503376	Non-Significant
NA PB1 domain containing protein	PanWU01x14_066670	0.733127	0.00187264	0.0503376	Non-Significant
NA hypothetical protein	PanWU01x14_072610	0.733045	0.00187598	0.050385	Non-Significant
NA Amino acid transporter, transmembrane domain containing protein	PanWU01x14_015770	0.732843	0.00188421	0.0504766	Non-Significant
NA Transferase	PanWU01x14_001000	0.732842	0.00188425	0.0504766	Non-Significant
NA S-receptor-like serine/threonine-protein kinase	PanWU01x14_226980	0.732508	0.00189793	0.0507341	Non-Significant
NA Proton-dependent oligopeptide transporter family	PanWU01x14_247640	0.732398	0.00190245	0.050797	Non-Significant
NA Multi antimicrobial extrusion protein	PanWU01x14_125390	0.732025	0.00191783	0.0511543	Non-Significant
NA phosphoribosylformylglycinamidine synthase	PanWU01x14_222050	0.731996	0.00191903	0.0511543	Non-Significant
NA Sybindin-like protein	PanWU01x14_168240	0.731948	0.00192104	0.0511654	Non-Significant
NA Choline transporter-like	PanWU01x14_177740	0.731868	0.00192434	0.0512106	Non-Significant
NA Polyphenol oxidase	PanWU01x14_367210	0.731775	0.00192822	0.051271	Non-Significant
NA Alcohol dehydrogenase class III/S-(hydroxymethyl)glutathione dehydrogenase	PanWU01x14_322540	0.731704	0.00193118	0.0513072	Non-Significant
NA DNA-directed DNA polymerase	PanWU01x14_094190	0.731641	0.00193381	0.0513343	Non-Significant
NA hypothetical protein	PanWU01x14_049710	0.731312	0.00194757	0.0516029	Non-Significant
NA Oligopeptide transporter	PanWU01x14_069680	0.731257	0.00194987	0.0516029	Non-Significant
NA Nitrogen fixation negative regulator NifL	PanWU01x14_102950	0.731244	0.00195039	0.0516029	Non-Significant
NA hypothetical protein	PanWU01x14_221940	0.730934	0.00196343	0.051795	Non-Significant
NA hypothetical protein	PanWU01x14_156590	0.730924	0.00196385	0.051795	Non-Significant
NA hypothetical protein	PanWU01x14_107040	0.730766	0.00197055	0.0518751	Non-Significant
NA Bet v I type allergen	PanWU01x14_304350	0.730656	0.00197521	0.0519159	Non-Significant
NA Non-heme dioxygenase N-terminal domain containing protein	PanWU01x14_014860	0.730564	0.00197913	0.0519601	Non-Significant
PanVTI11 Vesicle transport V-snare	PanWU01x14_197190	0.73054	0.00198015	0.0519601	Non-Significant
NA hypothetical protein	PanWU01x14_132680	0.730375	0.00198713	0.0521007	Non-Significant
NA Extradiol aromatic ring-opening dioxygenase, DODA type	PanWU01x14_348040	0.730116	0.00199823	0.0523486	Non-Significant
NA NB-ARC domain containing protein	PanWU01x14_370420	0.730029	0.00200194	0.0524029	Non-Significant
NA Glycerophosphoryl diester phosphodiesterase	PanWU01x14_079150	0.729973	0.00200436	0.0524233	Non-Significant
NA Photosystem II Pbs	PanWU01x14_001710	0.729901	0.00200745	0.0524613	Non-Significant
NA hypothetical protein	PanWU01x14_212290	0.729699	0.00201611	0.0526015	Non-Significant
NA Histidine phosphatase	PanWU01x14_256400	0.729533	0.0020233	0.0527461	Non-Significant
NA FAD-dependent glycerol-3-phosphate dehydrogenase	PanWU01x14_327400	0.729475	0.00202579	0.052768	Non-Significant
PanNAC37 NAC domain containing protein	PanWU01x14_324950	0.729254	0.00203538	0.0529732	Non-Significant
NA Peptide chain release factor class I/class II	PanWU01x14_199350	0.729072	0.00204328	0.0530938	Non-Significant
NA Alcohol dehydrogenase superfamily, zinc-type	PanWU01x14_076870	0.729026	0.0020453	0.0530973	Non-Significant
NA Electron transfer flavoprotein, alpha subunit	PanWU01x14_145560	0.728992	0.00204681	0.0530973	Non-Significant
NA TRAM/LAG1/CLN8 domain containing protein	PanWU01x14_086620	0.728917	0.00205008	0.0530977	Non-Significant
NA hypothetical protein	PanWU01x14_324960	0.728597	0.00206407	0.0531091	Non-Significant
PanSCPL31 Serine carboxypeptidase-like	PanWU01x14_340300	0.728416	0.00207204	0.0531091	Non-Significant
NA Glycoside hydrolase	PanWU01x14_189020	0.728379	0.00207367	0.0531091	Non-Significant
NA Ribonuclease H-like domain containing protein	PanWU01x14_240740	0.728363	0.00207437	0.0531091	Non-Significant
PanNINJA Ninja-like protein	PanWU01x14_139590	0.728356	0.0020747	0.0531091	Non-Significant
NA Tetratricopeptide-like helical domain containing protein	PanWU01x14_229800	0.728339	0.00207545	0.0531091	Non-Significant
NA hypothetical protein	PanWU01x14_226650	0.728323	0.00207616	0.0531091	Non-Significant
NA hypothetical protein	PanWU01x14_203300	0.728223	0.00208055	0.0531547	Non-Significant
NA DNA-binding storekeeper protein-related transcriptional regulator	PanWU01x14_054540	0.72813	0.0020847	0.0532181	Non-Significant
NA hypothetical protein	PanWU01x14_256880	0.728047	0.00208836	0.053269	Non-Significant
NA hypothetical protein	PanWU01x14_168470	0.727923	0.00209385	0.053331	Non-Significant
NA Calcineurin-like phosphoesterase domain, apaH type	PanWU01x14_248420	0.727888	0.00209543	0.053331	Non-Significant
NA Regulator of ribonuclease activity A	PanWU01x14_245600	0.727855	0.0020969	0.053331	Non-Significant
NA PGR5-like A protein	PanWU01x14_041810	0.727763	0.00210098	0.0533524	Non-Significant
NA hypothetical protein	PanWU01x14_316300	0.72774	0.00210203	0.0533524	Non-Significant
NA P-type ATPase	PanWU01x14_059500	0.727679	0.00210472	0.0533524	Non-Significant
PanUPS2 Ureide permease	PanWU01x14_009120	0.727673	0.00210498	0.0533524	Non-Significant
NA hypothetical protein	PanWU01x14_336260	0.727606	0.00210801	0.0533867	Non-Significant
NA hypothetical protein	PanWU01x14_291730	0.727397	0.00211734	0.0535806	Non-Significant
NA NAD(P)-binding domain containing protein	PanWU01x14_283550	0.727316	0.00212099	0.0535904	Non-Significant
NA Glycosyl transferase	PanWU01x14_098230	0.727314	0.00212108	0.0535904	Non-Significant
NA hypothetical protein	PanWU01x14_012480	0.727165	0.00212775	0.0536907	Non-Significant
NA Splicing factor-like protein	PanWU01x14_078990	0.727142	0.00212879	0.0536907	Non-Significant
NA hypothetical protein	PanWU01x14_099190	0.727113	0.00213009	0.0536907	Non-Significant
NA hypothetical protein	PanWU01x14_317000	0.727053	0.0021328	0.0537166	Non-Significant
NA Serine/threonine protein kinase	PanWU01x14_352300	0.726947	0.00213761	0.0537954	Non-Significant
NA Sec1-like protein	PanWU01x14_070000	0.726878	0.00214071	0.0538309	Non-Significant
NA hypothetical protein	PanWU01x14_308790	0.726563	0.00215501	0.0540631	Non-Significant
NA Ribonuclease H-like domain containing protein	PanWU01x14_049060	0.726489	0.00215838	0.0541051	Non-Significant
NA Ribonuclease H-like domain containing protein	PanWU01x14_049180	0.726336	0.00216535	0.0541524	Non-Significant
NA hypothetical protein	PanWU01x14_071140	0.726299	0.00216705	0.0541524	Non-Significant
NA Cellulose synthase	PanWU01x14_338890	0.726036	0.00217906	0.0543253	Non-Significant
NA hypothetical protein	PanWU01x14_286740	0.725869	0.00218675	0.0544458	Non-Significant
NA hypothetical protein	PanWU01x14_152360	0.725857	0.0021873	0.0544458	Non-Significant
NA N-terminal acetyltransferase A, auxiliary subunit	PanWU01x14_254990	0.725734	0.00219299	0.0545448	Non-Significant
NA Flavin monooxygenase FMO	PanWU01x14_264100	0.725101	0.00222232	0.0551457	Non-Significant
NA hypothetical protein	PanWU01x14_341610	0.725023	0.00222596	0.0551931	Non-Significant
NA hypothetical protein	PanWU01x14_052420	0.724792	0.00223677	0.0553752	Non-Significant
NA Lipid phosphate phosphatase	PanWU01x14_026630	0.724704	0.0022409	0.0554346	Non-Significant
NA Acid phosphatase	PanWU01x14_299450	0.724177	0.00226572	0.055951	Non-Significant
NA Rab-GTPase-TBC domain containing protein	PanWU01x14_341740	0.72414	0.00226749	0.055951	Non-Significant
NA Cytochrome P	PanWU01x14_206660	0.724115	0.00226867	0.055951	Non-Significant
NA hypothetical protein	PanWU01x14_354420	0.724	0.00227414	0.0559537	Non-Significant
NA Heavy metal-associated domain containing protein	PanWU01x14_072530	0.723947	0.00227665	0.0559722	Non-Significant
NA UAA transporter	PanWU01x14_174130	0.723378	0.00230379	0.0565296	Non-Significant
NA Kelch repeat type	PanWU01x14_080410	0.723361	0.00230462	0.0565296	Non-Significant
NA hypothetical protein	PanWU01x14_011270	0.723017	0.00232119	0.0568419	Non-Significant
NA hypothetical protein	PanWU01x14_199950	0.722931	0.00232532	0.0568627	Non-Significant
NA snurportin-1 protein	PanWU01x14_029250	0.722867	0.00232843	0.0568953	Non-Significant
NA Major facilitator, sugar transporter-like	PanWU01x14_355390	0.722817	0.00233087	0.0569113	Non-Significant
NA Pyridoxal phosphate phosphatase-related	PanWU01x14_222850	0.722162	0.00236272	0.0575023	Non-Significant
NA Chalcone isomerase	PanWU01x14_059550	0.722135	0.00236407	0.0575023	Non-Significant
NA Target SNARE coiled-coil domain containing protein	PanWU01x14_092100	0.721726	0.00238415	0.0579025	Non-Significant
NA Peptidase M17, leucine aminopeptidase/peptidase B	PanWU01x14_285760	0.721561	0.00239234	0.0580134	Non-Significant
PanSBT9 Subtilase	PanWU01x14_247280	0.72156	0.00239234	0.0580134	Non-Significant
NA Trichome birefringence-like family	PanWU01x14_296220	0.72143	0.00239882	0.0580383	Non-Significant
NA hypothetical protein	PanWU01x14_231450	0.721258	0.00240732	0.0581645	Non-Significant
NA hypothetical protein	PanWU01x14_101560	0.721251	0.00240767	0.0581645	Non-Significant
NA UDP-glucose 4-epimerase	PanWU01x14_167310	0.721198	0.0024103	0.058184	Non-Significant
NA Tetratricopeptide-like helical domain containing protein	PanWU01x14_255010	0.720857	0.00242734	0.0585461	Non-Significant
PanPOLLUX POLLUX ion channel	PanWU01x14_234790	0.720326	0.00245401	0.0590607	Non-Significant
NA Serine/threonine protein kinase	PanWU01x14_256070	0.720199	0.00246042	0.0591705	Non-Significant
PanBZIP1 Basic-leucine zipper transcription factor	PanWU01x14_204390	0.719893	0.00247593	0.0593648	Non-Significant
NA Ubiquitinyl hydrolase	PanWU01x14_309960	0.719724	0.00248453	0.0595163	Non-Significant
NA RmlC-like cupins superfamily protein	PanWU01x14_329820	0.719694	0.00248605	0.0595163	Non-Significant
NA Voltage dependent potassium channel	PanWU01x14_249990	0.719552	0.0024933	0.0595588	Non-Significant
NA hypothetical protein	PanWU01x14_092670	0.719552	0.00249334	0.0595588	Non-Significant
NA hypothetical protein	PanWU01x14_361540	0.719403	0.00250094	0.0596477	Non-Significant
NA Trichome birefringence-like family	PanWU01x14_016150	0.71937	0.00250266	0.0596477	Non-Significant
PanMADS2 MADS-box transcription factor	PanWU01x14_325770	0.719065	0.00251832	0.059911	Non-Significant
NA hypothetical protein	PanWU01x14_132040	0.718445	0.00255045	0.0605608	Non-Significant
NA Late embryogenesis abundant protein	PanWU01x14_242160	0.718265	0.00255979	0.0606924	Non-Significant
NA hypothetical protein	PanWU01x14_286040	0.718017	0.00257278	0.0609553	Non-Significant
NA Cytochrome P	PanWU01x14_072590	0.717924	0.00257768	0.061026	Non-Significant
NA hypothetical protein	PanWU01x14_134160	0.717671	0.00259098	0.0612502	Non-Significant
NA hypothetical protein	PanWU01x14_204620	0.717423	0.00260406	0.0614231	Non-Significant
NA Regulator of chromosome condensation 1/beta-lactamase-inhibitor protein II	PanWU01x14_282830	0.717348	0.00260805	0.0614614	Non-Significant
NA hypothetical protein	PanWU01x14_160660	0.71732	0.00260953	0.0614614	Non-Significant
NA Endonuclease/exonuclease/phosphatase	PanWU01x14_170230	0.717282	0.00261151	0.0614628	Non-Significant
NA Serine/threonine protein kinase	PanWU01x14_242030	0.716931	0.00263019	0.061766	Non-Significant
NA Peptidase M3A/M3B	PanWU01x14_182500	0.716459	0.00265547	0.0622224	Non-Significant
NA hypothetical protein	PanWU01x14_259770	0.716356	0.00266104	0.0623074	Non-Significant
NA Isopenicillin N synthase	PanWU01x14_149130	0.716159	0.00267163	0.0625096	Non-Significant
NA hypothetical protein	PanWU01x14_066810	0.716086	0.00267561	0.0625569	Non-Significant
NA ATP-binding cassette containing protein	PanWU01x14_171320	0.716014	0.0026795	0.0625783	Non-Significant
NA hypothetical protein	PanWU01x14_159290	0.715849	0.00268843	0.0625783	Non-Significant
NA Copine	PanWU01x14_230500	0.715773	0.00269259	0.0625783	Non-Significant
NA Tyrosine-protein kinase	PanWU01x14_032680	0.715773	0.00269259	0.0625783	Non-Significant
NA Expansin	PanWU01x14_170190	0.715768	0.00269282	0.0625783	Non-Significant
PanGA20OX2 Gibberellin-20 oxidase	PanWU01x14_084210	0.715764	0.00269305	0.0625783	Non-Significant
NA Aspartic peptidase	PanWU01x14_125220	0.715542	0.00270513	0.0626967	Non-Significant
NA Methyltransferase type	PanWU01x14_079560	0.714638	0.00275481	0.0636644	Non-Significant
PanERF46 AP2/ERF transcription factor	PanWU01x14_011110	0.714588	0.00275759	0.0636644	Non-Significant
NA GRAM domain containing protein	PanWU01x14_049150	0.714586	0.00275769	0.0636644	Non-Significant
NA Parvalbumin	PanWU01x14_022520	0.714566	0.00275884	0.0636644	Non-Significant
NA Peptidase	PanWU01x14_255440	0.714492	0.00276295	0.0636823	Non-Significant
NA hypothetical protein	PanWU01x14_263710	0.714466	0.00276436	0.0636823	Non-Significant
NA hypothetical protein	PanWU01x14_346920	0.714444	0.00276559	0.0636823	Non-Significant
PanUGT2 UDP-glucuronosyl/UDP-glucosyltransferase	PanWU01x14_250020	0.714344	0.00277115	0.0637267	Non-Significant
NA Poly(A) polymerase	PanWU01x14_358600	0.714309	0.00277307	0.0637267	Non-Significant
NA Chlorophyll a/b binding protein domain containing protein	PanWU01x14_207810	0.71424	0.00277693	0.06374	Non-Significant
NA Octamer-binding transcription factor	PanWU01x14_041840	0.71422	0.00277807	0.06374	Non-Significant
NA hypothetical protein	PanWU01x14_064960	0.714109	0.00278424	0.0638358	Non-Significant
NA hypothetical protein	PanWU01x14_117790	0.713944	0.00279348	0.0640018	Non-Significant
NA 43kDa postsynaptic protein	PanWU01x14_294350	0.713774	0.00280297	0.0640192	Non-Significant
NA UDP-glucuronosyl/UDP-glucosyltransferase	PanWU01x14_216700	0.713741	0.00280487	0.0640192	Non-Significant
NA hypothetical protein	PanWU01x14_145230	0.713709	0.00280663	0.0640192	Non-Significant
NA NB-ARC domain, LRR domain containing protein	PanWU01x14_194000	0.71367	0.00280881	0.0640192	Non-Significant
NA Cytochrome b245, heavy chain	PanWU01x14_312290	0.713566	0.00281468	0.0640284	Non-Significant
NA Phosphatidylserine decarboxylase-related	PanWU01x14_037780	0.713364	0.00282609	0.0641056	Non-Significant
NA hypothetical protein	PanWU01x14_268240	0.713038	0.00284457	0.0643875	Non-Significant
NA Exocyst complex protein	PanWU01x14_061150	0.712993	0.00284713	0.0644	Non-Significant
NA GAMYB transcription factor	PanWU01x14_223030	0.712731	0.00286204	0.0646458	Non-Significant
NA hypothetical protein	PanWU01x14_203660	0.71245	0.00287811	0.0648312	Non-Significant
NA Calcium/calmodulin-dependent/calcium-dependent protein kinase	PanWU01x14_120280	0.712376	0.00288236	0.0648754	Non-Significant
PanPRR2 Two-component response regulator-like	PanWU01x14_346990	0.712149	0.00289541	0.0650319	Non-Significant
NA Spo11/DNA topoisomerase VI subunit A	PanWU01x14_347060	0.712082	0.00289923	0.0650719	Non-Significant
NA hypothetical protein	PanWU01x14_362890	0.711994	0.00290434	0.0651408	Non-Significant
NA hypothetical protein	PanWU01x14_078620	0.711913	0.002909	0.0651538	Non-Significant
NA Glycosyl hydrolase	PanWU01x14_065650	0.711667	0.00292329	0.0654281	Non-Significant
NA hypothetical protein	PanWU01x14_156360	0.711583	0.00292817	0.0654915	Non-Significant
NA hypothetical protein	PanWU01x14_041700	0.711349	0.00294177	0.0657497	Non-Significant
NA Oxoglutarate/iron-dependent dioxygenase	PanWU01x14_157150	0.711204	0.00295024	0.0658008	Non-Significant
NA hypothetical protein	PanWU01x14_181470	0.711122	0.00295506	0.0658624	Non-Significant
NA hypothetical protein	PanWU01x14_034260	0.710925	0.00296662	0.0660294	Non-Significant
NA hypothetical protein	PanWU01x14_301820	0.710924	0.00296668	0.0660294	Non-Significant
NA Otx2 transcription factor	PanWU01x14_244580	0.710686	0.00298067	0.0662484	Non-Significant
NA hypothetical protein	PanWU01x14_089830	0.71065	0.0029828	0.0662498	Non-Significant
NA TMPIT-like	PanWU01x14_295820	0.710607	0.00298532	0.0662596	Non-Significant
NA hypothetical protein	PanWU01x14_114400	0.710448	0.00299472	0.06633	Non-Significant
NA Trichome birefringence-like family	PanWU01x14_115440	0.710352	0.00300041	0.0663851	Non-Significant
NA Phosphatidylinositol-4, 5-bisphosphate phosphodiesterase gamma	PanWU01x14_120540	0.710121	0.00301415	0.0664838	Non-Significant
NA Coiled-coil domain containing protein 109, C-terminal	PanWU01x14_320410	0.709892	0.00302777	0.0666465	Non-Significant
NA Glycoside hydrolase	PanWU01x14_120740	0.709705	0.00303895	0.0667767	Non-Significant
NA hypothetical protein	PanWU01x14_015620	0.709696	0.00303948	0.0667767	Non-Significant
NA Homeodomain-like	PanWU01x14_275660	0.709688	0.00303996	0.0667767	Non-Significant
NA Chromo domain-like	PanWU01x14_234110	0.709619	0.00304412	0.0668222	Non-Significant
NA histone H3-K9 methyltransferase	PanWU01x14_234310	0.709436	0.0030551	0.0669425	Non-Significant
NA hypothetical protein	PanWU01x14_264430	0.709423	0.00305588	0.0669425	Non-Significant
NA Galactokinase	PanWU01x14_028680	0.709121	0.00307407	0.0672486	Non-Significant
NA hypothetical protein	PanWU01x14_199910	0.708977	0.0030828	0.0673935	Non-Significant
NA Peptidase M	PanWU01x14_090640	0.708863	0.00308972	0.0674743	Non-Significant
NA LRR domain containing protein	PanWU01x14_159950	0.708817	0.00309252	0.0674743	Non-Significant
NA hypothetical protein	PanWU01x14_363640	0.708534	0.00310974	0.0675627	Non-Significant
NA hypothetical protein	PanWU01x14_039250	0.708473	0.00311341	0.0675627	Non-Significant
NA VQ motif containing protein	PanWU01x14_191300	0.708473	0.00311345	0.0675627	Non-Significant
NA AP180 N-terminal domain containing protein	PanWU01x14_013730	0.708471	0.00311356	0.0675627	Non-Significant
NA Coatomer beta subunit	PanWU01x14_219860	0.708447	0.00311503	0.0675627	Non-Significant
NA TNF receptor-associated factor	PanWU01x14_093010	0.708316	0.00312303	0.0676655	Non-Significant
NA Chaperonin Cpn60/TCP-1 family	PanWU01x14_113000	0.708286	0.00312488	0.0676655	Non-Significant
NA hypothetical protein	PanWU01x14_006880	0.708141	0.00313376	0.0677818	Non-Significant
NA Phosphorylase kinase, gamma catalytic subunit	PanWU01x14_161860	0.708089	0.00313693	0.0677818	Non-Significant
NA Cytochrome P450, E-class, group I	PanWU01x14_169060	0.707994	0.00314281	0.0677818	Non-Significant
NA Aldo/keto reductase	PanWU01x14_125560	0.707956	0.0031451	0.0677818	Non-Significant
NA hypothetical protein	PanWU01x14_041680	0.707843	0.00315207	0.0678406	Non-Significant
NA Photosynthetic NDH subunit of subcomplex B	PanWU01x14_325810	0.707715	0.00315997	0.0679339	Non-Significant
PanPGP22 ABC transporter	PanWU01x14_282680	0.707549	0.00317023	0.0680154	Non-Significant
NA hypothetical protein	PanWU01x14_079730	0.707518	0.00317219	0.0680154	Non-Significant
NA Ribonuclease H	PanWU01x14_185650	0.707504	0.00317303	0.0680154	Non-Significant
NA Cysteine-rich secretory protein, allergen V5/Tpx-1-related	PanWU01x14_039430	0.707459	0.00317584	0.0680154	Non-Significant
NA actin binding protein family	PanWU01x14_194540	0.707123	0.00319674	0.0682961	Non-Significant
NA hypothetical protein	PanWU01x14_105400	0.706991	0.00320495	0.0684258	Non-Significant
NA hypothetical protein	PanWU01x14_194380	0.706889	0.00321132	0.0684704	Non-Significant
NA UDP-glucuronosyl/UDP-glucosyltransferase	PanWU01x14_186460	0.706851	0.00321372	0.0684757	Non-Significant
NA hypothetical protein	PanWU01x14_361880	0.706414	0.00324117	0.0688988	Non-Significant
NA Coatomer alpha subunit	PanWU01x14_268090	0.706372	0.00324381	0.0688988	Non-Significant
NA Heavy metal-associated domain containing protein	PanWU01x14_315040	0.706306	0.003248	0.0689306	Non-Significant
NA Pilus biogenesis/stability type IV	PanWU01x14_126770	0.706256	0.00325115	0.0689516	Non-Significant
NA ABC transporter A, ABCA	PanWU01x14_335350	0.70608	0.00326225	0.069054	Non-Significant
NA Triose phosphate/phosphoenolpyruvate translocator	PanWU01x14_357250	0.706026	0.00326571	0.069054	Non-Significant
NA hypothetical protein	PanWU01x14_146680	0.705961	0.0032698	0.069054	Non-Significant
NA SAM dependent carboxyl methyltransferase	PanWU01x14_070580	0.705958	0.00327003	0.069054	Non-Significant
NA hypothetical protein	PanWU01x14_223240	0.705941	0.0032711	0.069054	Non-Significant
NA Serine/threonine protein kinase	PanWU01x14_035320	0.70581	0.00327942	0.0691838	Non-Significant
NA Bromodomain containing protein	PanWU01x14_360160	0.705429	0.00330373	0.0696048	Non-Significant
NA hypothetical protein	PanWU01x14_264190	0.705354	0.0033085	0.0696136	Non-Significant
NA hypothetical protein	PanWU01x14_167670	0.705252	0.00331505	0.0697004	Non-Significant
NA hypothetical protein	PanWU01x14_057780	0.705222	0.00331699	0.0697004	Non-Significant
NA DNA-3-methyladenine glycosylase I	PanWU01x14_174930	0.70489	0.00333836	0.0700572	Non-Significant
PanMYB22 MYB transcription factor	PanWU01x14_199650	0.704619	0.00335592	0.0703335	Non-Significant
PanBHLH96 Basic helix-loop-helix transcription factor	PanWU01x14_289550	0.704488	0.00336439	0.0704648	Non-Significant
NA Pentatricopeptide repeat	PanWU01x14_359900	0.70408	0.003391	0.070853	Non-Significant
NA Xyloglucan endotransglucosylase/hydrolase	PanWU01x14_359310	0.704034	0.00339401	0.070853	Non-Significant
NA TFIIH C1-like domain containing protein	PanWU01x14_242820	0.703672	0.00341769	0.0712202	Non-Significant
PanSCL36 GRAS transcription factor	PanWU01x14_278150	0.703663	0.00341829	0.0712202	Non-Significant
NA hypothetical protein	PanWU01x14_343890	0.703583	0.00342357	0.0712374	Non-Significant
NA Calcineurin-like phosphoesterase domain, apaH type	PanWU01x14_067070	0.703541	0.00342637	0.071238	Non-Significant
NA hypothetical protein	PanWU01x14_049160	0.703469	0.0034311	0.071238	Non-Significant
NA hypothetical protein	PanWU01x14_077980	0.70343	0.00343365	0.071238	Non-Significant
NA Glycosyl hydrolase	PanWU01x14_066370	0.703199	0.00344894	0.0714354	Non-Significant
NA Bifunctional phosphatase IMPL	PanWU01x14_003650	0.703129	0.0034536	0.0714354	Non-Significant
PanENT3 Equilibrative nucleoside transporter	PanWU01x14_231020	0.703129	0.0034536	0.0714354	Non-Significant
PanNIN NIN transcription factor	PanWU01x14_111140	0.703082	0.00345668	0.0714354	Non-Significant
PanNIN NIN transcription factor	PanWU01x14_111140	0.703082	0.00345668	0.0714354	Non-Significant
NA Triose phosphate/phosphoenolpyruvate translocator	PanWU01x14_249640	0.703067	0.00345767	0.0714354	Non-Significant
NA NAD(P)-binding domain containing protein	PanWU01x14_173780	0.702947	0.00346568	0.0715546	Non-Significant
NA hypothetical protein	PanWU01x14_149410	0.702806	0.00347506	0.0716535	Non-Significant
PanLOX6 Lipoxygenase	PanWU01x14_208600	0.702797	0.00347567	0.0716535	Non-Significant
NA Erythronate-4-phosphate dehydrogenase	PanWU01x14_360830	0.702677	0.00348367	0.0716945	Non-Significant
PanETR3 Ethylene receptor	PanWU01x14_274550	0.702534	0.00349322	0.0718448	Non-Significant
NA DAHP synthetase, class II	PanWU01x14_083630	0.702443	0.0034993	0.0719236	Non-Significant
NA 1,8-cineole synthase	PanWU01x14_184910	0.702306	0.00350848	0.071975	Non-Significant
NA S-crystallin	PanWU01x14_070490	0.702305	0.00350856	0.071975	Non-Significant
NA NAD(P)-binding domain containing protein	PanWU01x14_003820	0.702032	0.00352693	0.0721667	Non-Significant
NA Cytochrome P450, E-class, group I	PanWU01x14_067160	0.701911	0.0035351	0.0722875	Non-Significant
NA Splicing factor, SPF	PanWU01x14_364760	0.701748	0.00354614	0.0724127	Non-Significant
NA Ubiquitin domain containing protein	PanWU01x14_093730	0.701686	0.00355029	0.0724127	Non-Significant
NA putative zinc-ribbon domain	PanWU01x14_283470	0.700916	0.00360281	0.0732968	Non-Significant
NA Glycoside hydrolase	PanWU01x14_352100	0.700739	0.003615	0.073405	Non-Significant
NA Copper amine oxidase	PanWU01x14_125310	0.70016	0.00365497	0.0740751	Non-Significant
NA Glycoside hydrolase	PanWU01x14_290880	0.70003	0.00366398	0.0742106	Non-Significant
NA hypothetical protein	PanWU01x14_269000	0.699854	0.00367625	0.074365	Non-Significant
NA Zinc finger, DHHC-type, palmitoyltransferase	PanWU01x14_099500	0.699671	0.00368902	0.0744422	Non-Significant
NA hypothetical protein	PanWU01x14_050380	0.699666	0.00368938	0.0744422	Non-Significant
NA UDP-glucuronosyl/UDP-glucosyltransferase	PanWU01x14_370000	0.69946	0.00370377	0.0746571	Non-Significant
NA Glycoside hydrolase	PanWU01x14_313600	0.699394	0.00370837	0.0746839	Non-Significant
NA Alcohol dehydrogenase superfamily, zinc-type	PanWU01x14_368790	0.699053	0.00373236	0.0750044	Non-Significant
NA Serine/threonine protein kinase	PanWU01x14_205490	0.699026	0.00373428	0.0750044	Non-Significant
NA hypothetical protein	PanWU01x14_231240	0.698996	0.00373643	0.0750044	Non-Significant
NA GPN-loop GTPase	PanWU01x14_129890	0.698968	0.00373837	0.0750044	Non-Significant
PanTNL30 TIR-NBS-LRR-like protein	PanWU01x14_215060	0.698762	0.00375294	0.0752332	Non-Significant
NA hypothetical protein	PanWU01x14_348390	0.698567	0.00376679	0.0753073	Non-Significant
NA hypothetical protein	PanWU01x14_258940	0.6985	0.00377153	0.0753073	Non-Significant
NA hypothetical protein	PanWU01x14_018800	0.698496	0.00377182	0.0753073	Non-Significant
NA hypothetical protein	PanWU01x14_241480	0.698489	0.00377231	0.0753073	Non-Significant
NA LYR motif protein	PanWU01x14_114030	0.698115	0.00379904	0.0756686	Non-Significant
NA Expansin	PanWU01x14_178020	0.698103	0.00379989	0.0756686	Non-Significant
NA Protein TIC	PanWU01x14_321260	0.69734	0.0038548	0.0766666	Non-Significant
NA Tyrosine-protein kinase	PanWU01x14_164150	0.697297	0.0038579	0.0766806	Non-Significant
NA hypothetical protein	PanWU01x14_299780	0.697131	0.00386996	0.0768487	Non-Significant
NA Isopenicillin N synthase	PanWU01x14_110160	0.697114	0.00387117	0.0768487	Non-Significant
NA hypothetical protein	PanWU01x14_341090	0.697053	0.00387558	0.0768884	Non-Significant
NA hypothetical protein	PanWU01x14_049360	0.697003	0.00387925	0.0769109	Non-Significant
NA high chlorophyll fluorescence	PanWU01x14_051970	0.6969	0.00388672	0.076951	Non-Significant
NA Delta l-pyrroline-5-carboxylate synthetase	PanWU01x14_320880	0.696845	0.00389074	0.076951	Non-Significant
NA hypothetical protein	PanWU01x14_130320	0.696766	0.00389648	0.076951	Non-Significant
NA Methyltransferase	PanWU01x14_332370	0.696751	0.00389757	0.076951	Non-Significant
NA Proline oxidase family	PanWU01x14_295980	0.696728	0.00389924	0.076951	Non-Significant
NA Neurochondrin	PanWU01x14_074370	0.696596	0.00390894	0.0770245	Non-Significant
NA START-like domain containing protein	PanWU01x14_016630	0.696511	0.00391513	0.0770989	Non-Significant
NA DNA-directed DNA polymerase	PanWU01x14_146500	0.696367	0.00392569	0.0772591	Non-Significant
NA Oxoglutarate/iron-dependent dioxygenase	PanWU01x14_193510	0.69622	0.00393653	0.0773772	Non-Significant
NA hypothetical protein	PanWU01x14_209120	0.696141	0.00394232	0.0774435	Non-Significant
NA Zinc finger, CCHC-type	PanWU01x14_240990	0.695956	0.00395596	0.0776159	Non-Significant
NA Transcription elongation factor	PanWU01x14_204590	0.695829	0.00396538	0.07771	Non-Significant
NA hypothetical protein	PanWU01x14_131550	0.695812	0.00396666	0.07771	Non-Significant
NA Glycoside hydrolase	PanWU01x14_185710	0.695716	0.00397375	0.0777741	Non-Significant
NA Heavy metal-associated domain containing protein	PanWU01x14_171700	0.695514	0.00398873	0.0778827	Non-Significant
NA hypothetical protein	PanWU01x14_160200	0.695473	0.00399178	0.0778827	Non-Significant
NA meiosis chromosome segregation family protein	PanWU01x14_146170	0.695448	0.00399364	0.0778827	Non-Significant
NA Histone lysine-specific demethylase	PanWU01x14_265860	0.695423	0.0039955	0.0778827	Non-Significant
NA hypothetical protein	PanWU01x14_288340	0.695393	0.00399777	0.0778827	Non-Significant
NA Homeodomain-like	PanWU01x14_153050	0.695374	0.00399914	0.0778827	Non-Significant
NA DYW domain containing protein	PanWU01x14_116120	0.695309	0.00400398	0.0778827	Non-Significant
NA Octamer-binding transcription factor	PanWU01x14_298970	0.695298	0.00400486	0.0778827	Non-Significant
NA hypothetical protein	PanWU01x14_204840	0.695281	0.00400611	0.0778827	Non-Significant
NA Isopropylmalate dehydrogenase	PanWU01x14_214670	0.695055	0.00402298	0.0781632	Non-Significant
NA Oxoglutarate/iron-dependent dioxygenase	PanWU01x14_351290	0.694989	0.00402795	0.0782123	Non-Significant
NA hypothetical protein	PanWU01x14_134670	0.694566	0.00405976	0.0787819	Non-Significant
NA Cdk-activating kinase assembly factor	PanWU01x14_280630	0.694393	0.00407279	0.0789745	Non-Significant
NA Cullin, N-terminal	PanWU01x14_154040	0.694187	0.00408843	0.0791941	Non-Significant
NA N-terminal acetyltransferase A, auxiliary subunit	PanWU01x14_332200	0.694011	0.00410173	0.0794036	Non-Significant
NA Formin, FH2 domain containing protein	PanWU01x14_107940	0.693945	0.0041068	0.0794205	Non-Significant
NA Lung seven transmembrane receptor-like	PanWU01x14_370060	0.693935	0.00410757	0.0794205	Non-Significant
NA Bromodomain containing protein	PanWU01x14_309160	0.693564	0.00413587	0.0797266	Non-Significant
NA S-crystallin	PanWU01x14_104350	0.693464	0.00414352	0.0797844	Non-Significant
NA NB-ARC domain containing protein	PanWU01x14_310940	0.693406	0.00414794	0.0798148	Non-Significant
NA Electron transfer flavoprotein, beta subunit	PanWU01x14_126340	0.693212	0.00416287	0.0800058	Non-Significant
PanSURE1 Survival protein SurE-like phosphatase/nucleotidase	PanWU01x14_005300	0.693075	0.00417338	0.0801596	Non-Significant
NA Lipoxygenase	PanWU01x14_327280	0.69297	0.00418153	0.0802678	Non-Significant
NA Phosphoinositide phosphatase	PanWU01x14_218410	0.692579	0.0042118	0.080657	Non-Significant
NA hypothetical protein	PanWU01x14_068120	0.692578	0.0042119	0.080657	Non-Significant
NA Eukaryotic elongation factor 2 kinase	PanWU01x14_264880	0.692501	0.00421787	0.080723	Non-Significant
NA hypothetical protein	PanWU01x14_368100	0.692365	0.00422842	0.0808765	Non-Significant
NA hypothetical protein	PanWU01x14_134590	0.692055	0.00425262	0.0811935	Non-Significant
NA hypothetical protein	PanWU01x14_017630	0.691976	0.00425878	0.0812626	Non-Significant
NA Leucine-rich repeat domain containing protein	PanWU01x14_327270	0.691841	0.00426936	0.0813742	Non-Significant
PanMES6 Methyl esterase	PanWU01x14_197630	0.691804	0.00427233	0.0813754	Non-Significant
NA hypothetical protein	PanWU01x14_322020	0.691682	0.00428193	0.0814745	Non-Significant
NA hypothetical protein	PanWU01x14_190320	0.691672	0.00428265	0.0814745	Non-Significant
NA Zinc finger, RING-CH-type	PanWU01x14_117760	0.69164	0.00428518	0.0814745	Non-Significant
NA CST complex subunit CTC	PanWU01x14_315320	0.691371	0.00430641	0.0817883	Non-Significant
NA hypothetical protein	PanWU01x14_285090	0.691366	0.0043068	0.0817883	Non-Significant
NA hypothetical protein	PanWU01x14_012340	0.69126	0.00431522	0.0818273	Non-Significant
NA hypothetical protein	PanWU01x14_015040	0.691215	0.00431874	0.0818273	Non-Significant
NA hypothetical protein	PanWU01x14_275250	0.690914	0.00434263	0.0820735	Non-Significant
NA Tyrosine-protein kinase	PanWU01x14_303500	0.690911	0.0043429	0.0820735	Non-Significant
NA hypothetical protein	PanWU01x14_177990	0.69083	0.00434934	0.0821083	Non-Significant
NA LRR domain containing protein	PanWU01x14_126370	0.690772	0.00435396	0.0821469	Non-Significant
NA hypothetical protein	PanWU01x14_041280	0.690488	0.00437663	0.0824671	Non-Significant
NA Tyrosine-protein kinase	PanWU01x14_130490	0.690463	0.00437867	0.0824671	Non-Significant
NA Amino acid transporter, transmembrane domain containing protein	PanWU01x14_015640	0.690205	0.00439938	0.082779	Non-Significant
NA Disease resistance response protein	PanWU01x14_270690	0.69016	0.004403	0.082779	Non-Significant
NA C2H2- zinc finger protein family	PanWU01x14_122470	0.690123	0.00440595	0.0827858	Non-Significant
PanNAC39 NAC domain containing protein	PanWU01x14_077280	0.690045	0.00441219	0.0828261	Non-Significant
NA hypothetical protein	PanWU01x14_078850	0.690032	0.00441328	0.0828261	Non-Significant
NA hypothetical protein	PanWU01x14_273100	0.689849	0.00442801	0.083005	Non-Significant
NA hypothetical protein	PanWU01x14_236460	0.689767	0.00443464	0.0830807	Non-Significant
NA hypothetical protein	PanWU01x14_219840	0.689644	0.00444465	0.0831707	Non-Significant
NA Cyclin	PanWU01x14_055420	0.689496	0.0044566	0.0832852	Non-Significant
NA Aspartic peptidase	PanWU01x14_202290	0.689472	0.00445859	0.0832852	Non-Significant
NA RNA cap guanine-N2 methyltransferase	PanWU01x14_119890	0.689344	0.00446901	0.083431	Non-Significant
PanERF47 AP2/ERF transcription factor	PanWU01x14_324000	0.689051	0.0044929	0.0837791	Non-Significant
NA hypothetical protein	PanWU01x14_360780	0.688903	0.00450498	0.0839302	Non-Significant
NA S-receptor-like serine/threonine-protein kinase	PanWU01x14_156410	0.688795	0.00451385	0.0839302	Non-Significant
NA MD-2-related lipid-recognition domain containing protein	PanWU01x14_284790	0.688732	0.00451899	0.0839718	Non-Significant
NA hypothetical protein	PanWU01x14_060850	0.688588	0.00453082	0.0841426	Non-Significant
NA Mono-functional heme-containing catalase	PanWU01x14_345560	0.688463	0.00454115	0.0842856	Non-Significant
NA Universal stress protein	PanWU01x14_066620	0.688173	0.00456507	0.0846313	Non-Significant
PanNPF30 Proton-dependent oligopeptide transporter	PanWU01x14_356100	0.688086	0.00457228	0.0847158	Non-Significant
NA RFT	PanWU01x14_218930	0.687857	0.00459129	0.0849694	Non-Significant
NA RNA-dependent RNA polymerase-type	PanWU01x14_260950	0.687476	0.00462309	0.085459	Non-Significant
NA hypothetical protein	PanWU01x14_183420	0.687384	0.0046308	0.085552	Non-Significant
NA Acyl-CoA N-acyltransferase	PanWU01x14_061000	0.687323	0.00463586	0.0855961	Non-Significant
NA hypothetical protein	PanWU01x14_225070	0.687194	0.00464673	0.0857473	Non-Significant
NA ER lumen protein retaining receptor	PanWU01x14_078480	0.686984	0.00466439	0.0859737	Non-Significant
NA AMP deaminase	PanWU01x14_218250	0.686891	0.00467222	0.0860473	Non-Significant
NA hypothetical protein	PanWU01x14_103330	0.686826	0.0046777	0.0860703	Non-Significant
NA Ecd family	PanWU01x14_363210	0.68674	0.00468492	0.0861535	Non-Significant
NA Coiled-coil domain-containing protein	PanWU01x14_299820	0.686624	0.00469478	0.0862028	Non-Significant
NA hypothetical protein	PanWU01x14_261130	0.686621	0.00469498	0.0862028	Non-Significant
NA Protein kinase-like domain containing protein	PanWU01x14_325540	0.686581	0.00469839	0.0862028	Non-Significant
PanWAT19 Plant-drug/metabolite exporter	PanWU01x14_341420	0.686209	0.00472996	0.0865344	Non-Significant
NA Aldehyde dehydrogenase NAD(P)-dependent	PanWU01x14_060410	0.686209	0.00473	0.0865344	Non-Significant
NA hypothetical protein	PanWU01x14_200190	0.685977	0.00474981	0.086847	Non-Significant
NA hypothetical protein	PanWU01x14_023700	0.685738	0.00477023	0.0870711	Non-Significant
NA IQ motif, EF-hand binding site	PanWU01x14_225990	0.685673	0.00477581	0.0871231	Non-Significant
NA Glycosyl transferase	PanWU01x14_148150	0.685546	0.00478666	0.0872713	Non-Significant
NA Thymidylate kinase	PanWU01x14_350190	0.685129	0.00482262	0.0878266	Non-Significant
NA Peroxisomal and mitochondrial division factor	PanWU01x14_088900	0.68502	0.00483207	0.0879126	Non-Significant
PanERF36 AP2/ERF transcription factor	PanWU01x14_192990	0.685011	0.00483284	0.0879126	Non-Significant
NA hypothetical protein	PanWU01x14_141490	0.684877	0.00484444	0.087979	Non-Significant
NA Mitogen-activated protein kinase kinase kinase	PanWU01x14_181800	0.684821	0.00484932	0.088001	Non-Significant
NA YLP motif-containing protein	PanWU01x14_342310	0.684769	0.00485388	0.088001	Non-Significant
NA hypothetical protein	PanWU01x14_026390	0.684733	0.00485697	0.088001	Non-Significant
NA Spastin	PanWU01x14_348290	0.684447	0.00488188	0.0883022	Non-Significant
NA Peptidase S8, subtilisin-related	PanWU01x14_250170	0.68434	0.00489127	0.0883219	Non-Significant
NA Lsm14- DFDF- FFD- domain containing protein	PanWU01x14_336840	0.684198	0.00490366	0.0884957	Non-Significant
NA Glycoside hydrolase	PanWU01x14_223290	0.684041	0.00491743	0.088611	Non-Significant
PanZnF6 Zinc finger transcription factor	PanWU01x14_360960	0.683984	0.00492241	0.088611	Non-Significant
NA hypothetical protein	PanWU01x14_335360	0.683924	0.00492768	0.088611	Non-Significant
NA Zinc finger, CCHC-type	PanWU01x14_158320	0.68392	0.00492804	0.088611	Non-Significant
NA Protein phosphatase	PanWU01x14_068760	0.683861	0.00493326	0.088611	Non-Significant
PanDALL3 Fungal lipase-like domain containing protein	PanWU01x14_316180	0.683797	0.00493885	0.088611	Non-Significant
NA hypothetical protein	PanWU01x14_119630	0.683747	0.0049433	0.088611	Non-Significant
NA Epoxide hydrolase-like	PanWU01x14_110560	0.683512	0.00496406	0.088669	Non-Significant
NA hypothetical protein	PanWU01x14_077440	0.683475	0.00496735	0.088669	Non-Significant
NA hypothetical protein	PanWU01x14_095700	0.683473	0.0049675	0.088669	Non-Significant
PanOPR2 NADH:flavin oxidoreductase/NADH oxidase	PanWU01x14_348720	0.683432	0.00497109	0.088669	Non-Significant
NA Guanine nucleotide-binding protein, beta subunit	PanWU01x14_024320	0.683363	0.00497723	0.088669	Non-Significant
NA 43kDa postsynaptic protein	PanWU01x14_319780	0.683339	0.00497933	0.088669	Non-Significant
NA Aspartic peptidase	PanWU01x14_183550	0.683338	0.00497944	0.088669	Non-Significant
NA Peptidase	PanWU01x14_262980	0.683334	0.00497985	0.088669	Non-Significant
NA E3 ubiquitin ligase RBR family	PanWU01x14_083510	0.683296	0.00498321	0.0886795	Non-Significant
NA Lecithin:cholesterol/phospholipid:diacylglycerol acyltransferase	PanWU01x14_257950	0.683256	0.00498672	0.0886926	Non-Significant
NA UDP-glucuronosyl/UDP-glucosyltransferase	PanWU01x14_033000	0.682857	0.00502224	0.089225	Non-Significant
NA Calcium/calmodulin-dependent/calcium-dependent protein kinase	PanWU01x14_052880	0.682588	0.0050463	0.0895033	Non-Significant
NA Amino acid/polyamine transporter	PanWU01x14_353410	0.682191	0.00508201	0.0900866	Non-Significant
NA hypothetical protein	PanWU01x14_096750	0.682071	0.00509284	0.0902286	Non-Significant
PanMADS7 MADS-box transcription factor	PanWU01x14_026570	0.681928	0.00510575	0.0903571	Non-Significant
NA Transmembrane protein	PanWU01x14_112660	0.681844	0.0051133	0.0904406	Non-Significant
PanDXS4 Deoxyxylulose-5-phosphate synthase	PanWU01x14_170170	0.681545	0.00514048	0.0907707	Non-Significant
NA Endonuclease/exonuclease/phosphatase	PanWU01x14_195290	0.681366	0.00515673	0.0909103	Non-Significant
NA B-box-type zinc finger	PanWU01x14_073610	0.681364	0.00515692	0.0909103	Non-Significant
NA hypothetical protein	PanWU01x14_113580	0.681171	0.00517458	0.091071	Non-Significant
NA NB-ARC domain, LRR domain containing protein	PanWU01x14_038170	0.681117	0.00517946	0.0911066	Non-Significant
NA Spastin	PanWU01x14_072810	0.680745	0.00521363	0.0915667	Non-Significant
NA Multi antimicrobial extrusion protein	PanWU01x14_369550	0.680695	0.00521819	0.0915667	Non-Significant
NA hypothetical protein	PanWU01x14_179060	0.680312	0.00525356	0.0920505	Non-Significant
NA hypothetical protein	PanWU01x14_069530	0.680287	0.00525587	0.0920505	Non-Significant
NA Zinc finger, DHHC-type, palmitoyltransferase	PanWU01x14_199300	0.680253	0.00525904	0.0920505	Non-Significant
NA hypothetical protein	PanWU01x14_210460	0.680166	0.00526705	0.0921402	Non-Significant
NA Small GTP-binding domain containing protein	PanWU01x14_155220	0.680123	0.00527107	0.0921601	Non-Significant
NA Lipoxygenase	PanWU01x14_327290	0.680043	0.00527848	0.0922	Non-Significant
NA hypothetical protein	PanWU01x14_298680	0.680036	0.00527912	0.0922	Non-Significant
NA DYW domain containing protein	PanWU01x14_321410	0.679986	0.00528375	0.0922305	Non-Significant
NA UDP-glucuronosyl/UDP-glucosyltransferase	PanWU01x14_047650	0.679946	0.00528752	0.0922458	Non-Significant
NA RNA polymerase II-binding domain containing protein	PanWU01x14_357210	0.679876	0.00529397	0.0922577	Non-Significant
NA hypothetical protein	PanWU01x14_141180	0.67971	0.00530952	0.0924278	Non-Significant
NA Peptidase S1C	PanWU01x14_209150	0.679576	0.00532198	0.092453	Non-Significant
NA Bet v I type allergen	PanWU01x14_141830	0.67957	0.00532253	0.092453	Non-Significant
NA Vacuolar protein sorting	PanWU01x14_347020	0.679452	0.00533363	0.0925954	Non-Significant
NA hypothetical protein	PanWU01x14_068820	0.679373	0.00534102	0.0926314	Non-Significant
NA Lipin	PanWU01x14_062820	0.679268	0.00535084	0.0927431	Non-Significant
NA Protein RETICULATA-related	PanWU01x14_051360	0.679205	0.00535672	0.0927947	Non-Significant
NA Ribosomal protein	PanWU01x14_316730	0.678935	0.00538222	0.0930346	Non-Significant
NA hypothetical protein	PanWU01x14_354940	0.678843	0.0053909	0.093129	Non-Significant
NA hypothetical protein	PanWU01x14_250240	0.678815	0.0053935	0.093129	Non-Significant
NA F-box domain containing protein	PanWU01x14_196880	0.678774	0.00539738	0.0931457	Non-Significant
NA F-box domain containing protein	PanWU01x14_307660	0.67852	0.00542142	0.0934595	Non-Significant
NA hypothetical protein	PanWU01x14_059240	0.678238	0.0054482	0.0937866	Non-Significant
NA hypothetical protein	PanWU01x14_258420	0.678224	0.00544954	0.0937866	Non-Significant
NA ATP-dependent zinc metalloprotease	PanWU01x14_242400	0.678198	0.00545208	0.0937866	Non-Significant
NA hypothetical protein	PanWU01x14_037480	0.678197	0.00545213	0.0937866	Non-Significant
NA Phenylacetic acid degradation-related domain containing protein	PanWU01x14_120420	0.678104	0.00546095	0.0938879	Non-Significant
NA LRR domain containing protein	PanWU01x14_297470	0.678016	0.00546938	0.0939325	Non-Significant
NA Dephospho-CoA kinase	PanWU01x14_208310	0.677987	0.00547221	0.0939325	Non-Significant
NA R3H-associated N-terminal domain containing protein	PanWU01x14_115310	0.677985	0.00547237	0.0939325	Non-Significant
NA hypothetical protein	PanWU01x14_166200	0.677904	0.00548006	0.0940141	Non-Significant
NA S-locus glycoprotein	PanWU01x14_226940	0.677824	0.00548777	0.0940958	Non-Significant
PanNAC50 NAC domain containing protein	PanWU01x14_065630	0.677496	0.00551926	0.0945344	Non-Significant
NA hypothetical protein	PanWU01x14_198600	0.677338	0.00553444	0.0946929	Non-Significant
NA N-terminal acetyltransferase A, auxiliary subunit	PanWU01x14_257670	0.676889	0.00557791	0.0949471	Non-Significant
NA Splicing factor-like protein	PanWU01x14_055930	0.676868	0.00557988	0.0949471	Non-Significant
NA Alpha/Beta hydrolase fold containing protein	PanWU01x14_353020	0.676851	0.00558156	0.0949471	Non-Significant
NA hypothetical protein	PanWU01x14_088890	0.676847	0.00558198	0.0949471	Non-Significant
NA DYW domain containing protein	PanWU01x14_360910	0.676728	0.00559354	0.0949921	Non-Significant
NA NAD(P)-binding domain containing protein	PanWU01x14_050900	0.676601	0.0056059	0.0950211	Non-Significant
NA hypothetical protein	PanWU01x14_182420	0.676588	0.00560714	0.0950211	Non-Significant
NA Heavy metal-associated domain containing protein	PanWU01x14_152910	0.676513	0.00561449	0.0950952	Non-Significant
NA hypothetical protein	PanWU01x14_094680	0.676445	0.00562108	0.0951564	Non-Significant
NA Amidase	PanWU01x14_108380	0.676408	0.0056247	0.0951673	Non-Significant
NA afadin	PanWU01x14_062960	0.676291	0.00563608	0.0953093	Non-Significant
NA Circularly permuted (CP)-type guanine nucleotide-binding (G) protein	PanWU01x14_089370	0.676148	0.00565011	0.0954657	Non-Significant
PanCRK24 Cysteine rich receptor like kinase	PanWU01x14_292590	0.676136	0.0056513	0.0954657	Non-Significant
NA hypothetical protein	PanWU01x14_134290	0.676096	0.00565521	0.0954813	Non-Significant
NA hypothetical protein	PanWU01x14_011720	0.67594	0.00567053	0.095639	Non-Significant
NA Pectinesterase inhibitor domain containing protein	PanWU01x14_113040	0.675856	0.00567879	0.0957277	Non-Significant
NA S-formylglutathione hydrolase	PanWU01x14_267960	0.675731	0.00569106	0.0958839	Non-Significant
NA hypothetical protein	PanWU01x14_351120	0.675677	0.00569643	0.0959239	Non-Significant
NA hypothetical protein	PanWU01x14_244270	0.675496	0.00571432	0.0960508	Non-Significant
NA hypothetical protein	PanWU01x14_003610	0.675495	0.00571442	0.0960508	Non-Significant
NA Protein DA1-like	PanWU01x14_320220	0.675479	0.00571599	0.0960508	Non-Significant
NA Ubiquitin-fold modifier-conjugating enzyme	PanWU01x14_342430	0.675304	0.00573326	0.0962904	Non-Significant
NA Nucleoid-associated protein YbaB/EbfC family	PanWU01x14_285900	0.675224	0.00574124	0.0963346	Non-Significant
NA Arf GTPase activating protein	PanWU01x14_094160	0.67501	0.00576253	0.0966298	Non-Significant
NA Acid phosphatase	PanWU01x14_029270	0.674778	0.00578559	0.0969655	Non-Significant
NA Neutral/alkaline nonlysosomal ceramidase	PanWU01x14_324760	0.674682	0.00579519	0.0970246	Non-Significant
NA Aldose 1-/Glucose-6-phosphate 1-epimerase	PanWU01x14_264780	0.674638	0.00579959	0.0970476	Non-Significant
NA SWEET sugar transporter	PanWU01x14_193550	0.674605	0.00580288	0.0970517	Non-Significant
NA hypothetical protein	PanWU01x14_208100	0.674347	0.00582878	0.0973829	Non-Significant
NA Zinc finger, SWIM-type	PanWU01x14_116070	0.6743	0.00583353	0.0974114	Non-Significant
NA TATA box-binding protein-associated factor RNA polymerase I subunit B	PanWU01x14_031490	0.674157	0.00584788	0.0975491	Non-Significant
NA hypothetical protein	PanWU01x14_297340	0.674092	0.00585446	0.0976032	Non-Significant
NA Calcium/calmodulin-dependent/calcium-dependent protein kinase	PanWU01x14_361530	0.674046	0.00585907	0.0976032	Non-Significant
NA hypothetical protein	PanWU01x14_313960	0.673977	0.00586608	0.0976032	Non-Significant
NA Transferase	PanWU01x14_253170	0.673943	0.00586945	0.0976032	Non-Significant
NA hypothetical protein	PanWU01x14_053750	0.673618	0.00590233	0.098099	Non-Significant
NA Transmembrane protein	PanWU01x14_153520	0.673477	0.00591664	0.0982347	Non-Significant
NA hypothetical protein	PanWU01x14_179860	0.67323	0.00594182	0.0985035	Non-Significant
NA Orn/DAP/Arg decarboxylase 2, N-terminal	PanWU01x14_274230	0.673184	0.00594657	0.0985035	Non-Significant
NA hypothetical protein	PanWU01x14_255500	0.673167	0.00594824	0.0985035	Non-Significant
NA hypothetical protein	PanWU01x14_082920	0.673081	0.005957	0.0985814	Non-Significant
NA THO complex, subunit THOC	PanWU01x14_166790	0.673061	0.00595911	0.0985814	Non-Significant
NA hypothetical protein	PanWU01x14_085530	0.672881	0.00597746	0.0987825	Non-Significant
NA HMW glutenin	PanWU01x14_200200	0.672799	0.00598591	0.0988201	Non-Significant
NA UBX domain containing protein	PanWU01x14_269550	0.672506	0.00601601	0.0992105	Non-Significant
PanSPY N-acetyl glucosamine transferase	PanWU01x14_023970	0.672478	0.00601887	0.0992105	Non-Significant
NA hypothetical protein	PanWU01x14_111800	0.672366	0.0060304	0.0992891	Non-Significant
NA hypothetical protein	PanWU01x14_209900	0.67236	0.00603107	0.0992891	Non-Significant
NA hypothetical protein	PanWU01x14_372080	0.672311	0.00603615	0.0992891	Non-Significant
NA Xanthine dehydrogenase C subunit	PanWU01x14_151540	0.672288	0.00603846	0.0992891	Non-Significant
NA DnaJ domain containing protein	PanWU01x14_008230	0.672281	0.00603918	0.0992891	Non-Significant
PanOPCL8 4-coumarate-CoA ligase	PanWU01x14_029780	0.672223	0.00604525	0.099338	Non-Significant
NA RNA helicase, ATP-dependent DEAH box	PanWU01x14_234850	0.672105	0.00605746	0.0994875	Non-Significant
NA Thermonuclease active site	PanWU01x14_015840	0.672074	0.0060606	0.0994879	Non-Significant
NA hypothetical protein	PanWU01x14_357340	0.672	0.00606825	0.0995572	Non-Significant
NA hypothetical protein	PanWU01x14_308070	0.671973	0.00607105	0.0995572	Non-Significant
NA Protein phosphatase	PanWU01x14_162520	0.671778	0.00609135	0.0997453	Non-Significant
NA Armadillo-type fold containing protein	PanWU01x14_098140	0.671773	0.00609189	0.0997453	Non-Significant
NA Auxin efflux carrier	PanWU01x14_312710	0.671699	0.00609955	0.0997756	Non-Significant
NA hypothetical protein	PanWU01x14_051100	0.671695	0.00609998	0.0997756	Non-Significant
NA Pentatricopeptide repeat	PanWU01x14_369930	0.671577	0.00611233	0.0999264	Non-Significant
PanCRK13 Cysteine rich receptor like kinase	PanWU01x14_356760	0.671492	0.00612119	0.10002	Non-Significant
NA RNA-directed DNA polymerase (reverse transcriptase)	PanWU01x14_358050	0.671429	0.00612775	0.100076	Non-Significant
NA hypothetical protein	PanWU01x14_074320	0.671124	0.00615968	0.100389	Non-Significant
NA hypothetical protein	PanWU01x14_165220	0.671096	0.00616258	0.100389	Non-Significant
NA hypothetical protein	PanWU01x14_331880	0.670742	0.00619987	0.100893	Non-Significant
NA Squalene cyclase	PanWU01x14_329660	0.670168	0.00626062	0.101778	Non-Significant
NA Endonuclease/exonuclease/phosphatase	PanWU01x14_285770	0.670027	0.0062756	0.10197	Non-Significant
NA Casparian strip membrane protein	PanWU01x14_215650	0.669934	0.00628552	0.102079	Non-Significant
NA Transferase	PanWU01x14_090870	0.669555	0.00632598	0.102476	Non-Significant
NA hypothetical protein	PanWU01x14_036740	0.669254	0.00635826	0.102894	Non-Significant
NA hypothetical protein	PanWU01x14_308780	0.669017	0.00638386	0.103049	Non-Significant
NA Guanine nucleotide-binding protein, beta subunit	PanWU01x14_141220	0.668953	0.00639073	0.103049	Non-Significant
NA Exostosin-like	PanWU01x14_258690	0.668934	0.00639281	0.103049	Non-Significant
NA SWIB/MDM2 domain containing protein	PanWU01x14_012460	0.668932	0.00639299	0.103049	Non-Significant
NA Transmembrane protein	PanWU01x14_008250	0.66891	0.00639537	0.103049	Non-Significant
NA hypothetical protein	PanWU01x14_089960	0.668897	0.00639681	0.103049	Non-Significant
NA hypothetical protein	PanWU01x14_305540	0.668675	0.0064208	0.103256	Non-Significant
NA Polynucleotidyl transferase, ribonuclease H-like superfamily protein	PanWU01x14_011930	0.668663	0.00642216	0.103256	Non-Significant
NA Splicing factor-like protein	PanWU01x14_225480	0.668659	0.00642259	0.103256	Non-Significant
NA hypothetical protein	PanWU01x14_105360	0.668608	0.00642803	0.103281	Non-Significant
NA Fructose-bisphosphate aldolase, class-I	PanWU01x14_240590	0.668576	0.00643154	0.103281	Non-Significant
NA Bifunctional kinase-pyrophosphorylase	PanWU01x14_305000	0.668513	0.0064384	0.103281	Non-Significant
NA S-crystallin	PanWU01x14_281670	0.668495	0.00644033	0.103281	Non-Significant
PanNAC63 NAC domain containing protein	PanWU01x14_128680	0.66833	0.00645833	0.103454	Non-Significant
NA Phosphoinositide phospholipase C family	PanWU01x14_319390	0.668307	0.00646085	0.103454	Non-Significant
PanRBOH8 Respiratory burst oxidase	PanWU01x14_324910	0.668252	0.0064668	0.103498	Non-Significant
NA Arylacetamide deacetylase	PanWU01x14_091550	0.667949	0.00649989	0.103802	Non-Significant
NA Uridine kinase-like protein	PanWU01x14_147050	0.6679	0.00650528	0.103802	Non-Significant
PanXDH Aldehyde oxidase/xanthine dehydrogenase	PanWU01x14_161560	0.667689	0.00652837	0.104021	Non-Significant
NA hypothetical protein	PanWU01x14_154400	0.667643	0.00653346	0.104021	Non-Significant
NA hypothetical protein	PanWU01x14_162620	0.66758	0.00654036	0.104021	Non-Significant
NA TNF receptor-associated factor	PanWU01x14_306010	0.667474	0.00655199	0.10408	Non-Significant
NA Oxygen-evolving enhancer protein	PanWU01x14_196910	0.66736	0.00656466	0.104106	Non-Significant
NA GPCR kinase	PanWU01x14_083600	0.667336	0.00656723	0.104106	Non-Significant
NA hypothetical protein	PanWU01x14_323300	0.667306	0.00657057	0.104106	Non-Significant
NA Poly(A) polymerase	PanWU01x14_100320	0.667271	0.00657443	0.104106	Non-Significant
NA Rho-associated protein kinase	PanWU01x14_119980	0.66701	0.0066033	0.104354	Non-Significant
NA hypothetical protein	PanWU01x14_064440	0.666991	0.00660539	0.104354	Non-Significant
NA hypothetical protein	PanWU01x14_346240	0.666923	0.00661297	0.104374	Non-Significant
NA 1,4-alpha-glucan-branching enzyme	PanWU01x14_282520	0.666736	0.00663371	0.104589	Non-Significant
PanMYB63 MYB transcription factor	PanWU01x14_232840	0.666694	0.00663838	0.104589	Non-Significant
NA hypothetical protein	PanWU01x14_314970	0.666682	0.00663969	0.104589	Non-Significant
NA Serine/threonine protein kinase	PanWU01x14_280640	0.666377	0.0066737	0.105021	Non-Significant
NA cytochrome P450 family protein	PanWU01x14_320700	0.666204	0.0066931	0.105105	Non-Significant
NA Transmembrane protein	PanWU01x14_231200	0.666102	0.00670458	0.105196	Non-Significant
NA TFIIH C1-like domain containing protein	PanWU01x14_266750	0.665963	0.00672016	0.105389	Non-Significant
NA VQ motif containing protein	PanWU01x14_144960	0.665893	0.006728	0.105409	Non-Significant
PanPUB1 Beta-catenin	PanWU01x14_015100	0.665882	0.00672927	0.105409	Non-Significant
NA Pheophorbide a oxygenase	PanWU01x14_160210	0.665834	0.0067346	0.105409	Non-Significant
NA 3-oxo-5-alpha-steroid 4-dehydrogenase, C-terminal	PanWU01x14_193250	0.665604	0.00676061	0.105654	Non-Significant
NA Mitochodrial transcription termination factor	PanWU01x14_170850	0.665544	0.0067673	0.105654	Non-Significant
NA hypothetical protein	PanWU01x14_229520	0.66553	0.00676897	0.105654	Non-Significant
PanARF10 Auxin response factor	PanWU01x14_031140	0.66552	0.00677008	0.105654	Non-Significant
NA Urea active transporter	PanWU01x14_339020	0.665465	0.0067763	0.105699	Non-Significant
NA 43kDa postsynaptic protein	PanWU01x14_213260	0.665284	0.00679674	0.105874	Non-Significant
NA DYW domain containing protein	PanWU01x14_274210	0.665097	0.00681796	0.106142	Non-Significant
PanRAM1 GRAS transcription factor	PanWU01x14_146390	0.664932	0.00683672	0.106302	Non-Significant
NA Small heat shock protein HSP	PanWU01x14_088150	0.664887	0.00684195	0.106302	Non-Significant
NA hypothetical protein	PanWU01x14_036790	0.664861	0.00684488	0.106302	Non-Significant
NA AP2/ERF domain containing protein	PanWU01x14_112540	0.664257	0.00691402	0.106828	Non-Significant
NA FHY3/FAR1 family	PanWU01x14_301910	0.664249	0.00691494	0.106828	Non-Significant
NA PPM-type phosphatase domain containing protein	PanWU01x14_023550	0.664242	0.00691569	0.106828	Non-Significant
PanCCD1 Carotenoid cleavage dioxygenase	PanWU01x14_050460	0.664192	0.00692149	0.106828	Non-Significant
NA hypothetical protein	PanWU01x14_235340	0.66395	0.00694929	0.107194	Non-Significant
NA hypothetical protein	PanWU01x14_080030	0.663888	0.00695646	0.107253	Non-Significant
NA Inositol-tetrakisphosphate 1-kinase	PanWU01x14_190970	0.663821	0.00696416	0.10732	Non-Significant
NA HAT, C-terminal dimerization domain containing protein	PanWU01x14_257970	0.663765	0.00697067	0.107368	Non-Significant
NA S-adenosyl-L-methionine-dependent methyltransferase	PanWU01x14_066530	0.66373	0.00697473	0.107379	Non-Significant
NA hypothetical protein	PanWU01x14_251410	0.66361	0.00698866	0.107542	Non-Significant
NA UDP-glucuronosyl/UDP-glucosyltransferase	PanWU01x14_184620	0.663519	0.0069992	0.1076	Non-Significant
NA UDP-glucuronosyl/UDP-glucosyltransferase	PanWU01x14_370150	0.663519	0.0069992	0.1076	Non-Significant
NA hypothetical protein	PanWU01x14_099970	0.663388	0.0070144	0.107734	Non-Significant
NA Occludin domain containing protein	PanWU01x14_333920	0.663386	0.00701466	0.107734	Non-Significant
NA Transcriptional activator NFYC/HAP5 subunit	PanWU01x14_130300	0.663325	0.00702177	0.107792	Non-Significant
NA Isoleucine-tRNA ligase	PanWU01x14_008080	0.662937	0.00706702	0.10833	Non-Significant
NA hypothetical protein	PanWU01x14_090220	0.662773	0.0070861	0.108467	Non-Significant
NA ENTH/VHS	PanWU01x14_327880	0.662643	0.00710142	0.108597	Non-Significant
NA Glycoside hydrolase	PanWU01x14_103050	0.662538	0.00711371	0.108733	Non-Significant
NA Transmembrane protein	PanWU01x14_151800	0.662397	0.00713033	0.108935	Non-Significant
NA Aldo/keto reductase	PanWU01x14_106760	0.662251	0.00714757	0.109095	Non-Significant
NA UDP-glucuronosyl/UDP-glucosyltransferase	PanWU01x14_294440	0.662214	0.00715188	0.109095	Non-Significant
NA hypothetical protein	PanWU01x14_166190	0.662126	0.00716231	0.109163	Non-Significant
NA hypothetical protein	PanWU01x14_151350	0.661943	0.00718397	0.109337	Non-Significant
NA CHORD domain containing protein	PanWU01x14_084600	0.661912	0.00718763	0.10934	Non-Significant
NA p53 negative regulator	PanWU01x14_343130	0.661865	0.00719311	0.109372	Non-Significant
NA hypothetical protein	PanWU01x14_047710	0.661737	0.00720839	0.109552	Non-Significant
NA hypothetical protein	PanWU01x14_359870	0.661668	0.00721659	0.109599	Non-Significant
NA hypothetical protein	PanWU01x14_022940	0.661653	0.00721836	0.109599	Non-Significant
NA hypothetical protein	PanWU01x14_155460	0.661528	0.00723316	0.109701	Non-Significant
NA Calcium-dependent channel	PanWU01x14_202310	0.661407	0.00724763	0.109835	Non-Significant
NA hypothetical protein	PanWU01x14_165010	0.661103	0.00728395	0.110228	Non-Significant
NA hypothetical protein	PanWU01x14_322450	0.661066	0.00728838	0.110243	Non-Significant
NA Folate-biopterin transporter	PanWU01x14_096660	0.660969	0.00730002	0.110367	Non-Significant
PanNAC47 NAC domain containing protein	PanWU01x14_200470	0.66077	0.00732393	0.110499	Non-Significant
NA p53 and DNA damage-regulated protein	PanWU01x14_149890	0.660757	0.00732541	0.110499	Non-Significant
NA hypothetical protein	PanWU01x14_351050	0.660749	0.00732645	0.110499	Non-Significant
NA GRAM domain containing protein	PanWU01x14_171220	0.660647	0.0073387	0.110533	Non-Significant
NA Aspartic peptidase	PanWU01x14_052570	0.660533	0.0073524	0.110663	Non-Significant
NA hypothetical protein	PanWU01x14_237960	0.660518	0.00735424	0.110663	Non-Significant
NA SBP-box transcription factor	PanWU01x14_224630	0.660249	0.00738673	0.111048	Non-Significant
NA Translation elongation factor	PanWU01x14_061700	0.660165	0.00739691	0.1111	Non-Significant
NA Autoimmune regulator	PanWU01x14_033130	0.660163	0.00739718	0.1111	Non-Significant
NA ABC transporter A, ABCA	PanWU01x14_342480	0.659975	0.00741991	0.111337	Non-Significant
NA hypothetical protein	PanWU01x14_184040	0.659618	0.00746338	0.111782	Non-Significant
NA Serine/threonine protein kinase	PanWU01x14_346260	0.659597	0.00746592	0.111782	Non-Significant
PanLYK11 LysM receptor kinase	PanWU01x14_280560	0.659505	0.00747716	0.111828	Non-Significant
NA hypothetical protein	PanWU01x14_346480	0.659456	0.00748313	0.111828	Non-Significant
NA Endonuclease/exonuclease/phosphatase	PanWU01x14_317810	0.65931	0.00750104	0.111878	Non-Significant
NA C2 domain containing protein	PanWU01x14_071520	0.659305	0.00750168	0.111878	Non-Significant
NA Succinylglutamate-semialdehyde dehydrogenase	PanWU01x14_112240	0.659278	0.00750499	0.111878	Non-Significant
NA LURP1-related protein domain containing protein	PanWU01x14_015630	0.659116	0.00752482	0.112084	Non-Significant
NA hypothetical protein	PanWU01x14_002920	0.65878	0.00756621	0.112424	Non-Significant
NA Mitogen-activated protein kinase kinase kinase	PanWU01x14_243810	0.658533	0.00759668	0.112719	Non-Significant
NA Serine/threonine protein kinase	PanWU01x14_360710	0.658248	0.00763208	0.113192	Non-Significant
NA Lipase	PanWU01x14_114980	0.658219	0.00763563	0.113192	Non-Significant
NA propionyl-CoA carboxylase	PanWU01x14_205730	0.658152	0.00764396	0.113263	Non-Significant
NA hypothetical protein	PanWU01x14_188920	0.65803	0.00765913	0.113416	Non-Significant
NA Zinc finger, CW-type	PanWU01x14_007670	0.657863	0.00768001	0.113594	Non-Significant
NA hypothetical protein	PanWU01x14_363380	0.657859	0.00768051	0.113594	Non-Significant
NA hypothetical protein	PanWU01x14_084300	0.657622	0.00771015	0.113907	Non-Significant
NA Transcriptional adaptor	PanWU01x14_314820	0.657604	0.00771233	0.113907	Non-Significant
NA Alcohol dehydrogenase superfamily, zinc-type	PanWU01x14_295730	0.657447	0.00773197	0.114144	Non-Significant
NA PLAT/LH2 domain containing protein	PanWU01x14_119060	0.657318	0.00774819	0.114278	Non-Significant
NA Chloroplast protein import component	PanWU01x14_008090	0.657206	0.00776229	0.114433	Non-Significant
NA hypothetical protein	PanWU01x14_118640	0.657091	0.00777682	0.114474	Non-Significant
NA Carbohydrate kinase, thermoresistant glucokinase	PanWU01x14_371900	0.65707	0.00777939	0.114474	Non-Significant
NA Elongation factor	PanWU01x14_234400	0.656685	0.00782812	0.114925	Non-Significant
NA hypothetical protein	PanWU01x14_078870	0.656669	0.0078301	0.114925	Non-Significant
NA Tyrosine-protein kinase	PanWU01x14_034970	0.656649	0.00783264	0.114925	Non-Significant
NA hypothetical protein	PanWU01x14_012630	0.656547	0.0078456	0.114972	Non-Significant
NA Glycoside hydrolase	PanWU01x14_226250	0.656498	0.00785182	0.11501	Non-Significant
NA Magnesium transporter	PanWU01x14_334120	0.656442	0.00785893	0.115047	Non-Significant
PanMFS12 Major facilitator	PanWU01x14_146710	0.65637	0.00786807	0.11509	Non-Significant
NA hypothetical protein	PanWU01x14_102180	0.656067	0.00790667	0.115497	Non-Significant
NA Germin	PanWU01x14_148020	0.656043	0.0079097	0.115497	Non-Significant
NA hypothetical protein	PanWU01x14_334140	0.656038	0.00791037	0.115497	Non-Significant
NA Serine/threonine protein kinase	PanWU01x14_157180	0.65589	0.00792926	0.115667	Non-Significant
NA hypothetical protein	PanWU01x14_184660	0.655815	0.00793895	0.115756	Non-Significant
NA FkbH domain containing protein	PanWU01x14_368010	0.655725	0.0079504	0.115801	Non-Significant
NA Ubiquitin-fold modifier-conjugating enzyme	PanWU01x14_063350	0.655706	0.00795292	0.115801	Non-Significant
NA Enoyl-CoA hydratase/isomerase, HIBYL-CoA-H type	PanWU01x14_147810	0.655579	0.00796918	0.115949	Non-Significant
NA Proteasome, subunit alpha/beta	PanWU01x14_084170	0.655334	0.00800076	0.116111	Non-Significant
NA hypothetical protein	PanWU01x14_100340	0.655302	0.00800483	0.116111	Non-Significant
NA hypothetical protein	PanWU01x14_247750	0.655166	0.00802241	0.116283	Non-Significant
NA Protein CHAPERONE-LIKE PROTEIN OF POR1-like	PanWU01x14_323920	0.655074	0.00803423	0.116402	Non-Significant
NA Zinc finger, CW-type	PanWU01x14_264120	0.654797	0.00807017	0.116816	Non-Significant
NA hypothetical protein	PanWU01x14_110120	0.654451	0.00811512	0.117202	Non-Significant
NA Transmembrane protein	PanWU01x14_063870	0.654401	0.00812162	0.117243	Non-Significant
NA hypothetical protein	PanWU01x14_339930	0.654306	0.00813402	0.117369	Non-Significant
NA hypothetical protein	PanWU01x14_273950	0.654221	0.00814508	0.117425	Non-Significant
NA RED-like protein	PanWU01x14_112920	0.654212	0.00814626	0.117425	Non-Significant
NA Beta-catenin	PanWU01x14_107330	0.654178	0.00815078	0.117425	Non-Significant
NA hypothetical protein	PanWU01x14_279930	0.654137	0.00815611	0.117425	Non-Significant
NA UbiB domain containing protein	PanWU01x14_185220	0.654073	0.00816451	0.117488	Non-Significant
NA NAD(P)-binding domain containing protein	PanWU01x14_050920	0.653918	0.0081848	0.117671	Non-Significant
NA hypothetical protein	PanWU01x14_369630	0.653893	0.00818812	0.117671	Non-Significant
NA PLAC8 motif-containing protein	PanWU01x14_318150	0.653837	0.00819544	0.117723	Non-Significant
NA Glycoside hydrolase	PanWU01x14_070290	0.653735	0.00820889	0.11776	Non-Significant
NA Serine hydroxymethyltransferase	PanWU01x14_186160	0.653734	0.00820902	0.11776	Non-Significant
NA hypothetical protein	PanWU01x14_116840	0.653669	0.00821752	0.117829	Non-Significant
NA Methylmalonate-semialdehyde dehydrogenase	PanWU01x14_069890	0.652949	0.00831265	0.11893	Non-Significant
NA hypothetical protein	PanWU01x14_079130	0.652875	0.00832259	0.119015	Non-Significant
NA Phytosulfokine	PanWU01x14_298170	0.652759	0.00833798	0.119096	Non-Significant
NA F-box domain containing protein	PanWU01x14_331160	0.652748	0.00833945	0.119096	Non-Significant
NA hypothetical protein	PanWU01x14_337240	0.652513	0.00837082	0.119307	Non-Significant
NA Coatomer beta subunit	PanWU01x14_294630	0.652509	0.00837129	0.119307	Non-Significant
NA cotton fiber protein	PanWU01x14_178290	0.652386	0.00838768	0.119465	Non-Significant
NA hypothetical protein	PanWU01x14_077420	0.652022	0.00843657	0.119938	Non-Significant
NA hypothetical protein	PanWU01x14_118580	0.651597	0.00849382	0.1206	Non-Significant
NA hypothetical protein	PanWU01x14_209780	0.651328	0.00853017	0.120907	Non-Significant
NA Oxoglutarate/iron-dependent dioxygenase	PanWU01x14_126240	0.651325	0.0085306	0.120907	Non-Significant
NA Ornithine aminotransferase	PanWU01x14_064430	0.651243	0.00854169	0.121011	Non-Significant
NA ATP-binding cassette containing protein	PanWU01x14_304820	0.65105	0.00856794	0.121206	Non-Significant
NA hypothetical protein	PanWU01x14_048360	0.65103	0.00857061	0.121206	Non-Significant
NA Synaptotagmin-like mitochondrial-lipid-binding domain containing protein	PanWU01x14_074730	0.650912	0.00858668	0.121379	Non-Significant
NA RNA polymerase I specific transcription initiation factor	PanWU01x14_310640	0.650867	0.00859279	0.121412	Non-Significant
NA Mitochondrial carrier domain containing protein	PanWU01x14_225320	0.650748	0.00860907	0.121588	Non-Significant
NA ATPase, AAA-type, core	PanWU01x14_042300	0.650634	0.00862462	0.1217	Non-Significant
NA LRR domain containing protein	PanWU01x14_159880	0.650578	0.00863227	0.121742	Non-Significant
NA Lipase	PanWU01x14_049200	0.650556	0.00863519	0.121742	Non-Significant
NA hypothetical protein	PanWU01x14_226100	0.650314	0.00866841	0.122103	Non-Significant
NA hypothetical protein	PanWU01x14_235770	0.650247	0.00867763	0.122179	Non-Significant
NA NAD(P)-binding domain containing protein	PanWU01x14_100840	0.650169	0.00868834	0.122222	Non-Significant
NA Parvalbumin	PanWU01x14_081070	0.650074	0.00870141	0.122298	Non-Significant
NA Universal stress protein	PanWU01x14_238870	0.649968	0.00871598	0.122437	Non-Significant
NA Tetratricopeptide-like helical domain containing protein	PanWU01x14_143960	0.649946	0.00871899	0.122437	Non-Significant
NA Major intrinsic protein	PanWU01x14_347270	0.649798	0.00873945	0.122617	Non-Significant
NA Transferase	PanWU01x14_122210	0.649615	0.00876479	0.122919	Non-Significant
NA hypothetical protein	PanWU01x14_293150	0.649383	0.00879684	0.123118	Non-Significant
NA CTP synthase	PanWU01x14_217910	0.649373	0.00879824	0.123118	Non-Significant
NA hypothetical protein	PanWU01x14_368330	0.648926	0.00886056	0.123773	Non-Significant
NA hypothetical protein	PanWU01x14_011190	0.648812	0.00887644	0.123891	Non-Significant
NA Phosphoglycerate kinase	PanWU01x14_370750	0.648809	0.0088768	0.123891	Non-Significant
NA hypothetical protein	PanWU01x14_047700	0.648711	0.00889059	0.12403	Non-Significant
NA De-etiolated protein 1, Det	PanWU01x14_312220	0.648368	0.00893862	0.124618	Non-Significant
NA Glutamyl-tRNA synthetase, archaeal/eukaryotic cytosolic	PanWU01x14_071280	0.648269	0.00895264	0.124623	Non-Significant
NA Multi antimicrobial extrusion protein	PanWU01x14_178570	0.648216	0.00896002	0.124636	Non-Significant
NA hypothetical protein	PanWU01x14_002440	0.648207	0.00896137	0.124636	Non-Significant
NA hypothetical protein	PanWU01x14_302800	0.647984	0.00899272	0.124964	Non-Significant
NA 3-phenylpropionate/cinnamic acid dioxygenase, alpha subunit	PanWU01x14_012680	0.647641	0.00904133	0.125481	Non-Significant
NA JmjC domain containing protein	PanWU01x14_195110	0.64761	0.00904566	0.125481	Non-Significant
NA SAP domain containing protein	PanWU01x14_270220	0.647486	0.00906331	0.125617	Non-Significant
NA hypothetical protein	PanWU01x14_318290	0.647402	0.00907526	0.125682	Non-Significant
NA Lipase	PanWU01x14_059220	0.64723	0.00909972	0.125849	Non-Significant
NA Protein RETICULATA-related	PanWU01x14_202790	0.647191	0.00910532	0.125872	Non-Significant
NA hypothetical protein	PanWU01x14_249820	0.647052	0.00912515	0.126037	Non-Significant
NA Zinc finger, CCHC-type	PanWU01x14_138000	0.647022	0.00912946	0.126042	Non-Significant
NA hypothetical protein	PanWU01x14_305740	0.646945	0.00914042	0.126139	Non-Significant
NA BTB/POZ domain protein	PanWU01x14_097920	0.6468	0.00916125	0.126317	Non-Significant
NA hypothetical protein	PanWU01x14_011730	0.646727	0.00917166	0.126351	Non-Significant
NA 3,4-dihydroxy-2-butanone 4-phosphate synthase	PanWU01x14_280190	0.646651	0.00918251	0.126392	Non-Significant
NA SBP-box transcription factor	PanWU01x14_146600	0.64661	0.0091885	0.12642	Non-Significant
NA Epoxide hydrolase-like	PanWU01x14_075540	0.646418	0.00921611	0.126636	Non-Significant
NA Translation initiation factor aIF-2, bacterial-like	PanWU01x14_104540	0.646301	0.00923292	0.126719	Non-Significant
NA hypothetical protein	PanWU01x14_295560	0.646294	0.009234	0.126719	Non-Significant
NA Trichome birefringence-like family	PanWU01x14_371250	0.646172	0.00925149	0.126881	Non-Significant
NA GDT1-like protein	PanWU01x14_270750	0.646157	0.00925375	0.126881	Non-Significant
NA Cyclin	PanWU01x14_005740	0.645985	0.00927864	0.127065	Non-Significant
NA hypothetical protein	PanWU01x14_018500	0.645981	0.00927912	0.127065	Non-Significant
NA NAD(P)-binding domain containing protein	PanWU01x14_051200	0.645849	0.00929828	0.127247	Non-Significant
NA Cytochrome P450, E-class, group I	PanWU01x14_014350	0.645835	0.00930033	0.127247	Non-Significant
NA Magnesium transporter	PanWU01x14_360330	0.645739	0.00931424	0.127333	Non-Significant
NA Ribose-phosphate pyrophosphokinase	PanWU01x14_263670	0.645665	0.00932497	0.12742	Non-Significant
NA hypothetical protein	PanWU01x14_255590	0.645569	0.00933891	0.127501	Non-Significant
NA hypothetical protein	PanWU01x14_013830	0.645406	0.00936269	0.127772	Non-Significant
NA hypothetical protein	PanWU01x14_207290	0.645355	0.00937013	0.127794	Non-Significant
NA CAAX amino terminal protease	PanWU01x14_176430	0.64534	0.00937234	0.127794	Non-Significant
NA ALOG domain containing protein	PanWU01x14_371140	0.645304	0.00937755	0.127811	Non-Significant
PanALND Allantoate deaminase	PanWU01x14_348250	0.645261	0.00938384	0.127842	Non-Significant
NA hypothetical protein	PanWU01x14_037710	0.645233	0.00938792	0.127843	Non-Significant
NA Peroxidase	PanWU01x14_118590	0.64508	0.00941033	0.128039	Non-Significant
NA hypothetical protein	PanWU01x14_152230	0.644986	0.00942409	0.128117	Non-Significant
NA hypothetical protein	PanWU01x14_133290	0.644758	0.00945741	0.128461	Non-Significant
NA Glyoxalase/Bleomycin resistance protein/Dihydroxybiphenyl dioxygenase	PanWU01x14_234800	0.644459	0.00950152	0.128896	Non-Significant
NA ATP-binding cassette containing protein	PanWU01x14_307940	0.644419	0.00950738	0.12892	Non-Significant
NA hypothetical protein	PanWU01x14_320200	0.644195	0.00954052	0.129191	Non-Significant
NA hypothetical protein	PanWU01x14_297890	0.644123	0.00955106	0.129191	Non-Significant
NA NTF2-like domain containing protein	PanWU01x14_348500	0.644075	0.00955821	0.129191	Non-Significant
NA hypothetical protein	PanWU01x14_095920	0.644065	0.00955968	0.129191	Non-Significant
NA Peptidase S1C	PanWU01x14_279970	0.643881	0.00958704	0.129451	Non-Significant
NA UHRF1-binding protein 1-like	PanWU01x14_145930	0.643742	0.00960758	0.129619	Non-Significant
NA GDT1-like protein	PanWU01x14_158810	0.643654	0.00962077	0.129688	Non-Significant
NA mRNA splicing factor, Cwf	PanWU01x14_300660	0.643465	0.00964896	0.129908	Non-Significant
NA hypothetical protein	PanWU01x14_039180	0.643462	0.00964931	0.129908	Non-Significant
NA hypothetical protein	PanWU01x14_102120	0.643127	0.00969942	0.130427	Non-Significant
NA Myb/SANT-like domain containing protein	PanWU01x14_030290	0.643066	0.00970852	0.130485	Non-Significant
NA Protein-only RNase P, C-terminal	PanWU01x14_222530	0.642952	0.00972563	0.13066	Non-Significant
NA WAT1-related protein	PanWU01x14_243910	0.642606	0.00977779	0.131251	Non-Significant
NA Imidazoleglycerol-phosphate dehydratase	PanWU01x14_005200	0.642481	0.00979659	0.131448	Non-Significant
NA hypothetical protein	PanWU01x14_096760	0.642351	0.00981624	0.131656	Non-Significant
NA hypothetical protein	PanWU01x14_236840	0.642268	0.00982876	0.131769	Non-Significant
NA hypothetical protein	PanWU01x14_240270	0.642206	0.00983825	0.131841	Non-Significant
NA hypothetical protein	PanWU01x14_286950	0.642141	0.00984801	0.131892	Non-Significant
NA Splicing factor, SPF	PanWU01x14_192700	0.642126	0.00985029	0.131892	Non-Significant
NA Pentatricopeptide repeat	PanWU01x14_361500	0.64208	0.00985733	0.131931	Non-Significant
NA Beta-glucosidase GBA2-type	PanWU01x14_142750	0.641597	0.0099308	0.132538	Non-Significant
NA myelin-associated oligodendrocyte basic protein	PanWU01x14_054460	0.641591	0.00993178	0.132538	Non-Significant
NA E3 ubiquitin-protein ligase SIN-like	PanWU01x14_193370	0.641514	0.00994345	0.132639	Non-Significant
NA hypothetical protein	PanWU01x14_155750	0.641402	0.00996063	0.132812	Non-Significant
NA Patatin-related protein	PanWU01x14_347150	0.641318	0.00997345	0.132928	Non-Significant
NA Heat shock transcription factor	PanWU01x14_247890	0.64125	0.00998386	0.133006	Non-Significant
NA hypothetical protein	PanWU01x14_002460	0.641132	0.010002	0.133126	Non-Significant
NA Shikimate kinase/gluconokinase	PanWU01x14_146180	0.640961	0.0100282	0.133221	Non-Significant
NA Cdk-activating kinase assembly factor	PanWU01x14_328200	0.640957	0.0100288	0.133221	Non-Significant
NA Iron hydrogenase, subset	PanWU01x14_347920	0.640663	0.0100742	0.133602	Non-Significant
NA hypothetical protein	PanWU01x14_018640	0.64048	0.0101024	0.133847	Non-Significant
NA Ubiquitin-associated domain containing protein	PanWU01x14_066380	0.640462	0.0101052	0.133847	Non-Significant
NA DYW domain containing protein	PanWU01x14_086800	0.640415	0.0101125	0.133888	Non-Significant
NA Universal stress protein	PanWU01x14_313220	0.640315	0.0101279	0.134007	Non-Significant
NA hypothetical protein	PanWU01x14_147140	0.640265	0.0101357	0.134028	Non-Significant
NA Tify domain containing protein	PanWU01x14_195180	0.640094	0.0101623	0.134177	Non-Significant
NA hypothetical protein	PanWU01x14_328510	0.640028	0.0101725	0.134177	Non-Significant
NA DYW domain containing protein	PanWU01x14_263020	0.640002	0.0101766	0.134177	Non-Significant
NA Armadillo-type fold containing protein	PanWU01x14_166730	0.639974	0.0101809	0.134177	Non-Significant
NA hypothetical protein	PanWU01x14_064750	0.639961	0.0101829	0.134177	Non-Significant
NA Zinc finger, Dof-type	PanWU01x14_106440	0.639947	0.0101852	0.134177	Non-Significant
NA Voltage dependent potassium channel	PanWU01x14_225630	0.639833	0.0102029	0.134251	Non-Significant
NA Zinc finger, BED-type domain containing protein	PanWU01x14_199600	0.63963	0.0102345	0.134611	Non-Significant
NA hypothetical protein	PanWU01x14_114540	0.639465	0.0102603	0.134772	Non-Significant
NA Guanine nucleotide-binding protein, beta subunit	PanWU01x14_322560	0.639444	0.0102636	0.134772	Non-Significant
NA Isopenicillin N synthase	PanWU01x14_177290	0.639372	0.0102748	0.134809	Non-Significant
NA hypothetical protein	PanWU01x14_051130	0.63897	0.0103381	0.135269	Non-Significant
NA Symplekin/Pta	PanWU01x14_096070	0.638961	0.0103395	0.135269	Non-Significant
NA Pyruvate kinase	PanWU01x14_176830	0.638929	0.0103446	0.135279	Non-Significant
NA ATP-dependent Clp protease proteolytic subunit	PanWU01x14_048600	0.638571	0.0104011	0.135797	Non-Significant
NA Dynamin superfamily	PanWU01x14_330680	0.638482	0.0104151	0.135868	Non-Significant
NA Regulatory associated protein of TOR	PanWU01x14_137890	0.638465	0.0104179	0.135868	Non-Significant
NA Exostosin-like	PanWU01x14_293280	0.638392	0.0104294	0.135868	Non-Significant
NA hypothetical protein	PanWU01x14_015170	0.63835	0.0104361	0.135868	Non-Significant
NA Alpha/Beta hydrolase fold containing protein	PanWU01x14_006390	0.638122	0.0104723	0.13604	Non-Significant
NA hypothetical protein	PanWU01x14_076120	0.638111	0.010474	0.13604	Non-Significant
NA Protein-tyrosine phosphatase SIW14-like	PanWU01x14_211570	0.638099	0.010476	0.13604	Non-Significant
NA Ribosomal protein	PanWU01x14_300380	0.638009	0.0104902	0.13604	Non-Significant
NA Ribosomal protein	PanWU01x14_096420	0.63796	0.0104981	0.13604	Non-Significant
NA NADPH-dependent FMN reductase-like	PanWU01x14_031990	0.637939	0.0105014	0.13604	Non-Significant
NA hypothetical protein	PanWU01x14_155450	0.637922	0.0105042	0.13604	Non-Significant
NA RNA-binding, CRM domain containing protein	PanWU01x14_240800	0.637888	0.0105096	0.13604	Non-Significant
PanERF23 AP2/ERF transcription factor	PanWU01x14_369920	0.637864	0.0105134	0.13604	Non-Significant
NA Glycoside hydrolase	PanWU01x14_085110	0.637735	0.010534	0.136252	Non-Significant
NA hypothetical protein	PanWU01x14_284540	0.637616	0.0105529	0.136415	Non-Significant
NA Clustered mitochondria protein	PanWU01x14_080700	0.637595	0.0105564	0.136415	Non-Significant
NA Hopanoid-associated sugar epimerase	PanWU01x14_001800	0.637481	0.0105746	0.136415	Non-Significant
NA Zinc finger, CCHC-type	PanWU01x14_153190	0.637481	0.0105746	0.136415	Non-Significant
NA Epoxide hydrolase-like	PanWU01x14_142140	0.637469	0.0105765	0.136415	Non-Significant
NA UDP-glucuronosyl/UDP-glucosyltransferase	PanWU01x14_289330	0.637408	0.0105862	0.136459	Non-Significant
NA hypothetical protein	PanWU01x14_128160	0.637394	0.0105886	0.136459	Non-Significant
NA hypothetical protein	PanWU01x14_227940	0.637368	0.0105927	0.136459	Non-Significant
NA Calcium-dependent channel	PanWU01x14_211290	0.637189	0.0106215	0.136774	Non-Significant
NA Lupus La protein	PanWU01x14_361150	0.637159	0.0106263	0.136781	Non-Significant
NA hypothetical protein	PanWU01x14_368970	0.637118	0.0106329	0.136785	Non-Significant
NA F-box domain containing protein	PanWU01x14_226080	0.637056	0.0106429	0.136785	Non-Significant
PanDVL7 DEVIL-like protein	PanWU01x14_153200	0.637028	0.0106474	0.136785	Non-Significant
NA hypothetical protein	PanWU01x14_243220	0.636931	0.010663	0.136785	Non-Significant
NA hypothetical protein	PanWU01x14_101220	0.636927	0.0106637	0.136785	Non-Significant
NA hypothetical protein	PanWU01x14_136230	0.636926	0.0106639	0.136785	Non-Significant
NA Calcium/calmodulin-dependent/calcium-dependent protein kinase	PanWU01x14_133280	0.636918	0.0106651	0.136785	Non-Significant
NA hypothetical protein	PanWU01x14_021730	0.63688	0.0106712	0.136808	Non-Significant
NA P-loop containing nucleoside triphosphate hydrolase	PanWU01x14_120350	0.636709	0.0106989	0.137009	Non-Significant
NA hypothetical protein	PanWU01x14_214760	0.636629	0.0107119	0.137047	Non-Significant
NA DNA ligase, ATP-dependent	PanWU01x14_026310	0.636532	0.0107276	0.137102	Non-Significant
NA Notch	PanWU01x14_120130	0.636526	0.0107285	0.137102	Non-Significant
NA BTB-kelch protein	PanWU01x14_053440	0.636418	0.0107461	0.137273	Non-Significant
PanNLP5 NIN-like transcription factor	PanWU01x14_262620	0.636165	0.0107871	0.137529	Non-Significant
NA Ethylene insensitive 3-like protein, DNA-binding domain containing protein	PanWU01x14_085230	0.636162	0.0107877	0.137529	Non-Significant
NA NAD(P)H-quinone oxidoreductase subunit O	PanWU01x14_322330	0.636055	0.0108051	0.137641	Non-Significant
PanMYB70 MYB transcription factor	PanWU01x14_056650	0.635823	0.010843	0.137959	Non-Significant
PanNPF4 Proton-dependent oligopeptide transporter	PanWU01x14_267230	0.635686	0.0108654	0.138134	Non-Significant
NA hypothetical protein	PanWU01x14_318540	0.635548	0.010888	0.138367	Non-Significant
NA NADH-ubiquinone oxidoreductase, 20 Kd subunit	PanWU01x14_033760	0.63549	0.0108974	0.138378	Non-Significant
NA FkbH domain containing protein	PanWU01x14_004750	0.63549	0.0108976	0.138378	Non-Significant
NA Lipoyl synthase	PanWU01x14_001440	0.635174	0.0109494	0.138871	Non-Significant
NA hypothetical protein	PanWU01x14_253010	0.635138	0.0109553	0.138891	Non-Significant
NA GTP-binding protein Era	PanWU01x14_072440	0.634876	0.0109987	0.139274	Non-Significant
NA Surfeit locus 1/Shy	PanWU01x14_264660	0.634816	0.0110085	0.139344	Non-Significant
NA Lipase	PanWU01x14_218670	0.634479	0.0110644	0.13994	Non-Significant
NA hypothetical protein	PanWU01x14_118970	0.63432	0.0110907	0.140133	Non-Significant
NA Conserved oligomeric Golgi complex subunit	PanWU01x14_313610	0.634304	0.0110935	0.140133	Non-Significant
NA Glycoside hydrolase	PanWU01x14_120040	0.63415	0.0111191	0.140354	Non-Significant
NA EEIG1/EHBP1 N-terminal domain containing protein	PanWU01x14_247540	0.634009	0.0111426	0.14054	Non-Significant
NA F-box domain containing protein	PanWU01x14_027420	0.633713	0.0111921	0.140946	Non-Significant
NA hypothetical protein	PanWU01x14_338530	0.633711	0.0111924	0.140946	Non-Significant
NA WD repeat containing protein	PanWU01x14_261840	0.633355	0.0112523	0.141644	Non-Significant
NA hypothetical protein	PanWU01x14_002890	0.633305	0.0112607	0.141654	Non-Significant
NA Aspartate 1-decarboxylase, pyridoxal-dependent	PanWU01x14_028230	0.633297	0.0112619	0.141654	Non-Significant
NA Pentatricopeptide repeat	PanWU01x14_244560	0.633264	0.0112676	0.141669	Non-Significant
NA 2-C-methyl-D-erythritol 4-phosphate cytidylyltransferase	PanWU01x14_200630	0.633045	0.0113044	0.141883	Non-Significant
NA Zinc finger, RING-type domain containing protein	PanWU01x14_211260	0.633032	0.0113067	0.141883	Non-Significant
NA Small heat shock protein HSP	PanWU01x14_253460	0.633031	0.0113068	0.141883	Non-Significant
NA Zinc finger, CCHC-type	PanWU01x14_354720	0.632862	0.0113353	0.142184	Non-Significant
NA hypothetical protein	PanWU01x14_313010	0.632837	0.0113396	0.142184	Non-Significant
NA Carbon-nitrogen hydrolase	PanWU01x14_043370	0.632789	0.0113477	0.142229	Non-Significant
NA hypothetical protein	PanWU01x14_031740	0.632755	0.0113535	0.142246	Non-Significant
PanTNL29 TIR-NBS-LRR-like protein	PanWU01x14_215040	0.632563	0.011386	0.142457	Non-Significant
NA hypothetical protein	PanWU01x14_005230	0.632524	0.0113927	0.142457	Non-Significant
PanLYK12 LysM receptor kinase	PanWU01x14_147180	0.632395	0.0114146	0.142614	Non-Significant
NA RZZ complex, subunit Zw	PanWU01x14_237010	0.632372	0.0114186	0.142614	Non-Significant
NA hypothetical protein	PanWU01x14_255460	0.632259	0.0114377	0.142797	Non-Significant
NA GPCR kinase	PanWU01x14_046750	0.632196	0.0114486	0.142877	Non-Significant
NA hypothetical protein	PanWU01x14_113900	0.632009	0.0114804	0.143107	Non-Significant
NA Tetratricopeptide-like helical domain containing protein	PanWU01x14_040230	0.631872	0.0115038	0.143342	Non-Significant
PanARF11 Auxin response factor	PanWU01x14_031120	0.631742	0.011526	0.143507	Non-Significant
NA Tyrosine-protein kinase	PanWU01x14_163850	0.631715	0.0115306	0.143509	Non-Significant
NA hypothetical protein	PanWU01x14_322050	0.631417	0.0115819	0.143978	Non-Significant
PanPHOT2 Phototropin	PanWU01x14_045300	0.631371	0.0115899	0.144022	Non-Significant
NA MOB kinase activator family	PanWU01x14_263920	0.631211	0.0116173	0.144222	Non-Significant
NA hypothetical protein	PanWU01x14_003540	0.631207	0.0116181	0.144222	Non-Significant
NA hypothetical protein	PanWU01x14_272270	0.631198	0.0116195	0.144222	Non-Significant
NA Glycosyl transferase	PanWU01x14_321700	0.631041	0.0116467	0.144368	Non-Significant
NA Mitogen-activated protein kinase kinase kinase	PanWU01x14_194090	0.630833	0.0116828	0.144595	Non-Significant
NA Octamer-binding transcription factor	PanWU01x14_177550	0.630812	0.0116863	0.144595	Non-Significant
NA TNF receptor-associated factor	PanWU01x14_097350	0.630543	0.011733	0.144876	Non-Significant
NA Calmodulin-binding domain	PanWU01x14_061850	0.630452	0.0117488	0.144876	Non-Significant
NA stress-induced protein	PanWU01x14_177030	0.63045	0.0117492	0.144876	Non-Significant
NA Breast carcinoma amplified sequence	PanWU01x14_111310	0.630426	0.0117534	0.144876	Non-Significant
NA hypothetical protein	PanWU01x14_034670	0.630363	0.0117643	0.144876	Non-Significant
NA hypothetical protein	PanWU01x14_181650	0.63032	0.0117719	0.144876	Non-Significant
NA TFIIH C1-like domain containing protein	PanWU01x14_064070	0.630319	0.0117719	0.144876	Non-Significant
NA hypothetical protein	PanWU01x14_030570	0.629967	0.0118334	0.145408	Non-Significant
NA hypothetical protein	PanWU01x14_329040	0.629941	0.0118379	0.145408	Non-Significant
NA Oxygen-evolving enhancer protein	PanWU01x14_146070	0.629862	0.0118518	0.145523	Non-Significant
NA RNA binding protein	PanWU01x14_120970	0.629831	0.0118572	0.145534	Non-Significant
NA Myosin head motor domain containing protein	PanWU01x14_059520	0.629609	0.0118962	0.145676	Non-Significant
NA hypothetical protein	PanWU01x14_017850	0.629302	0.0119503	0.146226	Non-Significant
NA hypothetical protein	PanWU01x14_100940	0.629273	0.0119553	0.146226	Non-Significant
NA NB-ARC domain, LRR domain containing protein	PanWU01x14_052430	0.62925	0.0119594	0.146226	Non-Significant
PanIAA26 AUX/IAA protein	PanWU01x14_195940	0.629148	0.0119774	0.146334	Non-Significant
NA NB-ARC domain, LRR domain containing protein	PanWU01x14_132640	0.629112	0.0119838	0.146356	Non-Significant
NA hypothetical protein	PanWU01x14_265430	0.628984	0.0120064	0.146408	Non-Significant
NA Myb/SANT-like domain containing protein	PanWU01x14_309200	0.628946	0.0120131	0.146434	Non-Significant
NA hypothetical protein	PanWU01x14_290310	0.628805	0.0120381	0.146527	Non-Significant
NA hypothetical protein	PanWU01x14_044180	0.628798	0.0120394	0.146527	Non-Significant
NA hypothetical protein	PanWU01x14_113340	0.628731	0.0120512	0.146563	Non-Significant
NA Small heat shock protein HSP	PanWU01x14_358090	0.628624	0.0120702	0.146682	Non-Significant
NA Mitochondrial carrier protein	PanWU01x14_156460	0.628527	0.0120874	0.146836	Non-Significant
NA hypothetical protein	PanWU01x14_110770	0.628375	0.0121144	0.147108	Non-Significant
PanBHLH82 Basic helix-loop-helix transcription factor	PanWU01x14_108890	0.6282	0.0121457	0.147432	Non-Significant
NA elongation factor	PanWU01x14_117500	0.628058	0.0121712	0.147629	Non-Significant
PanKS Ent-kaur-16-ene synthase	PanWU01x14_155780	0.627974	0.0121861	0.147754	Non-Significant
NA hypothetical protein	PanWU01x14_317280	0.627701	0.012235	0.148235	Non-Significant
NA Mono-/di-acylglycerol lipase	PanWU01x14_141680	0.627496	0.0122718	0.148521	Non-Significant
NA hypothetical protein	PanWU01x14_353900	0.627492	0.0122726	0.148521	Non-Significant
NA Nucleoside phosphorylase	PanWU01x14_321780	0.627441	0.0122818	0.148526	Non-Significant
NA hypothetical protein	PanWU01x14_150620	0.627438	0.0122823	0.148526	Non-Significant
NA hypothetical protein	PanWU01x14_306380	0.627097	0.0123439	0.149045	Non-Significant
NA Disease resistance response protein	PanWU01x14_118820	0.626989	0.0123634	0.149169	Non-Significant
NA Coatomer beta subunit	PanWU01x14_189970	0.626929	0.0123743	0.149173	Non-Significant
NA N-acetylglucosaminyl phosphatidylinositol deacetylase-related	PanWU01x14_291020	0.626909	0.0123778	0.149173	Non-Significant
NA hypothetical protein	PanWU01x14_046850	0.62676	0.0124049	0.149444	Non-Significant
NA O-GlcNAc transferase, C-terminal	PanWU01x14_255000	0.626678	0.0124197	0.149509	Non-Significant
NA Transferase	PanWU01x14_025520	0.626592	0.0124354	0.149528	Non-Significant
NA hypothetical protein	PanWU01x14_003780	0.626483	0.0124552	0.149711	Non-Significant
NA hypothetical protein	PanWU01x14_280880	0.626276	0.0124929	0.149973	Non-Significant
NA hypothetical protein	PanWU01x14_018900	0.626172	0.012512	0.150066	Non-Significant
NA Spermidine/spermine synthase	PanWU01x14_148790	0.626167	0.0125129	0.150066	Non-Significant
NA Sugar/inositol transporter	PanWU01x14_079930	0.626044	0.0125354	0.15023	Non-Significant
NA Phosphatidic acid phosphatase type 2/haloperoxidase	PanWU01x14_072480	0.62604	0.012536	0.15023	Non-Significant
NA hypothetical protein	PanWU01x14_162790	0.626003	0.0125429	0.150249	Non-Significant
PanWRKY31 WRKY domain containing protein	PanWU01x14_286920	0.62598	0.012547	0.150249	Non-Significant
PanSDR5 Short-chain dehydrogenase/reductase	PanWU01x14_271710	0.625924	0.0125574	0.150301	Non-Significant
NA hypothetical protein	PanWU01x14_249650	0.625904	0.012561	0.150301	Non-Significant
NA Pyruvate kinase	PanWU01x14_151210	0.625779	0.012584	0.150412	Non-Significant
NA hypothetical protein	PanWU01x14_355520	0.625735	0.012592	0.150412	Non-Significant
NA Ribonuclease H-like domain containing protein	PanWU01x14_098580	0.625615	0.0126141	0.150545	Non-Significant
NA PTB domain engulfment adapter	PanWU01x14_251520	0.625261	0.0126792	0.151205	Non-Significant
NA SRA-YDG	PanWU01x14_155310	0.625164	0.0126972	0.151209	Non-Significant
NA Glycosyl hydrolase	PanWU01x14_067390	0.625133	0.0127028	0.151209	Non-Significant
NA Coatomer beta subunit	PanWU01x14_062080	0.625068	0.0127149	0.151296	Non-Significant
NA hypothetical protein	PanWU01x14_017860	0.625037	0.0127206	0.151308	Non-Significant
NA hypothetical protein	PanWU01x14_085010	0.624905	0.012745	0.151484	Non-Significant
PanD14 Strigolactone esterase	PanWU01x14_060940	0.62473	0.0127776	0.151759	Non-Significant
PanBHLH69 Basic helix-loop-helix transcription factor	PanWU01x14_189880	0.62457	0.0128072	0.15202	Non-Significant
NA hypothetical protein	PanWU01x14_138380	0.62456	0.012809	0.15202	Non-Significant
NA NB-ARC domain containing protein	PanWU01x14_064170	0.624351	0.0128481	0.15223	Non-Significant
NA Ccc1 family	PanWU01x14_010910	0.624337	0.0128506	0.15223	Non-Significant
NA Sodium/sulfate symporter	PanWU01x14_293100	0.62412	0.0128911	0.152645	Non-Significant
NA Ribonuclease H-like domain containing protein	PanWU01x14_194200	0.624099	0.0128952	0.152645	Non-Significant
NA Beta-catenin	PanWU01x14_160730	0.623942	0.0129245	0.152803	Non-Significant
NA hypothetical protein	PanWU01x14_069260	0.623907	0.0129311	0.152803	Non-Significant
PanSCL19 GRAS transcription factor	PanWU01x14_281450	0.6239	0.0129324	0.152803	Non-Significant
NA Cytochrome P450, E-class, group I	PanWU01x14_075870	0.623715	0.012967	0.15312	Non-Significant
NA hypothetical protein	PanWU01x14_082890	0.623705	0.0129688	0.15312	Non-Significant
NA Queuine tRNA-ribosyltransferase	PanWU01x14_244880	0.62352	0.0130037	0.153325	Non-Significant
NA hypothetical protein	PanWU01x14_335850	0.623514	0.0130049	0.153325	Non-Significant
NA BBP/SF1 family	PanWU01x14_360560	0.623511	0.0130054	0.153325	Non-Significant
NA Tetratricopeptide-like helical domain containing protein	PanWU01x14_146520	0.623438	0.0130192	0.153431	Non-Significant
NA hypothetical protein	PanWU01x14_100530	0.623237	0.013057	0.153707	Non-Significant
NA PGR5-like protein 1A	PanWU01x14_173810	0.62315	0.0130735	0.153712	Non-Significant
NA hypothetical protein	PanWU01x14_231350	0.623082	0.0130863	0.153712	Non-Significant
NA Xanthine dehydrogenase C subunit	PanWU01x14_362220	0.622996	0.0131026	0.153829	Non-Significant
NA Palmitoyl protein thioesterase	PanWU01x14_150040	0.622979	0.0131058	0.153829	Non-Significant
NA Cytochrome P450, E-class, group I	PanWU01x14_196270	0.622834	0.0131333	0.154038	Non-Significant
NA Oxoglutarate/iron-dependent dioxygenase	PanWU01x14_110280	0.622793	0.0131411	0.154073	Non-Significant
NA hypothetical protein	PanWU01x14_153860	0.62275	0.0131492	0.154112	Non-Significant
NA TLDc domain containing protein	PanWU01x14_362480	0.622628	0.0131724	0.154275	Non-Significant
NA hypothetical protein	PanWU01x14_274560	0.6226	0.0131778	0.154275	Non-Significant
NA RNA-dependent RNA polymerase-type	PanWU01x14_371680	0.622587	0.0131802	0.154275	Non-Significant
PanNPF14 Proton-dependent oligopeptide transporter	PanWU01x14_351680	0.622575	0.0131825	0.154275	Non-Significant
NA Bifunctional inhibitor/plant lipid transfer protein/seed storage helical domain containing protein	PanWU01x14_323620	0.622501	0.0131967	0.154385	Non-Significant
NA hypothetical protein	PanWU01x14_289810	0.622397	0.0132164	0.154518	Non-Significant
NA Vesicle-associated membrane-protein-associated protein	PanWU01x14_245380	0.622283	0.0132381	0.15468	Non-Significant
NA hypothetical protein	PanWU01x14_124240	0.622267	0.0132413	0.15468	Non-Significant
NA Sodium/calcium exchanger membrane region	PanWU01x14_313910	0.621955	0.0133009	0.1553	Non-Significant
NA hypothetical protein	PanWU01x14_099820	0.621917	0.0133081	0.1553	Non-Significant
PanABC4 ABC type transporter protein	PanWU01x14_170310	0.62189	0.0133133	0.1553	Non-Significant
NA hypothetical protein	PanWU01x14_202690	0.621791	0.0133324	0.15546	Non-Significant
NA hypothetical protein	PanWU01x14_007910	0.62173	0.013344	0.155496	Non-Significant
NA hypothetical protein	PanWU01x14_159900	0.621595	0.01337	0.155529	Non-Significant
NA Dormancyauxin associated	PanWU01x14_316860	0.621582	0.0133724	0.155529	Non-Significant
NA UDP-glucuronosyl/UDP-glucosyltransferase	PanWU01x14_269080	0.621374	0.0134124	0.155821	Non-Significant
NA Chlorophyll A-B binding protein	PanWU01x14_075080	0.621369	0.0134135	0.155821	Non-Significant
NA NAD(P)-binding domain containing protein	PanWU01x14_051090	0.621326	0.0134219	0.155821	Non-Significant
NA hypothetical protein	PanWU01x14_091140	0.621299	0.0134269	0.155823	Non-Significant
NA hypothetical protein	PanWU01x14_157520	0.621206	0.0134449	0.155919	Non-Significant
NA Cyclin	PanWU01x14_327160	0.620991	0.0134866	0.156289	Non-Significant
NA hypothetical protein	PanWU01x14_331970	0.620756	0.013532	0.156596	Non-Significant
NA Thioredoxin	PanWU01x14_128730	0.620634	0.0135557	0.156707	Non-Significant
NA hypothetical protein	PanWU01x14_315030	0.620628	0.013557	0.156707	Non-Significant
NA Ribonuclease Y	PanWU01x14_160810	0.620519	0.0135782	0.156791	Non-Significant
NA FkbH domain containing protein	PanWU01x14_172920	0.620496	0.0135826	0.156791	Non-Significant
NA Fructose-1,6-bisphosphatase	PanWU01x14_323000	0.620489	0.0135841	0.156791	Non-Significant
NA hypothetical protein	PanWU01x14_328600	0.620482	0.0135854	0.156791	Non-Significant
NA SWEET sugar transporter	PanWU01x14_148870	0.620417	0.013598	0.156791	Non-Significant
NA Ribonuclease H-like domain containing protein	PanWU01x14_040560	0.62033	0.0136149	0.1569	Non-Significant
NA Squalene/phytoene synthase	PanWU01x14_325920	0.620189	0.0136425	0.156996	Non-Significant
NA hypothetical protein	PanWU01x14_196020	0.620077	0.0136644	0.157043	Non-Significant
NA AdipoR/hemolysin-III-related	PanWU01x14_080690	0.620054	0.0136689	0.157043	Non-Significant
NA Tetratricopeptide-like helical domain containing protein	PanWU01x14_015590	0.62005	0.0136696	0.157043	Non-Significant
NA Bifunctional inhibitor/plant lipid transfer protein/seed storage helical domain containing protein	PanWU01x14_070550	0.62001	0.0136776	0.157078	Non-Significant
NA Gnk2-like domain containing protein	PanWU01x14_314600	0.619891	0.0137007	0.157254	Non-Significant
NA hypothetical protein	PanWU01x14_183190	0.619881	0.0137027	0.157254	Non-Significant
NA Farnesyl-diphosphate farnesyltransferase	PanWU01x14_240770	0.619783	0.0137219	0.15731	Non-Significant
NA UDP-glucuronosyl/UDP-glucosyltransferase	PanWU01x14_047600	0.619662	0.0137458	0.157433	Non-Significant
NA Glycosyltransferase	PanWU01x14_345490	0.619593	0.0137594	0.157433	Non-Significant
NA UDP-glucuronosyl/UDP-glucosyltransferase	PanWU01x14_367130	0.619568	0.0137642	0.157433	Non-Significant
NA hypothetical protein	PanWU01x14_062430	0.619551	0.0137676	0.157433	Non-Significant
NA hypothetical protein	PanWU01x14_192600	0.619457	0.013786	0.157545	Non-Significant
NA TFIIH C1-like domain containing protein	PanWU01x14_198460	0.619451	0.0137872	0.157545	Non-Significant
NA GPCR kinase	PanWU01x14_160940	0.619412	0.0137949	0.157576	Non-Significant
NA PB1 domain containing protein	PanWU01x14_125520	0.619332	0.0138107	0.157636	Non-Significant
NA Rubber elongation factor	PanWU01x14_304450	0.619311	0.0138149	0.157636	Non-Significant
NA hypothetical protein	PanWU01x14_154680	0.619174	0.0138419	0.157831	Non-Significant
NA DnaJ domain containing protein	PanWU01x14_115870	0.619147	0.0138472	0.157835	Non-Significant
NA glycine-rich protein	PanWU01x14_151550	0.619025	0.0138713	0.15801	Non-Significant
NA B3 DNA binding domain containing protein	PanWU01x14_197940	0.618898	0.0138964	0.158062	Non-Significant
NA hypothetical protein	PanWU01x14_334710	0.618856	0.0139048	0.158097	Non-Significant
NA hypothetical protein	PanWU01x14_328590	0.618766	0.0139226	0.158149	Non-Significant
NA hypothetical protein	PanWU01x14_289500	0.618737	0.0139284	0.158149	Non-Significant
NA hypothetical protein	PanWU01x14_137760	0.61873	0.0139298	0.158149	Non-Significant
NA hypothetical protein	PanWU01x14_174450	0.618708	0.0139341	0.158149	Non-Significant
NA Short-chain dehydrogenase/reductase	PanWU01x14_205790	0.618311	0.0140133	0.158935	Non-Significant
NA Trypanothione reductase	PanWU01x14_316160	0.618259	0.0140236	0.158995	Non-Significant
NA hypothetical protein	PanWU01x14_051300	0.618212	0.0140329	0.159008	Non-Significant
NA hypothetical protein	PanWU01x14_033740	0.618203	0.0140347	0.159008	Non-Significant
NA 43kDa postsynaptic protein	PanWU01x14_173440	0.618088	0.0140578	0.159157	Non-Significant
NA GPCR kinase	PanWU01x14_028300	0.618052	0.0140649	0.159181	Non-Significant
NA hypothetical protein	PanWU01x14_139580	0.618023	0.0140708	0.159192	Non-Significant
NA hypothetical protein	PanWU01x14_239310	0.617971	0.0140811	0.159252	Non-Significant
NA hypothetical protein	PanWU01x14_213160	0.617865	0.0141023	0.159435	Non-Significant
NA PGG domain containing protein	PanWU01x14_348380	0.617641	0.0141472	0.1597	Non-Significant
NA Histone H	PanWU01x14_296880	0.617599	0.0141557	0.1597	Non-Significant
NA Homeodomain-like	PanWU01x14_296160	0.617515	0.0141726	0.159781	Non-Significant
NA LL-diaminopimelate aminotransferase	PanWU01x14_157280	0.617514	0.0141728	0.159781	Non-Significant
NA hypothetical protein	PanWU01x14_331190	0.617456	0.0141845	0.159856	Non-Significant
NA Ribonuclease H-like domain containing protein	PanWU01x14_363080	0.617331	0.0142097	0.159991	Non-Significant
NA Aspartate/other aminotransferase	PanWU01x14_035730	0.617237	0.0142286	0.159991	Non-Significant
NA hypothetical protein	PanWU01x14_368840	0.617234	0.0142293	0.159991	Non-Significant
NA hypothetical protein	PanWU01x14_206970	0.61722	0.0142322	0.159991	Non-Significant
NA hypothetical protein	PanWU01x14_204580	0.617192	0.0142377	0.159991	Non-Significant
NA hypothetical protein	PanWU01x14_034920	0.617144	0.0142474	0.159991	Non-Significant
NA hypothetical protein	PanWU01x14_282050	0.617099	0.0142566	0.159991	Non-Significant
NA Superoxide dismutase 1 copper chaperone	PanWU01x14_173650	0.61692	0.0142928	0.160173	Non-Significant
NA Rho GTPase activating protein	PanWU01x14_047300	0.616745	0.0143281	0.160443	Non-Significant
PanPOT15 Potassium transporter	PanWU01x14_013500	0.616546	0.0143686	0.160681	Non-Significant
NA 43kDa postsynaptic protein	PanWU01x14_089880	0.616511	0.0143758	0.160681	Non-Significant
NA Lateral organ boundaries domain containing protein	PanWU01x14_343100	0.616474	0.0143832	0.160681	Non-Significant
NA hypothetical protein	PanWU01x14_164970	0.616454	0.0143873	0.160681	Non-Significant
NA hypothetical protein	PanWU01x14_095690	0.616452	0.0143879	0.160681	Non-Significant
NA hypothetical protein	PanWU01x14_010710	0.616355	0.0144075	0.160758	Non-Significant
NA Terminal organelle assembly protein	PanWU01x14_332340	0.616341	0.0144104	0.160758	Non-Significant
NA Amidase	PanWU01x14_108400	0.616316	0.0144155	0.160759	Non-Significant
NA Ccc1 family	PanWU01x14_103710	0.616255	0.0144278	0.160816	Non-Significant
NA Zinc finger, RING/FYVE/PHD-type	PanWU01x14_277560	0.616241	0.0144308	0.160816	Non-Significant
NA Mediator of RNA polymerase II transcription subunit	PanWU01x14_275260	0.615933	0.0144936	0.161405	Non-Significant
NA hypothetical protein	PanWU01x14_342320	0.615829	0.014515	0.16153	Non-Significant
NA FAS1 domain containing protein	PanWU01x14_118030	0.615779	0.0145253	0.161572	Non-Significant
NA hypothetical protein	PanWU01x14_222820	0.615761	0.0145289	0.161572	Non-Significant
PanNPF50 Proton-dependent oligopeptide transporter	PanWU01x14_013230	0.61531	0.0146217	0.162491	Non-Significant
NA Exostosin-like	PanWU01x14_258670	0.615061	0.0146731	0.16293	Non-Significant
NA Mitogen-activated protein kinase kinase kinase	PanWU01x14_232570	0.615034	0.0146787	0.16293	Non-Significant
NA LRR domain containing protein	PanWU01x14_239760	0.615019	0.0146816	0.16293	Non-Significant
NA hypothetical protein	PanWU01x14_343760	0.61492	0.0147022	0.163071	Non-Significant
NA Dynein light chain	PanWU01x14_142230	0.614909	0.0147045	0.163071	Non-Significant
NA Flavin monooxygenase-like	PanWU01x14_200030	0.614866	0.0147133	0.163112	Non-Significant
NA NB-ARC domain, LRR domain containing protein	PanWU01x14_318760	0.614585	0.0147717	0.163703	Non-Significant
NA hypothetical protein	PanWU01x14_306190	0.614461	0.0147974	0.163761	Non-Significant
NA Alpha-hydroxy acid dehydrogenase, FMN-dependent	PanWU01x14_064190	0.614372	0.0148159	0.163852	Non-Significant
NA F-box domain containing protein	PanWU01x14_064450	0.614143	0.0148636	0.164266	Non-Significant
NA zinc finger MYND domain protein	PanWU01x14_250890	0.614111	0.0148705	0.164285	Non-Significant
NA hypothetical protein	PanWU01x14_344840	0.613978	0.0148981	0.16442	Non-Significant
NA Glycerophosphoryl diester phosphodiesterase	PanWU01x14_079160	0.613673	0.0149621	0.164955	Non-Significant
panWAT16 Plant-drug/metabolite exporter	PanWU01x14_244010	0.613646	0.0149677	0.164959	Non-Significant
NA DNA glycosylase	PanWU01x14_344830	0.613444	0.0150101	0.165234	Non-Significant
NA hypothetical protein	PanWU01x14_111690	0.613429	0.0150133	0.165234	Non-Significant
NA Glycerophosphoryl diester phosphodiesterase	PanWU01x14_079170	0.613332	0.0150338	0.165402	Non-Significant
NA ATP-binding cassette containing protein	PanWU01x14_071360	0.613221	0.0150572	0.165498	Non-Significant
NA Glycoside hydrolase	PanWU01x14_243340	0.613217	0.015058	0.165498	Non-Significant
NA hypothetical protein	PanWU01x14_289800	0.613143	0.0150735	0.165612	Non-Significant
NA Cytochrome P450, E-class, group I	PanWU01x14_225710	0.6131	0.0150826	0.165612	Non-Significant
NA Coatomer beta subunit	PanWU01x14_124160	0.613062	0.0150908	0.16563	Non-Significant
NA hypothetical protein	PanWU01x14_083660	0.612884	0.0151283	0.165872	Non-Significant
NA AT-hook motif nuclear-localised protein	PanWU01x14_173370	0.612822	0.0151415	0.165959	Non-Significant
NA Crotonase superfamily	PanWU01x14_122990	0.612775	0.0151515	0.165961	Non-Significant
NA hypothetical protein	PanWU01x14_072700	0.612431	0.0152244	0.166525	Non-Significant
NA hypothetical protein	PanWU01x14_081850	0.612383	0.0152347	0.166577	Non-Significant
NA hypothetical protein	PanWU01x14_307700	0.61233	0.0152458	0.166577	Non-Significant
NA Acid phosphatase	PanWU01x14_212520	0.61231	0.0152501	0.166577	Non-Significant
NA Histone deacetylase superfamily	PanWU01x14_349960	0.612256	0.0152617	0.166577	Non-Significant
NA hypothetical protein	PanWU01x14_184220	0.612088	0.0152975	0.166868	Non-Significant
NA UDP-glucuronosyl/UDP-glucosyltransferase	PanWU01x14_037700	0.611926	0.0153321	0.167084	Non-Significant
NA Annexin	PanWU01x14_229650	0.611885	0.0153408	0.167084	Non-Significant
NA Photosystem I reaction centre subunit N	PanWU01x14_322250	0.611847	0.015349	0.167084	Non-Significant
NA GPI-GlcNAc transferase complex, PIG-H component, conserved domain containing protein	PanWU01x14_226600	0.611806	0.0153578	0.167084	Non-Significant
NA PWWP domain containing protein	PanWU01x14_289060	0.6118	0.0153591	0.167084	Non-Significant
NA Short-chain dehydrogenase/reductase	PanWU01x14_259370	0.611741	0.0153716	0.167128	Non-Significant
NA hypothetical protein	PanWU01x14_101920	0.611732	0.0153737	0.167128	Non-Significant
NA TFIIH C1-like domain containing protein	PanWU01x14_012900	0.611691	0.0153824	0.167166	Non-Significant
NA AP2/ERF domain containing protein	PanWU01x14_295400	0.611514	0.0154203	0.167465	Non-Significant
PanNPF32 Proton-dependent oligopeptide transporter	PanWU01x14_247730	0.611484	0.0154268	0.167476	Non-Significant
NA hypothetical protein	PanWU01x14_237190	0.611385	0.015448	0.167481	Non-Significant
NA hypothetical protein	PanWU01x14_165020	0.611171	0.0154941	0.167871	Non-Significant
NA hypothetical protein	PanWU01x14_198230	0.611146	0.0154996	0.167871	Non-Significant
NA hypothetical protein	PanWU01x14_196010	0.611127	0.0155036	0.167871	Non-Significant
NA Tyrosine-protein kinase	PanWU01x14_136710	0.611067	0.0155166	0.167878	Non-Significant
NA FAD/NAD(P)-binding domain containing protein	PanWU01x14_262110	0.611066	0.0155168	0.167878	Non-Significant
NA hypothetical protein	PanWU01x14_142020	0.610988	0.0155336	0.167878	Non-Significant
NA Pentatricopeptide repeat	PanWU01x14_360920	0.610975	0.0155364	0.167878	Non-Significant
NA alpha/beta hydrolase family protein	PanWU01x14_308510	0.610827	0.0155684	0.168116	Non-Significant
NA hypothetical protein	PanWU01x14_160500	0.610706	0.0155946	0.168116	Non-Significant
NA hypothetical protein	PanWU01x14_329700	0.610706	0.0155947	0.168116	Non-Significant
NA Ammonium transporter	PanWU01x14_281520	0.610667	0.015603	0.168134	Non-Significant
NA Tetratricopeptide-like helical domain containing protein	PanWU01x14_151720	0.610617	0.015614	0.168169	Non-Significant
NA Cytochrome P	PanWU01x14_220780	0.610586	0.0156206	0.168169	Non-Significant
NA Phosphoenolpyruvate carboxykinase, ATP-utilizing	PanWU01x14_027220	0.610368	0.015668	0.168484	Non-Significant
NA Serine/threonine protein kinase	PanWU01x14_027620	0.610336	0.0156749	0.168484	Non-Significant
NA hypothetical protein	PanWU01x14_268080	0.610299	0.0156829	0.168484	Non-Significant
NA hypothetical protein	PanWU01x14_296140	0.610157	0.015714	0.168695	Non-Significant
NA GYF domain containing protein	PanWU01x14_146450	0.610137	0.0157183	0.168695	Non-Significant
NA hypothetical protein	PanWU01x14_246470	0.609917	0.0157662	0.169095	Non-Significant
NA Glyoxalase-like domain containing protein	PanWU01x14_219740	0.609763	0.0158	0.169344	Non-Significant
NA hypothetical protein	PanWU01x14_363690	0.609655	0.0158235	0.169438	Non-Significant
NA hypothetical protein	PanWU01x14_093020	0.609645	0.0158258	0.169438	Non-Significant
NA hypothetical protein	PanWU01x14_258200	0.609626	0.01583	0.169438	Non-Significant
NA S-receptor-like serine/threonine-protein kinase	PanWU01x14_011210	0.609576	0.0158409	0.169498	Non-Significant
NA hypothetical protein	PanWU01x14_354870	0.60944	0.0158707	0.16961	Non-Significant
NA hypothetical protein	PanWU01x14_356300	0.609424	0.0158743	0.16961	Non-Significant
NA Glucose/ribitol dehydrogenase	PanWU01x14_205800	0.60938	0.0158838	0.16961	Non-Significant
NA hypothetical protein	PanWU01x14_356870	0.609317	0.0158978	0.16961	Non-Significant
NA FAD dependent oxidoreductase	PanWU01x14_209480	0.609316	0.0158979	0.16961	Non-Significant
NA hypothetical protein	PanWU01x14_271340	0.609228	0.0159173	0.169748	Non-Significant
NA hypothetical protein	PanWU01x14_118850	0.609184	0.015927	0.169764	Non-Significant
NA hypothetical protein	PanWU01x14_257430	0.609161	0.0159322	0.169764	Non-Significant
[truncated: 29,965 more rows]

## Sheet: Nutrient starved
Annotation	Gene id	Correlation	P-value	FDR (Padj)	Correlation type
PanNSP2 GRAS transcription factor	PanWU01x14_157260	1	3.87691e-103	1.19448e-98	Positive
NA Arylacetamide deacetylase	PanWU01x14_160920	0.965971	5.18675e-09	4.92498e-05	Positive
NA RmlC-like cupins superfamily protein	PanWU01x14_322550	0.96486	6.37389e-09	4.92498e-05	Positive
PanCYP23 Cytochrome P450	PanWU01x14_243600	0.96376	7.76721e-09	4.92498e-05	Positive
NA KAT8 regulatory NSL complex subunit	PanWU01x14_188680	0.963144	8.65281e-09	4.92498e-05	Positive
NA NTF2-like domain containing protein	PanWU01x14_127040	0.962548	9.591e-09	4.92498e-05	Positive
NA hypothetical protein	PanWU01x14_184020	0.961282	1.18681e-08	5.22368e-05	Positive
NA chaperone protein dnaJ-like protein	PanWU01x14_023880	0.959873	1.49206e-08	5.74631e-05	Positive
PanCYP24 Cytochrome P450	PanWU01x14_082950	0.956209	2.60979e-08	7.83525e-05	Positive
NA 3-oxo-5-alpha-steroid 4-dehydrogenase, C-terminal	PanWU01x14_193240	0.955256	2.99464e-08	7.83525e-05	Positive
NA Aspartate/other aminotransferase	PanWU01x14_035710	0.953647	3.75334e-08	7.83525e-05	Positive
NA Nucleoside diphosphate kinase	PanWU01x14_257250	0.953123	4.03259e-08	7.83525e-05	Positive
NA Ribonuclease T2-like	PanWU01x14_167140	0.953021	4.08883e-08	7.83525e-05	Positive
PanPDS Flavin amine oxidase (AtPDS)	PanWU01x14_330130	0.952959	4.12349e-08	7.83525e-05	Positive
NA CRAL-TRIO lipid binding domain containing protein	PanWU01x14_255200	0.952777	4.22658e-08	7.83525e-05	Positive
PanZISO NnrU domain containing protein (AtZ-ISO)	PanWU01x14_155000	0.952374	4.46234e-08	7.83525e-05	Positive
NA Hopanoid-associated sugar epimerase	PanWU01x14_286730	0.952183	4.57755e-08	7.83525e-05	Positive
NA D-cysteine desulfhydrase	PanWU01x14_014030	0.948666	7.19899e-08	0.000116737	Positive
NA hypothetical protein	PanWU01x14_226170	0.947198	8.61566e-08	0.000126951	Positive
PanTAT3 Tyrosine/nicotianamine aminotransferase	PanWU01x14_150400	0.946819	9.01835e-08	0.000126951	Positive
NA Cytochrome P450, E-class, group I	PanWU01x14_216030	0.946775	9.06497e-08	0.000126951	Positive
NA Oxoglutarate/iron-dependent dioxygenase	PanWU01x14_174710	0.945727	1.02637e-07	0.000137488	Positive
NA Long-chain-alcohol oxidase	PanWU01x14_341820	0.945099	1.10437e-07	0.000141773	Positive
NA 4-hydroxy-3-methylbut-2-en-1-yl diphosphate synthase, atypical (AtHDS)	PanWU01x14_289960	0.943573	1.31499e-07	0.00016206	Positive
NA Inorganic pyrophosphatase	PanWU01x14_072370	0.941619	1.63282e-07	0.000193489	Positive
NA hypothetical protein	PanWU01x14_303270	0.93963	2.0203e-07	0.000224029	Positive
NA Vacuolar protein sorting-associated protein	PanWU01x14_301330	0.939436	2.06178e-07	0.000224029	Positive
NA UDP-glucuronosyl/UDP-glucosyltransferase	PanWU01x14_293240	0.939222	2.10868e-07	0.000224029	Positive
NA Proline iminopeptidase	PanWU01x14_190580	0.937958	2.40308e-07	0.000246796	Positive
NA Cytochrome P450, E-class, group I	PanWU01x14_216000	0.937205	2.59435e-07	0.000254688	Positive
NA Isopenicillin N synthase-like	PanWU01x14_174670	0.937012	2.64525e-07	0.000254688	Positive
NA hypothetical protein	PanWU01x14_262460	0.935968	2.93598e-07	0.000274114	Positive
NA Tetratricopeptide-like helical domain containing protein	PanWU01x14_097080	0.933424	3.7589e-07	0.00033089	Positive
NA Cytochrome P450, E-class, group I	PanWU01x14_273860	0.93299	3.91662e-07	0.000335197	Positive
PanCRTISO Carotene isomerase (AtCRTISO)	PanWU01x14_284510	0.931255	4.60518e-07	0.000383474	Positive
NA Dynamin superfamily	PanWU01x14_305670	0.930752	4.82265e-07	0.000391016	Positive
NA Multi antimicrobial extrusion protein	PanWU01x14_053170	0.930407	4.97693e-07	0.000393177	Positive
NA 4-hydroxy-3-methylbut-2-enyl diphosphate reductase (AtHDR)	PanWU01x14_032180	0.929505	5.39956e-07	0.000410386	Positive
PanCYP22 Cytochrome P450	PanWU01x14_243620	0.929369	5.46537e-07	0.000410386	Positive
NA Isopentenyl-diphosphate delta-isomerase, type	PanWU01x14_121990	0.929109	5.59435e-07	0.000410386	Positive
NA Serine/threonine protein kinase	PanWU01x14_160750	0.928375	5.97083e-07	0.000427817	Positive
NA UDP-glucuronosyl/UDP-glucosyltransferase	PanWU01x14_153080	0.927974	6.18517e-07	0.000433102	Positive
PanCPS Ent-copalyl diphosphate synthase	PanWU01x14_189500	0.927022	6.72096e-07	0.000446907	Positive
PanCCD7 Carotenoid cleavage dioxygenase	PanWU01x14_147890	0.925885	7.41074e-07	0.000475677	Positive
NA Cytochrome P450, E-class, group I	PanWU01x14_199590	0.925397	7.72425e-07	0.000477514	Positive
NA Small heat shock protein HSP	PanWU01x14_182880	0.925359	7.74934e-07	0.000477514	Positive
NA NAD(P)-binding domain containing protein	PanWU01x14_018510	0.924837	8.09749e-07	0.000484128	Positive
NA hypothetical protein	PanWU01x14_001210	0.92473	8.17093e-07	0.000484128	Positive
NA Glycoside hydrolase	PanWU01x14_110620	0.923819	8.81556e-07	0.000512467	Positive
NA Polyprenyl synthetase (AtGGPPS)	PanWU01x14_366370	0.923592	8.98284e-07	0.000512521	Positive
PanDXR 1-deoxy-D-xylulose 5-phosphate reductoisomerase (At DXR)	PanWU01x14_056620	0.922004	1.02279e-06	0.000559627	Positive
NA Epoxide hydrolase-like	PanWU01x14_272000	0.920839	1.12302e-06	0.000595585	Positive
NA Aldose 1-epimerase	PanWU01x14_357310	0.920436	1.15957e-06	0.000595585	Positive
NA START domain containing protein	PanWU01x14_068130	0.920326	1.16974e-06	0.000595585	Positive
NA Cytochrome P450, E-class, group I	PanWU01x14_216060	0.920037	1.19669e-06	0.000595585	Positive
NA UDP-glucuronosyl/UDP-glucosyltransferase	PanWU01x14_294530	0.918555	1.3435e-06	0.000657035	Positive
NA SWEET sugar transporter	PanWU01x14_193550	0.91796	1.4066e-06	0.000677147	Positive
PanMAX1 Cytochrome P450	PanWU01x14_182160	0.917194	1.49131e-06	0.00070688	Positive
NA hypothetical protein	PanWU01x14_264390	0.916202	1.60736e-06	0.000750347	Positive
NA Zinc finger-XS domain containing protein	PanWU01x14_264380	0.914457	1.82992e-06	0.000818554	Positive
NA Transferase	PanWU01x14_368980	0.914237	1.85975e-06	0.000818554	Positive
NA Transferase	PanWU01x14_370870	0.914237	1.85975e-06	0.000818554	Positive
NA UDP-glucuronosyl/UDP-glucosyltransferase	PanWU01x14_153150	0.913768	1.92462e-06	0.000835177	Positive
NA hypothetical protein	PanWU01x14_370360	0.912532	2.10468e-06	0.000900627	Positive
NA Signal transduction response regulator	PanWU01x14_239990	0.911714	2.23153e-06	0.000930437	Positive
NA hypothetical protein	PanWU01x14_204050	0.911694	2.23474e-06	0.000930437	Positive
NA hypothetical protein	PanWU01x14_265820	0.911041	2.34048e-06	0.000961469	Positive
PanDXS2 Deoxyxylulose-5-phosphate synthase	PanWU01x14_293270	0.909964	2.52429e-06	0.00102333	Positive
NA LRR domain containing protein	PanWU01x14_071130	0.909273	2.64831e-06	0.00105967	Positive
NA hypothetical protein	PanWU01x14_302520	0.908152	2.86047e-06	0.00111882	Positive
NA Inositol monophosphatase	PanWU01x14_257940	0.908109	2.86877e-06	0.00111882	Positive
NA 3-oxo-5-alpha-steroid 4-dehydrogenase, C-terminal	PanWU01x14_351980	0.902405	4.18393e-06	0.00149892	Positive
PanANN1 Annexin	PanWU01x14_229570	0.90079	4.63628e-06	0.00158715	Positive
NA Galacturonosyltransferase	PanWU01x14_169660	0.900585	4.69646e-06	0.00159009	Positive
NA hypothetical protein	PanWU01x14_279780	0.899636	4.98388e-06	0.00166906	Positive
NA Cyclin	PanWU01x14_108230	0.899264	5.10064e-06	0.00168291	Positive
NA S-adenosyl-L-methionine-dependent methyltransferase	PanWU01x14_054770	0.899131	5.14281e-06	0.00168291	Positive
NA Bet v I/Major latex protein	PanWU01x14_027160	0.898986	5.1891e-06	0.00168291	Positive
NA Amidase	PanWU01x14_073960	0.898255	5.42815e-06	0.00173554	Positive
NA Alcohol dehydrogenase superfamily, zinc-type	PanWU01x14_209270	0.898148	5.46404e-06	0.00173554	Positive
NA DEAD-box ATP-dependent RNA helicase 47, mitochondrial	PanWU01x14_063360	0.897646	5.63443e-06	0.00176131	Positive
NA Mitochondrial carrier protein	PanWU01x14_218730	0.897573	5.65952e-06	0.00176131	Positive
NA Leucine-rich repeat	PanWU01x14_349070	0.896764	5.94436e-06	0.00183146	Positive
NA Nucleoside triphosphatase YtkD	PanWU01x14_336670	0.896225	6.14077e-06	0.00187324	Positive
NA UDP-glucuronosyl/UDP-glucosyltransferase	PanWU01x14_180770	0.895776	6.3086e-06	0.00189365	Positive
PanZDS Zeta-carotene desaturase (AtZDS)	PanWU01x14_054360	0.895718	6.33062e-06	0.00189365	Positive
NA Cytochrome P	PanWU01x14_072590	0.893877	7.06077e-06	0.00209175	Positive
NA Diphosphomevalonate decarboxylase	PanWU01x14_318650	0.893591	7.18049e-06	0.00210696	Positive
NA SAM dependent carboxyl methyltransferase	PanWU01x14_072600	0.893033	7.41842e-06	0.00215624	Positive
PanCYP6 Cytochrome P450	PanWU01x14_319210	0.892234	7.77058e-06	0.00221023	Positive
PanNPF19 Proton-dependent oligopeptide transporter	PanWU01x14_102930	0.892064	7.84749e-06	0.00221023	Positive
NA hypothetical protein	PanWU01x14_198790	0.891967	7.89112e-06	0.00221023	Positive
NA Hydrophobic seed protein	PanWU01x14_295290	0.891661	8.03166e-06	0.00222838	Positive
NA UDP-glucuronosyl/UDP-glucosyltransferase	PanWU01x14_010260	0.891512	8.10058e-06	0.00222838	Positive
PanLOG9 Cytokinin riboside 5'-monophosphate phosphoribohydrolase	PanWU01x14_126670	0.890631	8.51914e-06	0.00232279	Positive
NA Dihydroneopterin triphosphate diphosphatase	PanWU01x14_042620	0.890348	8.65731e-06	0.00233172	Positive
NA Short-chain dehydrogenase/reductase	PanWU01x14_019510	0.890255	8.70327e-06	0.00233172	Positive
PanCYP722C Cytochrome P450, E-class, group I (GaCYP722C, cotton)	PanWU01x14_072570	0.890083	8.78839e-06	0.00233423	Positive
NA TRAM/LAG1/CLN8 domain containing protein	PanWU01x14_122600	0.888916	9.38595e-06	0.00243376	Positive
NA Protein rough sheath 2/ASYMMETRIC LEAVES	PanWU01x14_311600	0.888889	9.40011e-06	0.00243376	Positive
NA Glycine cleavage system T protein	PanWU01x14_339600	0.887568	1.01171e-05	0.00257403	Positive
NA Zinc finger-domain containing protein	PanWU01x14_018620	0.887302	1.02668e-05	0.00257403	Positive
NA Tyrosine-protein kinase	PanWU01x14_223010	0.887286	1.02761e-05	0.00257403	Positive
NA F-box domain containing protein	PanWU01x14_331890	0.886614	1.06631e-05	0.00262879	Positive
NA Aldo/keto reductase	PanWU01x14_324250	0.886091	1.09725e-05	0.0026619	Positive
NA hypothetical protein	PanWU01x14_267110	0.884269	1.21095e-05	0.00286994	Positive
NA Coatomer beta subunit	PanWU01x14_294000	0.883966	1.23073e-05	0.00289456	Positive
NA Terminal organelle assembly protein	PanWU01x14_279790	0.882224	1.35006e-05	0.00307135	Positive
NA hypothetical protein	PanWU01x14_263400	0.882144	1.35574e-05	0.00307135	Positive
NA L-gulonolactone oxidase	PanWU01x14_041210	0.879178	1.58171e-05	0.00353134	Positive
NA Aspartic peptidase	PanWU01x14_025120	0.878791	1.61334e-05	0.00357605	Positive
NA Cytochrome P450, E-class, group I	PanWU01x14_199580	0.878222	1.66083e-05	0.00358846	Positive
NA Cytochrome P450, E-class, group I	PanWU01x14_273850	0.878179	1.66445e-05	0.00358846	Positive
NA Tetratricopeptide-like helical domain containing protein	PanWU01x14_096610	0.878123	1.66925e-05	0.00358846	Positive
NA Ferroportin	PanWU01x14_201480	0.878086	1.67237e-05	0.00358846	Positive
NA Triose phosphate/phosphoenolpyruvate translocator	PanWU01x14_249640	0.877882	1.68978e-05	0.00359049	Positive
NA Acid phosphatase	PanWU01x14_029310	0.877193	1.74967e-05	0.00369229	Positive
NA FAS1 domain containing protein	PanWU01x14_118030	0.87653	1.80897e-05	0.00378553	Positive
NA hypothetical protein	PanWU01x14_362900	0.876344	1.82593e-05	0.00378553	Positive
NA ABC transporter-like	PanWU01x14_360250	0.876292	1.83071e-05	0.00378553	Positive
NA Non-heme dioxygenase N-terminal domain containing protein	PanWU01x14_174690	0.875322	1.92133e-05	0.00392028	Positive
NA regulator of nonsense transcript protein	PanWU01x14_146560	0.874585	1.99274e-05	0.00399729	Positive
NA SAM dependent carboxyl methyltransferase	PanWU01x14_070580	0.874531	1.998e-05	0.00399729	Positive
NA Phosphoesterase	PanWU01x14_230170	0.874243	2.02657e-05	0.00402831	Positive
NA F-box domain containing protein	PanWU01x14_152240	0.874054	2.0455e-05	0.00403986	Positive
NA hypothetical protein	PanWU01x14_163640	0.873296	2.12273e-05	0.00413932	Positive
NA Cyclophilin-type peptidyl-prolyl cis-trans isomerase	PanWU01x14_190210	0.873109	2.14226e-05	0.00414813	Positive
NA Serine/threonine protein kinase	PanWU01x14_165820	0.872995	2.15417e-05	0.00414813	Positive
NA DNA polymerase III, subunit gamma/ tau	PanWU01x14_067550	0.872694	2.18592e-05	0.00417363	Positive
NA hypothetical protein	PanWU01x14_112810	0.872613	2.19451e-05	0.00417363	Positive
NA PQ-loop repeat	PanWU01x14_320340	0.872248	2.23362e-05	0.00422195	Positive
NA hypothetical protein	PanWU01x14_260850	0.871591	2.30562e-05	0.00430523	Positive
NA NB-ARC domain, LRR domain containing protein	PanWU01x14_050400	0.870146	2.47058e-05	0.00453087	Positive
NA hypothetical protein	PanWU01x14_334330	0.869797	2.51182e-05	0.00454431	Positive
PanWAT50 Plant-drug/metabolite exporter	PanWU01x14_184100	0.86971	2.52216e-05	0.00454431	Positive
NA 3(2),5 -bisphosphate nucleotidase HAL	PanWU01x14_364220	0.868569	2.66159e-05	0.00472268	Positive
PanCCD8 Carotenoid cleavage dioxygenase	PanWU01x14_099840	0.868525	2.66714e-05	0.00472268	Positive
NA hypothetical protein	PanWU01x14_296570	0.867835	2.7547e-05	0.00484985	Positive
NA Cytochrome P	PanWU01x14_072580	0.865455	3.07509e-05	0.0052783	Positive
NA Lateral organ boundaries domain containing protein	PanWU01x14_216470	0.865344	3.09064e-05	0.0052783	Positive
NA LOB domain-containing protein	PanWU01x14_022050	0.865272	3.10085e-05	0.0052783	Positive
NA Acid phosphatase, type	PanWU01x14_338320	0.864956	3.14603e-05	0.00529667	Positive
NA Multi antimicrobial extrusion protein	PanWU01x14_053220	0.864808	3.16727e-05	0.00530346	Positive
NA Phosphoenolpyruvate carboxykinase, ATP-utilizing	PanWU01x14_096040	0.864661	3.18858e-05	0.00531027	Positive
NA 14-3-3 protein	PanWU01x14_310030	0.864246	3.24915e-05	0.00534968	Positive
NA Vacuolar protein sorting	PanWU01x14_347020	0.864224	3.25241e-05	0.00534968	Positive
NA Glycoside hydrolase	PanWU01x14_329320	0.864144	3.26433e-05	0.00534968	Positive
NA hypothetical protein	PanWU01x14_134210	0.863798	3.31586e-05	0.00540067	Positive
PanCYCLOPS CYCLOPS transcription factor	PanWU01x14_263790	0.863685	3.33277e-05	0.00540067	Positive
NA hypothetical protein	PanWU01x14_370510	0.863235	3.40111e-05	0.00541241	Positive
NA Multi antimicrobial extrusion protein	PanWU01x14_125390	0.86319	3.40801e-05	0.00541241	Positive
NA Alpha-hydroxy acid dehydrogenase, FMN-dependent	PanWU01x14_272750	0.863039	3.43125e-05	0.00542137	Positive
NA Wound-responsive family protein	PanWU01x14_185270	0.861792	3.62808e-05	0.00567416	Positive
NA Fumarylacetoacetase, C-terminal-related	PanWU01x14_142150	0.860857	3.78167e-05	0.00580583	Positive
NA Target SNARE coiled-coil domain containing protein	PanWU01x14_092100	0.860551	3.83301e-05	0.00584629	Positive
NA hypothetical protein	PanWU01x14_334710	0.859508	4.01271e-05	0.0060308	Positive
NA Kelch repeat type	PanWU01x14_189240	0.85922	4.0635e-05	0.00604813	Positive
NA Quinone oxidoreductase PIG	PanWU01x14_076820	0.857995	4.28564e-05	0.00624937	Positive
NA Lycopene cyclase, beta/epsilon (AtLCY)	PanWU01x14_117300	0.857988	4.28687e-05	0.00624937	Positive
PanLUT5 Cytochrome P450, E-class, group I (AtLUT5)	PanWU01x14_258390	0.857948	4.29441e-05	0.00624937	Positive
NA Ribonuclease Y	PanWU01x14_160810	0.857785	4.32471e-05	0.0062556	Positive
NA hypothetical protein	PanWU01x14_321950	0.856402	4.58934e-05	0.00660736	Positive
NA hypothetical protein	PanWU01x14_296870	0.855668	4.73531e-05	0.00677663	Positive
NA Macro domain containing protein	PanWU01x14_015350	0.855591	4.7509e-05	0.00677663	Positive
NA Alcohol dehydrogenase superfamily, zinc-type	PanWU01x14_250090	0.855289	4.81209e-05	0.00683228	Positive
NA RNA-dependent RNA polymerase-type	PanWU01x14_260910	0.854207	5.03706e-05	0.00695928	Positive
NA S1/P1 nuclease	PanWU01x14_076910	0.853443	5.20104e-05	0.00713579	Positive
NA Cyclic nucleotide-binding-like	PanWU01x14_225650	0.853396	5.21114e-05	0.00713579	Positive
NA UDP-glucuronosyl/UDP-glucosyltransferase	PanWU01x14_334070	0.853205	5.25303e-05	0.00716133	Positive
NA Cytochrome P450, E-class, group I	PanWU01x14_262730	0.852986	5.30129e-05	0.00717725	Positive
NA Ribonuclease T2-like	PanWU01x14_167130	0.85294	5.31131e-05	0.00717725	Positive
NA Short-chain dehydrogenase/reductase	PanWU01x14_028610	0.852599	5.38719e-05	0.00724801	Positive
NA Aluminum-activated malate transporter	PanWU01x14_325160	0.852352	5.44275e-05	0.00729092	Positive
NA Peroxidase	PanWU01x14_286230	0.851984	5.52648e-05	0.0073276	Positive
NA Lipoxygenase	PanWU01x14_327280	0.851857	5.55563e-05	0.0073276	Positive
NA Cysteine synthase	PanWU01x14_054670	0.851815	5.56526e-05	0.0073276	Positive
NA Carbon-nitrogen hydrolase	PanWU01x14_071990	0.851598	5.61528e-05	0.00736151	Positive
NA hypothetical protein	PanWU01x14_310860	0.851308	5.68289e-05	0.00736151	Positive
NA glycerol kinase	PanWU01x14_045810	0.851292	5.68659e-05	0.00736151	Positive
NA hypothetical protein	PanWU01x14_024220	0.851155	5.71886e-05	0.0073723	Positive
PanANN2 Annexin	PanWU01x14_362440	0.848971	6.2519e-05	0.00795955	Positive
NA hypothetical protein	PanWU01x14_045520	0.848645	6.33508e-05	0.00796669	Positive
NA PGG domain containing protein	PanWU01x14_064260	0.848011	6.49904e-05	0.00813965	Positive
NA CTP synthase	PanWU01x14_217910	0.847328	6.67959e-05	0.00829831	Positive
NA hypothetical protein	PanWU01x14_241480	0.847137	6.73091e-05	0.00832849	Positive
NA Oxoglutarate/iron-dependent dioxygenase	PanWU01x14_351280	0.847016	6.76346e-05	0.00833528	Positive
NA Amino acid transporter, transmembrane domain containing protein	PanWU01x14_015770	0.845398	7.21261e-05	0.0088178	Positive
NA Bifunctional inhibitor/plant lipid transfer protein/seed storage helical domain containing protein	PanWU01x14_199680	0.845306	7.23872e-05	0.0088178	Positive
NA Coatomer beta subunit	PanWU01x14_235150	0.845216	7.26461e-05	0.0088178	Positive
NA Alpha/beta hydrolase fold	PanWU01x14_366000	0.843478	7.77704e-05	0.00918048	Positive
NA hypothetical protein	PanWU01x14_354940	0.843377	7.8077e-05	0.0091815	Positive
NA Cytochrome P450, E-class, group I	PanWU01x14_183220	0.842687	8.01985e-05	0.00928916	Positive
NA hypothetical protein	PanWU01x14_051470	0.841563	8.37593e-05	0.00957777	Positive
NA hypothetical protein	PanWU01x14_050380	0.841467	8.40685e-05	0.00957777	Positive
NA Squalene/phytoene synthase	PanWU01x14_359320	0.841413	8.42445e-05	0.00957777	Positive
NA Isopropylmalate dehydrogenase	PanWU01x14_214670	0.841101	8.52598e-05	0.00965755	Positive
NA Bifunctional inhibitor/plant lipid transfer protein/seed storage helical domain containing protein	PanWU01x14_140270	0.840459	8.73807e-05	0.00978277	Positive
NA Aminotransferase class-III	PanWU01x14_201140	0.839665	9.00621e-05	0.00987984	Positive
NA nuclear protein	PanWU01x14_207250	0.839652	9.01082e-05	0.00987984	Positive
PanHPAT2 Hydroxyproline O-arabinosyltransferase	PanWU01x14_203160	0.839403	9.09637e-05	0.00993827	Positive
NA NAD(P)-binding domain containing protein	PanWU01x14_051040	0.839186	9.17149e-05	0.00998058	Positive
NA hypothetical protein	PanWU01x14_051710	0.837995	9.59305e-05	0.0102271	Positive
PanHRS4 GARP transcription factor	PanWU01x14_231780	0.83771	9.69616e-05	0.0103013	Positive
NA Short-chain dehydrogenase/reductase	PanWU01x14_259370	0.837421	9.8018e-05	0.0103761	Positive
NA CRIB domain containing protein	PanWU01x14_023710	0.837334	9.83384e-05	0.0103761	Positive
PanPSY Squalene/phytoene synthase	PanWU01x14_119050	0.837148	9.90227e-05	0.0104126	Positive
NA hypothetical protein	PanWU01x14_166190	0.837045	9.94054e-05	0.0104173	Positive
NA Ribonuclease T2-like	PanWU01x14_045180	0.836249	0.000102397	0.0106945	Positive
NA Octamer-binding transcription factor	PanWU01x14_365270	0.835979	0.000103428	0.0107294	Positive
NA Cytidine deaminase, homodimeric	PanWU01x14_054490	0.83531	0.000106018	0.0108401	Positive
NA S-adenosylmethionine decarboxylase, conserved site	PanWU01x14_080550	0.834973	0.000107345	0.0109152	Positive
NA Major facilitator, sugar transporter-like	PanWU01x14_114710	0.834484	0.000109293	0.0110767	Positive
NA Succinate dehydrogenase/fumarate reductase iron-sulfur protein	PanWU01x14_269920	0.834273	0.000110145	0.0111264	Positive
NA hypothetical protein	PanWU01x14_185840	0.83362	0.000112805	0.0113124	Positive
NA P-loop containing nucleoside triphosphate hydrolase	PanWU01x14_335500	0.832647	0.000116872	0.011467	Positive
NA Glycoside hydrolase	PanWU01x14_359040	0.832561	0.000117238	0.011467	Positive
NA hypothetical protein	PanWU01x14_083810	0.83208	0.000119301	0.011605	Positive
NA Peroxidase	PanWU01x14_118590	0.832056	0.000119403	0.011605	Positive
NA hypothetical protein	PanWU01x14_345970	0.831552	0.000121594	0.0117808	Positive
NA Peptidyl-prolyl cis-trans isomerase, FKBP-type	PanWU01x14_115460	0.830946	0.000124273	0.0120026	Positive
NA Pyridoxal phosphate-dependent transferase, major region, subdomain	PanWU01x14_029140	0.829595	0.000130424	0.0125183	Positive
NA Peptidase S1C	PanWU01x14_304650	0.829302	0.000131789	0.0125899	Positive
NA Alpha/beta hydrolase fold	PanWU01x14_084230	0.829259	0.000131988	0.0125899	Positive
NA GDT1-like protein	PanWU01x14_158810	0.828711	0.000134581	0.0127222	Positive
NA hypothetical protein	PanWU01x14_352480	0.828439	0.000135879	0.0128026	Positive
NA Glycoside hydrolase	PanWU01x14_120040	0.827928	0.000138353	0.0129959	Positive
NA Cysteine synthase	PanWU01x14_054580	0.827526	0.000140321	0.0131009	Positive
NA 4-diphosphocytidyl-2C-methyl-D-erythritol kinase (AtCMK)	PanWU01x14_161370	0.826772	0.000144078	0.0133304	Positive
NA F-box domain containing protein	PanWU01x14_330140	0.8265	0.000145453	0.0133986	Positive
NA hypothetical protein	PanWU01x14_254800	0.826455	0.000145684	0.0133986	Positive
NA Exostosin-like	PanWU01x14_258690	0.826265	0.00014665	0.0134473	Positive
NA hypothetical protein	PanWU01x14_212340	0.82539	0.000151181	0.0136595	Positive
NA Glyoxalase-like domain containing protein	PanWU01x14_073620	0.824338	0.000156774	0.0140823	Positive
NA hypothetical protein	PanWU01x14_241520	0.823854	0.000159408	0.0142358	Positive
NA UDP-glucuronosyl/UDP-glucosyltransferase	PanWU01x14_330550	0.823209	0.000162972	0.0143054	Positive
NA Lipopolysaccharide core heptose(II) kinase	PanWU01x14_035220	0.822616	0.000166304	0.0144916	Positive
NA Cytochrome P450, E-class, group I	PanWU01x14_169110	0.822498	0.000166975	0.0144916	Positive
NA hypothetical protein	PanWU01x14_240000	0.820735	0.000177253	0.0151717	Positive
NA Glycoside hydrolase	PanWU01x14_290880	0.820531	0.000178471	0.0151897	Positive
NA Aminotransferase class-III	PanWU01x14_351590	0.820377	0.000179399	0.0152033	Positive
NA Alpha-D-phosphohexomutase superfamily	PanWU01x14_136780	0.820341	0.000179617	0.0152033	Positive
NA Glycerophosphoryl diester phosphodiesterase	PanWU01x14_146220	0.819943	0.000182033	0.0153236	Positive
PanDVL5 DEVIL-like protein	PanWU01x14_115190	0.819365	0.000185591	0.0155669	Positive
NA Peptidase M	PanWU01x14_203630	0.819266	0.000186205	0.0155669	Positive
NA Transferase	PanWU01x14_202680	0.819192	0.000186663	0.0155669	Positive
NA hypothetical protein	PanWU01x14_360440	0.819091	0.000187295	0.0155669	Positive
NA Pyruvate kinase	PanWU01x14_151210	0.819027	0.000187697	0.0155669	Positive
NA hypothetical protein	PanWU01x14_228430	0.818912	0.000188413	0.0155669	Positive
NA Oxoglutarate/iron-dependent dioxygenase	PanWU01x14_023000	0.818798	0.000189136	0.0155669	Positive
NA Photosynthetic NDH subunit of subcomplex B	PanWU01x14_325810	0.818742	0.000189486	0.0155669	Positive
NA Magnesium chelatase, ATPase subunit I	PanWU01x14_022410	0.818664	0.000189976	0.0155669	Positive
PanYSL1 Oligopeptide transporter	PanWU01x14_242440	0.818169	0.000193128	0.0156656	Positive
NA HAD hydrolase, subfamily IA	PanWU01x14_246360	0.817783	0.000195615	0.0157484	Positive
PanVSP3 Acid phosphatase	PanWU01x14_219120	0.817339	0.00019851	0.0158859	Positive
NA Sucrose-phosphate synthase, glycosyltransferase domain containing protein	PanWU01x14_113430	0.815702	0.000209476	0.0165022	Positive
NA Asparagine synthase family amidotransferase	PanWU01x14_172700	0.815377	0.000211711	0.0165554	Positive
PanNPF42 Proton-dependent oligopeptide transporter	PanWU01x14_200170	0.814764	0.000215984	0.0167618	Positive
NA hypothetical protein	PanWU01x14_185050	0.814408	0.000218499	0.0168721	Positive
NA hypothetical protein	PanWU01x14_296550	0.814001	0.0002214	0.0168934	Positive
NA Crotonase superfamily	PanWU01x14_122990	0.813903	0.000222105	0.0168934	Positive
NA TauD/TfdA-like domain containing protein	PanWU01x14_234330	0.813769	0.000223067	0.0168934	Positive
NA Methylmalonyl-CoA decarboxylase, alpha subunit	PanWU01x14_091030	0.81368	0.00022371	0.0168934	Positive
NA PLAT/LH2 domain containing protein	PanWU01x14_191250	0.813591	0.000224352	0.0169004	Positive
NA hypothetical protein	PanWU01x14_201970	0.813495	0.00022505	0.0169117	Positive
PanSCPL31 Serine carboxypeptidase-like	PanWU01x14_340300	0.813292	0.000226526	0.0169812	Positive
NA hypothetical protein	PanWU01x14_286040	0.812298	0.000233885	0.0172392	Positive
PanENT3 Equilibrative nucleoside transporter	PanWU01x14_231020	0.81197	0.000236358	0.0172535	Positive
PanTAT1 Tyrosine/nicotianamine aminotransferase	PanWU01x14_341170	0.811933	0.000236638	0.0172535	Positive
NA Multi antimicrobial extrusion protein	PanWU01x14_056150	0.811924	0.000236705	0.0172535	Positive
NA hypothetical protein	PanWU01x14_152920	0.811873	0.00023709	0.0172535	Positive
NA Proteinase inhibitor I3, Kunitz legume	PanWU01x14_085870	0.811827	0.000237439	0.0172535	Positive
NA hypothetical protein	PanWU01x14_085300	0.811505	0.000239894	0.0173654	Positive
NA Ribosomal protein	PanWU01x14_068080	0.811477	0.000240106	0.0173654	Positive
NA Small auxin-up RNA	PanWU01x14_302510	0.811286	0.000241577	0.0173901	Positive
NA LRR domain containing protein	PanWU01x14_052270	0.810923	0.000244381	0.0175102	Positive
NA Trehalose-phosphatase	PanWU01x14_199940	0.810472	0.000247909	0.0176807	Positive
NA Oxoglutarate/iron-dependent dioxygenase	PanWU01x14_184630	0.809714	0.000253926	0.0179248	Positive
NA S-crystallin	PanWU01x14_312330	0.809675	0.000254241	0.0179248	Positive
NA Programmed cell death protein	PanWU01x14_296690	0.809032	0.000259448	0.018126	Positive
NA hypothetical protein	PanWU01x14_208480	0.808568	0.000263253	0.0183503	Positive
NA hypothetical protein	PanWU01x14_201990	0.80802	0.000267812	0.0186259	Positive
NA hypothetical protein	PanWU01x14_136490	0.807762	0.000269981	0.0186924	Positive
NA hypothetical protein	PanWU01x14_103330	0.807326	0.000273678	0.0188453	Positive
NA hypothetical protein	PanWU01x14_190200	0.807142	0.000275248	0.0188453	Positive
NA PLAC8 motif-containing protein	PanWU01x14_089740	0.805758	0.000287323	0.0193284	Positive
NA RING/U-box superfamily protein	PanWU01x14_078460	0.805302	0.000291393	0.019439	Positive
PanD27 Beta-carotene isomerase	PanWU01x14_194930	0.805169	0.000292581	0.019439	Positive
NA Cytochrome P	PanWU01x14_176790	0.80515	0.000292752	0.019439	Positive
NA Carbon-nitrogen hydrolase	PanWU01x14_043370	0.804636	0.000297418	0.0196731	Positive
NA hypothetical protein	PanWU01x14_292160	0.804336	0.000300169	0.0198007	Positive
PanHRS1 GARP transcription factor	PanWU01x14_158660	0.80427	0.00030077	0.0198007	Positive
NA hypothetical protein	PanWU01x14_050810	0.804035	0.000302942	0.0198221	Positive
NA Ulp1 protease family, C-terminal catalytic domain containing protein	PanWU01x14_235750	0.80391	0.000304105	0.0198221	Positive
NA hypothetical protein	PanWU01x14_334740	0.803751	0.000305588	0.0198221	Positive
NA hypothetical protein	PanWU01x14_241490	0.803565	0.000307324	0.0198221	Positive
NA Mono-/di-acylglycerol lipase	PanWU01x14_214270	0.803471	0.000308207	0.0198221	Positive
NA Mlo-related protein	PanWU01x14_252600	0.803415	0.000308731	0.0198221	Positive
NA Branched-chain amino acid aminotransferase II	PanWU01x14_115990	0.803008	0.000312579	0.0198979	Positive
NA Erythronate-4-phosphate dehydrogenase	PanWU01x14_360830	0.802603	0.000316457	0.0200618	Positive
NA Glycoside hydrolase	PanWU01x14_306900	0.802136	0.000320967	0.0202229	Positive
NA hypothetical protein	PanWU01x14_169650	0.801835	0.000323902	0.0203117	Positive
NA Amino acid transporter, transmembrane domain containing protein	PanWU01x14_100280	0.8014	0.000328175	0.0204678	Positive
NA Glycosyl hydrolase	PanWU01x14_030750	0.801109	0.000331068	0.0206065	Positive
NA Annexin	PanWU01x14_232120	0.800982	0.00033234	0.020608	Positive
NA Alcohol dehydrogenase superfamily, zinc-type	PanWU01x14_361890	0.80092	0.000332957	0.020608	Positive
NA hypothetical protein	PanWU01x14_153460	0.79984	0.000343907	0.0211493	Positive
PanMSAT L-threonine-O-3-phosphate decarboxylase	PanWU01x14_110090	0.798973	0.000352916	0.0214994	Positive
NA Parvalbumin	PanWU01x14_121110	0.798357	0.000359438	0.0216835	Positive
NA UDP-glucuronosyl/UDP-glucosyltransferase	PanWU01x14_047600	0.797898	0.000364348	0.0218391	Positive
NA HotDog domain containing protein	PanWU01x14_279450	0.797833	0.000365049	0.0218391	Positive
NA hypothetical protein	PanWU01x14_111580	0.797539	0.000368237	0.0219742	Positive
NA Carotenoid oxygenase	PanWU01x14_099670	0.797487	0.000368806	0.0219742	Positive
NA DNA binding protein	PanWU01x14_115820	0.797341	0.000370397	0.0219883	Positive
NA hypothetical protein	PanWU01x14_231240	0.797151	0.000372478	0.0220693	Positive
NA Cellular retinaldehyde binding/alpha-tocopherol transport	PanWU01x14_145190	0.796701	0.000377441	0.0223205	Positive
NA hypothetical protein	PanWU01x14_078260	0.796542	0.000379204	0.0223322	Positive
NA hypothetical protein	PanWU01x14_124560	0.795898	0.000386431	0.022615	Positive
NA Sugar/inositol transporter	PanWU01x14_046860	0.795863	0.000386826	0.022615	Positive
NA Xanthine dehydrogenase C subunit	PanWU01x14_309690	0.795419	0.000391874	0.0228667	Positive
NA Endo-beta-N-acetylglucosaminidase	PanWU01x14_168590	0.794202	0.000405996	0.0235127	Positive
NA Peptidyl-tRNA hydrolase, PTH	PanWU01x14_061940	0.79399	0.000408497	0.0235535	Positive
NA Ves allergen	PanWU01x14_297440	0.793947	0.000408999	0.0235535	Positive
NA hypothetical protein	PanWU01x14_205200	0.793847	0.000410191	0.0235535	Positive
NA hypothetical protein	PanWU01x14_273020	0.793788	0.000410896	0.0235535	Positive
NA Photosystem I PsaD	PanWU01x14_005580	0.793725	0.000411642	0.0235535	Positive
NA hypothetical protein	PanWU01x14_251410	0.793661	0.000412407	0.0235535	Positive
NA S-adenosyl-L-methionine-dependent methyltransferase	PanWU01x14_349550	0.793626	0.000412817	0.0235535	Positive
NA hypothetical protein	PanWU01x14_229080	0.792955	0.000420893	0.0238371	Positive
NA hypothetical protein	PanWU01x14_369650	0.792766	0.000423185	0.0238371	Positive
NA Ribonuclease H-like domain containing protein	PanWU01x14_240230	0.792654	0.000424555	0.0238371	Positive
NA Peptidase M	PanWU01x14_352400	0.792636	0.000424767	0.0238371	Positive
PanERF75 AP2/ERF transcription factor	PanWU01x14_018490	0.792636	0.000424769	0.0238371	Positive
NA Helicase	PanWU01x14_091350	0.792511	0.000426297	0.0238371	Positive
NA Peptide chain release factor 2, bacterial	PanWU01x14_371630	0.792406	0.000427587	0.0238455	Positive
PanIAA17 AUX/IAA protein	PanWU01x14_316210	0.792308	0.00042879	0.0238455	Positive
NA DnaJ domain containing protein	PanWU01x14_025540	0.79221	0.000430004	0.0238455	Positive
NA PsbP family	PanWU01x14_101770	0.792184	0.000430318	0.0238455	Positive
NA UTP--glucose-1-phosphate uridylyltransferase	PanWU01x14_267030	0.790353	0.00045341	0.0247559	Positive
NA Succinylglutamate-semialdehyde dehydrogenase	PanWU01x14_155840	0.790285	0.000454285	0.0247559	Positive
NA Pectinesterase inhibitor domain containing protein	PanWU01x14_207470	0.790183	0.000455603	0.0247569	Positive
NA Late embryogenesis abundant protein	PanWU01x14_258090	0.78944	0.000465295	0.0250848	Positive
NA hypothetical protein	PanWU01x14_313640	0.788849	0.000473116	0.0252645	Positive
NA Mo25-like	PanWU01x14_130670	0.788782	0.000474018	0.0252673	Positive
NA Oxoglutarate/iron-dependent dioxygenase	PanWU01x14_110170	0.788433	0.000478689	0.0254357	Positive
NA Cation transporter	PanWU01x14_111660	0.787905	0.00048584	0.0255876	Positive
NA hypothetical protein	PanWU01x14_231080	0.787746	0.000488024	0.0256587	Positive
NA Pectinesterase inhibitor domain containing protein	PanWU01x14_065150	0.787445	0.000492148	0.0257875	Positive
NA Cytidine deaminase, homotetrameric	PanWU01x14_054480	0.787252	0.000494812	0.0258831	Positive
NA cGMP-dependent kinase	PanWU01x14_225660	0.786699	0.000502514	0.0260761	Positive
NA Protein kinase-like domain containing protein	PanWU01x14_090560	0.786672	0.000502884	0.0260761	Positive
NA hypothetical protein	PanWU01x14_296890	0.786623	0.000503579	0.0260761	Positive
NA Photosynthetic NDH subunit of subcomplex B	PanWU01x14_299300	0.786397	0.000506759	0.0261967	Positive
NA LRR domain containing protein	PanWU01x14_051700	0.78612	0.000510677	0.026355	Positive
NA Pyruvate carboxylase	PanWU01x14_195380	0.785842	0.000514623	0.0264259	Positive
NA RING/U-box superfamily protein	PanWU01x14_078430	0.785284	0.00052264	0.0266713	Positive
NA UDP-glucuronosyl/UDP-glucosyltransferase	PanWU01x14_273940	0.785269	0.000522864	0.0266713	Positive
NA alpha-(1,6)-fucosyltransferase	PanWU01x14_188100	0.784472	0.000534493	0.0271297	Positive
NA hypothetical protein	PanWU01x14_214760	0.784224	0.000538158	0.0272531	Positive
NA hypothetical protein	PanWU01x14_075780	0.784162	0.000539077	0.0272531	Positive
NA Peptidase M	PanWU01x14_090640	0.783877	0.000543322	0.0273525	Positive
NA hypothetical protein	PanWU01x14_231910	0.783612	0.000547294	0.0274742	Positive
NA Pectinesterase inhibitor domain containing protein	PanWU01x14_136800	0.783051	0.000555759	0.027707	Positive
NA Calcium/calmodulin-dependent/calcium-dependent protein kinase	PanWU01x14_030440	0.782475	0.00056458	0.0280303	Positive
NA hypothetical protein	PanWU01x14_127520	0.782449	0.000564973	0.0280303	Positive
NA Trichome birefringence-like family	PanWU01x14_115440	0.781727	0.000576196	0.0284042	Positive
NA ATPase, OSCP/delta subunit	PanWU01x14_364650	0.780653	0.000593208	0.0291031	Positive
NA hypothetical protein	PanWU01x14_150020	0.779665	0.000609219	0.0294897	Positive
NA hypothetical protein	PanWU01x14_368330	0.779492	0.000612064	0.0295062	Positive
NA Spastin	PanWU01x14_003640	0.779359	0.000614249	0.0295062	Positive
NA Ribosomal protein	PanWU01x14_050510	0.778668	0.000625734	0.0298434	Positive
NA Ribosomal protein	PanWU01x14_018030	0.778211	0.00063342	0.0300704	Positive
NA 43kDa postsynaptic protein	PanWU01x14_173460	0.778051	0.000636135	0.0301528	Positive
PanPER5 Plant peroxidase	PanWU01x14_275490	0.777474	0.00064599	0.0304326	Positive
PanNAC31 NAC domain containing protein	PanWU01x14_161970	0.776974	0.000654622	0.0307453	Positive
NA hypothetical protein	PanWU01x14_322450	0.776587	0.000661369	0.0309678	Positive
NA hypothetical protein	PanWU01x14_292430	0.776499	0.000662913	0.0309929	Positive
NA Coiled-coil domain containing protein 109, C-terminal	PanWU01x14_320410	0.776061	0.000670645	0.0311183	Positive
NA hypothetical protein	PanWU01x14_128630	0.775989	0.000671913	0.0311224	Positive
NA Glucose/Sorbosone dehydrogenase	PanWU01x14_148270	0.775838	0.000674603	0.0311224	Positive
NA UDP-3-O-[3-hydroxymyristoyl] glucosamine N-acyltransferase LpxD	PanWU01x14_292530	0.775828	0.000674774	0.0311224	Positive
PanZAS Carotenoid oxygenase (MtZAS/OsZAS)	PanWU01x14_099680	0.775343	0.000683446	0.0313975	Positive
NA FkbH domain containing protein	PanWU01x14_054740	0.775053	0.00068868	0.0315748	Positive
NA Octamer-binding transcription factor	PanWU01x14_286720	0.774981	0.000689995	0.031588	Positive
NA UDP-glucuronosyl/UDP-glucosyltransferase	PanWU01x14_153130	0.774049	0.000707047	0.032225	Positive
NA Profilin	PanWU01x14_287380	0.773847	0.000710799	0.0323482	Positive
NA hypothetical protein	PanWU01x14_061030	0.773148	0.00072388	0.0327782	Positive
NA Ribonuclease H-like domain containing protein	PanWU01x14_020400	0.773102	0.000724748	0.0327782	Positive
PanSTR2 Half-size ABCG transporter	PanWU01x14_309120	0.772879	0.00072895	0.0328141	Positive
NA Acid phosphatase	PanWU01x14_029270	0.77281	0.00073027	0.0328141	Positive
PanSCL16 GRAS transcription factor	PanWU01x14_130270	0.772666	0.000732997	0.0328141	Positive
NA 2-phosphoglycolate phosphatase	PanWU01x14_108870	0.772661	0.000733104	0.0328141	Positive
NA Cytochrome P450, E-class, group I	PanWU01x14_341220	0.772623	0.000733817	0.0328141	Positive
NA Glycoside hydrolase	PanWU01x14_057760	0.772296	0.000740076	0.0329982	Positive
NA UDP-glucuronosyl/UDP-glucosyltransferase	PanWU01x14_023580	0.772098	0.000743887	0.0331202	Positive
NA hypothetical protein	PanWU01x14_029020	0.772006	0.000745651	0.0331508	Positive
NA Acyl-CoA--sterol O-acyltransferase	PanWU01x14_051560	0.770758	0.000770079	0.033943	Positive
NA TPX2, C-terminal	PanWU01x14_254130	0.770317	0.00077885	0.0341342	Positive
NA Calcineurin-like phosphoesterase	PanWU01x14_029280	0.770091	0.000783386	0.0342356	Positive
NA TCP transcription factor	PanWU01x14_043670	0.769774	0.000789778	0.0344661	Positive
NA hypothetical protein	PanWU01x14_206900	0.769695	0.000791371	0.0344868	Positive
NA hypothetical protein	PanWU01x14_042170	0.768619	0.000813426	0.0350053	Positive
NA Aspartic peptidase	PanWU01x14_006160	0.768497	0.00081596	0.0350053	Positive
NA Ribose 5-phosphate isomerase, type A	PanWU01x14_054140	0.768451	0.000816905	0.0350053	Positive
NA Cytochrome P450, B-class	PanWU01x14_176780	0.768332	0.000819392	0.0350631	Positive
NA Sieve element occlusion	PanWU01x14_096900	0.767969	0.000826968	0.0352893	Positive
NA Chloride channel, voltage gated	PanWU01x14_142560	0.767882	0.000828813	0.0353077	Positive
NA hypothetical protein	PanWU01x14_292490	0.767783	0.000830889	0.0353077	Positive
PanFMT2A Phosphoribosylglycinamide formyltransferase	PanWU01x14_347700	0.767761	0.000831354	0.0353077	Positive
NA UDP-glucuronosyl/UDP-glucosyltransferase	PanWU01x14_294440	0.767602	0.000834711	0.035333	Positive
NA Delta-aminolevulinic acid dehydratase	PanWU01x14_060360	0.76754	0.00083602	0.035333	Positive
NA hypothetical protein	PanWU01x14_117650	0.767432	0.000838315	0.0353815	Positive
NA Tyrosine-protein kinase	PanWU01x14_102090	0.767375	0.000839517	0.0353826	Positive
NA HMW glutenin	PanWU01x14_200200	0.767252	0.000842142	0.0353826	Positive
NA hypothetical protein	PanWU01x14_170370	0.767181	0.000843657	0.0353826	Positive
NA Inositol-tetrakisphosphate 1-kinase	PanWU01x14_190970	0.766555	0.000857109	0.0358798	Positive
NA ADP/ATP carrier protein	PanWU01x14_110510	0.766157	0.000865734	0.0361427	Positive
NA cyclin-dependent kinase-like protein	PanWU01x14_173150	0.765733	0.000875019	0.0362844	Positive
NA Multi antimicrobial extrusion protein	PanWU01x14_125430	0.765178	0.000887303	0.0365843	Positive
NA S-receptor-like serine/threonine-protein kinase	PanWU01x14_239980	0.765086	0.000889343	0.0365843	Positive
NA rhomboid family protein	PanWU01x14_181750	0.765043	0.000890302	0.0365843	Positive
NA Phosphonate C-P lyase system	PanWU01x14_111770	0.764391	0.000904927	0.0369282	Positive
NA hypothetical protein	PanWU01x14_240980	0.764269	0.000907678	0.0369915	Positive
NA Trichome birefringence-like family	PanWU01x14_016150	0.764142	0.000910577	0.0370306	Positive
PanNPF15 Proton-dependent oligopeptide transporter	PanWU01x14_082760	0.762502	0.000948429	0.0379495	Positive
NA Bet v I type allergen	PanWU01x14_203220	0.762206	0.000955377	0.038027	Positive
NA TTHA0068-like domain containing protein	PanWU01x14_209500	0.762157	0.000956539	0.038027	Positive
NA Regulator of ribonuclease activity A	PanWU01x14_160090	0.762097	0.00095796	0.0380344	Positive
NA hypothetical protein	PanWU01x14_344740	0.761793	0.000965184	0.0381277	Positive
NA Aldehyde dehydrogenase NAD(P)-dependent	PanWU01x14_060410	0.76178	0.000965476	0.0381277	Positive
NA hypothetical protein	PanWU01x14_125160	0.761738	0.000966496	0.0381277	Positive
NA Zinc finger, CCCH-type	PanWU01x14_341100	0.761649	0.00096862	0.0381626	Positive
NA Ribosomal protein	PanWU01x14_300380	0.761226	0.000978748	0.0383277	Positive
NA hypothetical protein	PanWU01x14_335750	0.761214	0.00097903	0.0383277	Positive
NA hypothetical protein	PanWU01x14_070460	0.761033	0.000983402	0.0384013	Positive
NA Short-chain dehydrogenase/reductase	PanWU01x14_176100	0.760882	0.000987056	0.0384952	Positive
NA Hopanoid-associated sugar epimerase	PanWU01x14_238480	0.760685	0.000991839	0.038584	Positive
NA Alpha-hydroxy acid dehydrogenase, FMN-dependent	PanWU01x14_064190	0.760393	0.000998956	0.0387554	Positive
NA Peptide chain release factor class I/class II	PanWU01x14_199350	0.760259	0.00100226	0.0387936	Positive
NA Universal stress protein	PanWU01x14_313220	0.759774	0.00101421	0.0390598	Positive
NA Ribokinase	PanWU01x14_084150	0.759535	0.00102014	0.0391415	Positive
NA Ribonuclease Y	PanWU01x14_237230	0.758946	0.00103489	0.0394932	Positive
NA V-ATPase proteolipid subunit	PanWU01x14_170290	0.758797	0.00103863	0.0394946	Positive
NA Histone H	PanWU01x14_296880	0.758476	0.00104677	0.0397179	Positive
NA Amino acid transporter, transmembrane domain containing protein	PanWU01x14_134220	0.758257	0.00105235	0.0398105	Positive
NA 43kDa postsynaptic protein	PanWU01x14_232780	0.758204	0.00105371	0.0398105	Positive
NA hypothetical protein	PanWU01x14_066510	0.757477	0.00107241	0.0402385	Positive
NA hypothetical protein	PanWU01x14_108390	0.757433	0.00107355	0.0402385	Positive
NA 4-hydroxy-3-methylbut-2-en-1-yl diphosphate synthase, bacterial-type	PanWU01x14_289970	0.757306	0.00107686	0.0402647	Positive
NA hypothetical protein	PanWU01x14_287460	0.756624	0.0010947	0.0406358	Positive
NA NAD(P)-binding domain containing protein	PanWU01x14_145380	0.756076	0.00110922	0.0409773	Positive
NA Aromatic-ring-hydroxylating dioxygenase, alpha subunit	PanWU01x14_049400	0.755936	0.00111295	0.0410659	Positive
PanWAT49 Plant-drug/metabolite exporter	PanWU01x14_184090	0.755846	0.00111537	0.0410937	Positive
NA hypothetical protein	PanWU01x14_351480	0.755758	0.00111773	0.0410945	Positive
NA Short-chain dehydrogenase/reductase	PanWU01x14_042450	0.754991	0.00113845	0.0413628	Positive
NA NB-ARC domain, LRR domain containing protein	PanWU01x14_310910	0.754845	0.00114241	0.041409	Positive
NA hypothetical protein	PanWU01x14_154410	0.75471	0.00114611	0.0414458	Positive
NA Peptidase M1, alanine aminopeptidase/leukotriene A4 hydrolase	PanWU01x14_024180	0.754472	0.00115263	0.0415425	Positive
NA Chloroplast protein import component	PanWU01x14_008090	0.754114	0.0011625	0.04175	Positive
NA Serine/threonine protein kinase	PanWU01x14_256070	0.753869	0.00116927	0.0418134	Positive
NA hypothetical protein	PanWU01x14_167120	0.75382	0.00117065	0.0418134	Positive
NA Leucine-rich repeat domain containing protein	PanWU01x14_327270	0.753619	0.00117627	0.0418969	Positive
NA Calcium/calmodulin-dependent/calcium-dependent protein kinase	PanWU01x14_052880	0.753481	0.00118011	0.041972	Positive
NA hypothetical protein	PanWU01x14_225640	0.753284	0.00118564	0.0420436	Positive
NA hypothetical protein	PanWU01x14_095690	0.753083	0.00119129	0.0420914	Positive
NA Lysine methyltransferase	PanWU01x14_100880	0.752597	0.00120508	0.0423358	Positive
NA Heavy metal-associated domain containing protein	PanWU01x14_315040	0.751854	0.00122639	0.0426012	Positive
NA Methylthioribose-1-phosphate isomerase	PanWU01x14_112310	0.75172	0.00123027	0.0426012	Positive
NA hypothetical protein	PanWU01x14_114720	0.751711	0.00123052	0.0426012	Positive
NA hypothetical protein	PanWU01x14_115700	0.751708	0.00123061	0.0426012	Positive
NA Aspartate/other aminotransferase	PanWU01x14_315280	0.751643	0.00123249	0.042617	Positive
NA Major latex protein domain containing protein	PanWU01x14_027170	0.751387	0.00123993	0.0427798	Positive
NA Villin	PanWU01x14_134630	0.751221	0.00124478	0.0428031	Positive
NA Transmembrane protein	PanWU01x14_018870	0.750443	0.0012677	0.0432884	Positive
NA Glucoamylase	PanWU01x14_336040	0.75017	0.00127583	0.0432884	Positive
NA Protein CHAPERONE-LIKE PROTEIN OF POR1-like	PanWU01x14_323920	0.750048	0.00127947	0.0432884	Positive
NA Mitogen-activated protein kinase kinase kinase	PanWU01x14_194120	0.749918	0.00128334	0.0432884	Positive
NA Peptidase M1, alanine aminopeptidase/leukotriene A4 hydrolase	PanWU01x14_024200	0.749745	0.00128855	0.0433162	Positive
NA Phloem protein	PanWU01x14_167560	0.749458	0.00129718	0.0434378	Positive
NA Peroxisomal and mitochondrial division factor	PanWU01x14_088900	0.749416	0.00129848	0.0434378	Positive
NA hypothetical protein	PanWU01x14_372240	0.749067	0.00130906	0.0436467	Positive
NA Trichome birefringence-like family	PanWU01x14_052120	0.748923	0.00131345	0.0436543	Positive
NA hypothetical protein	PanWU01x14_072610	0.748783	0.00131774	0.0437023	Positive
NA hypothetical protein	PanWU01x14_042930	0.748687	0.00132067	0.0437082	Positive
NA Protein phosphatase	PanWU01x14_001660	0.748571	0.00132423	0.0437082	Positive
NA Amino acid permease subfamily	PanWU01x14_056520	0.748034	0.00134082	0.0438077	Positive
NA Major facilitator, sugar transporter-like	PanWU01x14_010510	0.747836	0.00134699	0.0438697	Positive
NA Ubiquitin-fold modifier-conjugating enzyme	PanWU01x14_268190	0.746693	0.00138298	0.0444278	Positive
NA Calreticulin	PanWU01x14_238860	0.746662	0.00138395	0.0444278	Positive
NA Peptidase S10, serine carboxypeptidase	PanWU01x14_061330	0.746425	0.00139152	0.0444278	Positive
NA AdipoR/hemolysin-III-related	PanWU01x14_108240	0.746143	0.00140058	0.0446244	Positive
NA Glycosyl hydrolase	PanWU01x14_067360	0.745722	0.00141416	0.0447792	Positive
PanRR4 Two-component response regulator	PanWU01x14_155670	0.745474	0.00142221	0.04497	Positive
NA Glycoside hydrolase	PanWU01x14_168000	0.745267	0.00142897	0.0450717	Positive
NA Cytochrome P	PanWU01x14_072620	0.745259	0.00142924	0.0450717	Positive
NA hypothetical protein	PanWU01x14_253990	0.745166	0.00143228	0.0451213	Positive
NA Mono-functional heme-containing catalase	PanWU01x14_345580	0.744405	0.00145737	0.0455391	Positive
NA Inosine/uridine-preferring nucleoside hydrolase	PanWU01x14_278910	0.744109	0.00146721	0.0457266	Positive
NA Glycoside hydrolase	PanWU01x14_321960	0.744091	0.00146782	0.0457266	Positive
NA Carbon-nitrogen hydrolase	PanWU01x14_308990	0.744014	0.00147038	0.0457601	Positive
NA Protein phosphatase	PanWU01x14_068760	0.743646	0.00148273	0.046005	Positive
NA Photosystem I PsaF, reaction centre subunit III	PanWU01x14_297410	0.743595	0.00148446	0.0460122	Positive
NA Multi antimicrobial extrusion protein	PanWU01x14_125380	0.743357	0.00149249	0.0462147	Positive
NA Tyrosine-protein kinase	PanWU01x14_034970	0.74275	0.00151316	0.0466206	Positive
NA Glycoside hydrolase	PanWU01x14_168920	0.742692	0.00151514	0.0466348	Positive
NA S-crystallin	PanWU01x14_318500	0.742402	0.00152509	0.0468474	Positive
NA UDP-glucuronosyl/UDP-glucosyltransferase	PanWU01x14_366040	0.742026	0.0015381	0.0469898	Positive
NA Sugar/inositol transporter	PanWU01x14_124660	0.741779	0.00154668	0.0471053	Positive
NA hypothetical protein	PanWU01x14_300420	0.741716	0.00154888	0.0471085	Positive
NA Phosphoglycerate kinase	PanWU01x14_370750	0.741395	0.00156012	0.0473102	Positive
NA Cytochrome P450, E-class, group I	PanWU01x14_334380	0.741132	0.00156934	0.0474965	Positive
NA Uridine kinase-like protein	PanWU01x14_287390	0.74094	0.00157613	0.0476365	Positive
NA hypothetical protein	PanWU01x14_016040	0.740634	0.00158698	0.0478162	Positive
NA hypothetical protein	PanWU01x14_334370	0.740615	0.00158766	0.0478162	Positive
NA Ribosomal protein	PanWU01x14_168630	0.740435	0.00159405	0.0479616	Positive
NA RNA-dependent RNA polymerase-type	PanWU01x14_260960	0.740074	0.001607	0.048142	Positive
NA Lipoamide Acyltransferase	PanWU01x14_142190	0.739731	0.00161935	0.0482581	Positive
NA Tyrosine-protein kinase	PanWU01x14_212910	0.739658	0.00162197	0.0482831	Positive
NA Short-chain dehydrogenase/reductase	PanWU01x14_205880	0.738797	0.00165341	0.0489822	Positive
NA hypothetical protein	PanWU01x14_022040	0.738695	0.00165714	0.0490116	Positive
NA Oxoglutarate/iron-dependent dioxygenase	PanWU01x14_018020	0.738629	0.00165956	0.0490232	Positive
NA NAD(P)-binding domain containing protein	PanWU01x14_283550	0.738223	0.00167459	0.0492808	Positive
NA FAD/NAD(P)-binding domain containing protein	PanWU01x14_115840	0.738018	0.00168221	0.0493239	Positive
NA NAD(P)-binding domain containing protein	PanWU01x14_018520	0.737902	0.00168655	0.0493472	Positive
NA hypothetical protein	PanWU01x14_116840	0.737142	0.00171514	0.0498515	Positive
NA UDP-glucuronosyl/UDP-glucosyltransferase	PanWU01x14_300600	0.737122	0.0017159	0.0498515	Positive
NA Lipase	PanWU01x14_218670	0.736772	0.00172918	0.0500715	Non-Significant
NA Flavin monooxygenase-like	PanWU01x14_052350	0.736417	0.00174275	0.0502285	Non-Significant
NA Germin	PanWU01x14_148020	0.736272	0.00174833	0.0502952	Non-Significant
NA Tyrosine-protein kinase	PanWU01x14_029590	0.735666	0.00177176	0.0509217	Non-Significant
NA PGR5-like protein 1A	PanWU01x14_173810	0.735585	0.00177489	0.0509605	Non-Significant
NA Parvalbumin	PanWU01x14_081070	0.734937	0.00180025	0.0513097	Non-Significant
NA hypothetical protein	PanWU01x14_088540	0.734256	0.00182723	0.0518388	Non-Significant
NA hypothetical protein	PanWU01x14_159890	0.733144	0.00187194	0.0528639	Non-Significant
NA BTB/POZ domain-containing protein	PanWU01x14_331090	0.732665	0.00189148	0.0530882	Non-Significant
NA F-box domain containing protein	PanWU01x14_148090	0.732654	0.00189195	0.0530882	Non-Significant
NA Glycoside hydrolase	PanWU01x14_189020	0.732604	0.001894	0.0530974	Non-Significant
NA NTF2-like domain containing protein	PanWU01x14_286050	0.732424	0.00190139	0.0531976	Non-Significant
NA Cysteine-rich secretory protein, allergen V5/Tpx-1-related	PanWU01x14_039430	0.732389	0.00190282	0.0531976	Non-Significant
NA Purine permease	PanWU01x14_301050	0.732349	0.00190448	0.0531976	Non-Significant
NA Transferase	PanWU01x14_177240	0.732236	0.00190911	0.0532458	Non-Significant
NA GPCR kinase	PanWU01x14_060720	0.732154	0.00191251	0.053277	Non-Significant
NA S-crystallin	PanWU01x14_111320	0.732109	0.00191437	0.0532806	Non-Significant
NA hypothetical protein	PanWU01x14_313650	0.732027	0.00191777	0.0533	Non-Significant
NA hypothetical protein	PanWU01x14_113680	0.732007	0.00191857	0.0533	Non-Significant
NA Hypoxanthine phosphoribosyl transferase	PanWU01x14_208090	0.73177	0.00192842	0.0533	Non-Significant
NA Serine/threonine protein kinase	PanWU01x14_370390	0.73173	0.0019301	0.0533	Non-Significant
NA Photosystem II Pbs	PanWU01x14_001710	0.731699	0.00193139	0.0533	Non-Significant
NA Cytochrome P	PanWU01x14_216050	0.731636	0.00193401	0.0533	Non-Significant
NA Mandelate racemase/muconate lactonizing enzyme/methylaspartate ammonia-lyase	PanWU01x14_026700	0.73162	0.00193468	0.0533	Non-Significant
NA hypothetical protein	PanWU01x14_342060	0.731561	0.00193715	0.0533	Non-Significant
PanSDR5 Short-chain dehydrogenase/reductase	PanWU01x14_271710	0.731394	0.00194412	0.0534199	Non-Significant
NA Serine/threonine protein kinase	PanWU01x14_071430	0.731093	0.00195675	0.0536843	Non-Significant
NA hypothetical protein	PanWU01x14_280150	0.730822	0.0019682	0.0539023	Non-Significant
NA Replication factor C	PanWU01x14_072250	0.730637	0.00197603	0.053925	Non-Significant
NA NB-ARC domain, LRR domain containing protein	PanWU01x14_051720	0.73043	0.00198482	0.0540692	Non-Significant
NA Inositol oxygenase	PanWU01x14_194670	0.73026	0.00199208	0.0541301	Non-Significant
NA Proline synthase co-transcribed protein	PanWU01x14_211210	0.729651	0.00201821	0.0544977	Non-Significant
PanNAC39 NAC domain containing protein	PanWU01x14_077280	0.729571	0.00202166	0.0544977	Non-Significant
NA Heavy metal-associated domain containing protein	PanWU01x14_028720	0.729482	0.00202551	0.0544977	Non-Significant
NA Tetratricopeptide-like helical domain containing protein	PanWU01x14_188020	0.729397	0.00202919	0.0544977	Non-Significant
NA hypothetical protein	PanWU01x14_141720	0.729364	0.00203062	0.0544977	Non-Significant
NA Anthranilate synthase component I	PanWU01x14_090630	0.729119	0.00204128	0.0546885	Non-Significant
NA Sulfotransferase domain containing protein	PanWU01x14_166930	0.72857	0.00206528	0.0551711	Non-Significant
NA Bifunctional inhibitor/plant lipid transfer protein/seed storage helical domain containing protein	PanWU01x14_358570	0.728465	0.0020699	0.0551711	Non-Significant
NA hypothetical protein	PanWU01x14_334620	0.728449	0.0020706	0.0551711	Non-Significant
NA Lipase	PanWU01x14_326820	0.728358	0.00207463	0.0551711	Non-Significant
NA Glycosyl transferase	PanWU01x14_321700	0.728305	0.00207696	0.0551711	Non-Significant
NA hypothetical protein	PanWU01x14_258940	0.727632	0.00210681	0.0557175	Non-Significant
NA Eukaryotic rRNA processing	PanWU01x14_182230	0.727499	0.00211277	0.0557314	Non-Significant
NA hypothetical protein	PanWU01x14_118980	0.727106	0.00213042	0.056101	Non-Significant
NA Acid phosphatase	PanWU01x14_299450	0.726645	0.00215126	0.0565051	Non-Significant
NA Kynurenine formamidase	PanWU01x14_294130	0.726469	0.00215929	0.0566677	Non-Significant
NA hypothetical protein	PanWU01x14_200190	0.726128	0.00217487	0.0569123	Non-Significant
NA NADH-ubiquinone oxidoreductase, 20 Kd subunit	PanWU01x14_033760	0.726103	0.00217601	0.0569123	Non-Significant
NA HAD hydrolase, subfamily IA	PanWU01x14_311720	0.72585	0.00218765	0.0570708	Non-Significant
NA Glycoside hydrolase	PanWU01x14_024440	0.725709	0.00219414	0.0570708	Non-Significant
NA Rad	PanWU01x14_304490	0.724354	0.00225735	0.0581999	Non-Significant
NA hypothetical protein	PanWU01x14_215100	0.723877	0.00227998	0.0585907	Non-Significant
NA Terminal organelle assembly protein	PanWU01x14_189990	0.723808	0.00228325	0.0585907	Non-Significant
NA Late embryogenesis abundant protein	PanWU01x14_210470	0.723728	0.00228706	0.0585907	Non-Significant
NA Lateral organ boundaries domain containing protein	PanWU01x14_286240	0.723714	0.00228772	0.0585907	Non-Significant
PanSTE1 Fatty acid hydroxylase	PanWU01x14_204790	0.723575	0.00229438	0.0586151	Non-Significant
NA Terminal organelle assembly protein	PanWU01x14_077390	0.72329	0.00230805	0.0587513	Non-Significant
NA NB-ARC domain, LRR domain containing protein	PanWU01x14_315740	0.723095	0.00231742	0.0588136	Non-Significant
NA hypothetical protein	PanWU01x14_146680	0.722801	0.00233163	0.0590284	Non-Significant
NA Heat shock protein 70 family	PanWU01x14_344580	0.722602	0.00234129	0.0591757	Non-Significant
NA Glycerophosphoryl diester phosphodiesterase	PanWU01x14_212970	0.722348	0.00235363	0.0593415	Non-Significant
PanMYB44 MYB transcription factor	PanWU01x14_298790	0.721953	0.00237299	0.0597319	Non-Significant
NA Small GTP-binding domain containing protein	PanWU01x14_144390	0.721886	0.00237628	0.0597565	Non-Significant
NA Voltage dependent potassium channel	PanWU01x14_067520	0.721854	0.00237785	0.0597565	Non-Significant
NA L-2-aminoadipate reductase	PanWU01x14_085220	0.721629	0.00238894	0.0599864	Non-Significant
NA Digalactosyldiacylglycerol synthase	PanWU01x14_206020	0.721166	0.00241192	0.0603177	Non-Significant
PanNPF18 Proton-dependent oligopeptide transporter	PanWU01x14_193950	0.720338	0.00245342	0.0611041	Non-Significant
PanBHLH71 Basic helix-loop-helix transcription factor	PanWU01x14_131470	0.720222	0.00245924	0.0611041	Non-Significant
NA Pilus biogenesis/stability type IV	PanWU01x14_126770	0.719988	0.00247112	0.0613499	Non-Significant
PanCLE4 CLAVATA3/ESR (CLE)-related protein	PanWU01x14_256770	0.719431	0.00249951	0.0619548	Non-Significant
NA Glycogen/starch/alpha-glucan phosphorylase	PanWU01x14_079000	0.719341	0.00250413	0.0619881	Non-Significant
NA Cation transporter	PanWU01x14_334390	0.719055	0.00251885	0.0621385	Non-Significant
NA Magnesium-protoporphyrin IX monomethyl ester [oxidative] cyclase	PanWU01x14_236190	0.718998	0.00252177	0.0621385	Non-Significant
NA Alcohol dehydrogenase class III/S-(hydroxymethyl)glutathione dehydrogenase	PanWU01x14_322540	0.718865	0.00252865	0.0622267	Non-Significant
NA Derlin	PanWU01x14_137990	0.718787	0.00253266	0.0622756	Non-Significant
NA Gnk2-like domain containing protein	PanWU01x14_314600	0.718747	0.00253475	0.0622771	Non-Significant
NA MD-2-related lipid-recognition domain containing protein	PanWU01x14_284790	0.718186	0.00256393	0.0627939	Non-Significant
NA Zinc finger, RING-H2-type	PanWU01x14_081790	0.717741	0.00258725	0.0632645	Non-Significant
NA NB-ARC domain containing protein	PanWU01x14_050830	0.71763	0.00259312	0.0633576	Non-Significant
NA NAD(P)-binding domain containing protein	PanWU01x14_353130	0.717486	0.00260074	0.0634934	Non-Significant
NA hypothetical protein	PanWU01x14_125930	0.717401	0.00260522	0.0635307	Non-Significant
PanZnF31 Zinc finger transcription factor	PanWU01x14_139600	0.717301	0.00261051	0.0635307	Non-Significant
NA hypothetical protein	PanWU01x14_212290	0.717198	0.002616	0.0635883	Non-Significant
NA hypothetical protein	PanWU01x14_088280	0.717004	0.00262633	0.0636951	Non-Significant
NA hypothetical protein	PanWU01x14_275250	0.716647	0.00264537	0.0638736	Non-Significant
NA hypothetical protein	PanWU01x14_357070	0.716308	0.00266361	0.0640962	Non-Significant
NA Glycine dehydrogenase (decarboxylating)	PanWU01x14_118050	0.716283	0.00266495	0.0640962	Non-Significant
NA P-type ATPase	PanWU01x14_149940	0.716097	0.00267499	0.0641486	Non-Significant
NA FAS1 domain containing protein	PanWU01x14_090860	0.715904	0.00268543	0.0642376	Non-Significant
NA hypothetical protein	PanWU01x14_160930	0.715661	0.00269866	0.0643318	Non-Significant
NA UDP-glucuronosyl/UDP-glucosyltransferase	PanWU01x14_260840	0.715503	0.0027073	0.064361	Non-Significant
NA hypothetical protein	PanWU01x14_100340	0.715224	0.00272252	0.0644741	Non-Significant
NA 2S globulin	PanWU01x14_358960	0.715164	0.00272582	0.0645027	Non-Significant
NA Glycosyl transferase	PanWU01x14_181890	0.714709	0.00275091	0.0649966	Non-Significant
NA Signal transduction response regulator	PanWU01x14_313020	0.714475	0.00276387	0.0651866	Non-Significant
NA Expansin	PanWU01x14_116780	0.714373	0.00276953	0.0651866	Non-Significant
NA Proteasome, subunit alpha/beta	PanWU01x14_084170	0.71388	0.00279705	0.0656839	Non-Significant
NA hypothetical protein	PanWU01x14_295560	0.71374	0.00280491	0.065718	Non-Significant
NA Cytochrome P450, E-class, group I	PanWU01x14_183210	0.713254	0.00283232	0.066159	Non-Significant
NA Fructose-bisphosphate aldolase, class-I	PanWU01x14_287400	0.713161	0.00283754	0.0662308	Non-Significant
NA Mitochondrial brown fat uncoupling protein	PanWU01x14_324750	0.7131	0.00284104	0.0662623	Non-Significant
NA UDP-glucuronosyl/UDP-glucosyltransferase	PanWU01x14_153090	0.712066	0.00290017	0.0671465	Non-Significant
NA hypothetical protein	PanWU01x14_016050	0.711688	0.00292204	0.067538	Non-Significant
NA ATPase, AAA-type, core	PanWU01x14_063930	0.711605	0.00292685	0.0675985	Non-Significant
NA hypothetical protein	PanWU01x14_112820	0.711529	0.0029313	0.0676505	Non-Significant
NA hypothetical protein	PanWU01x14_086370	0.710993	0.00296259	0.0682076	Non-Significant
NA hypothetical protein	PanWU01x14_348260	0.710598	0.00298585	0.0685501	Non-Significant
NA Bicarbonate transporter	PanWU01x14_170140	0.710416	0.00299659	0.0686941	Non-Significant
PanMYB63 MYB transcription factor	PanWU01x14_232840	0.710376	0.00299896	0.0686974	Non-Significant
NA Cytochrome P450, E-class, group I	PanWU01x14_067160	0.709864	0.00302945	0.0691244	Non-Significant
NA hypothetical protein	PanWU01x14_169620	0.709736	0.0030371	0.0692109	Non-Significant
NA UDP-glucuronosyl/UDP-glucosyltransferase	PanWU01x14_046410	0.709677	0.00304063	0.0692112	Non-Significant
NA Dimethylaniline monooxygenase, N-oxide-forming	PanWU01x14_253690	0.709391	0.0030578	0.0694597	Non-Significant
NA hypothetical protein	PanWU01x14_098620	0.709177	0.00307071	0.0696675	Non-Significant
NA Aspartic peptidase	PanWU01x14_101590	0.70897	0.0030832	0.0697217	Non-Significant
NA hypothetical protein	PanWU01x14_206910	0.708718	0.00309851	0.0697725	Non-Significant
NA Lipase	PanWU01x14_049200	0.708697	0.00309976	0.0697725	Non-Significant
NA Ribonuclease H-like domain containing protein	PanWU01x14_331740	0.708689	0.00310025	0.0697725	Non-Significant
NA hypothetical protein	PanWU01x14_293660	0.70863	0.00310386	0.0698028	Non-Significant
NA E3 ubiquitin ligase RBR family	PanWU01x14_261280	0.70773	0.00315903	0.0705722	Non-Significant
NA Costars domain containing protein	PanWU01x14_070110	0.707699	0.00316098	0.0705722	Non-Significant
NA hypothetical protein	PanWU01x14_164970	0.707651	0.00316391	0.0705866	Non-Significant
NA UDP-glucuronosyl/UDP-glucosyltransferase	PanWU01x14_269080	0.707541	0.00317073	0.0706379	Non-Significant
NA ATP-dependent protease La (LON), substrate-binding domain containing protein	PanWU01x14_212580	0.707482	0.00317441	0.0706578	Non-Significant
NA IQ motif, EF-hand binding site	PanWU01x14_182710	0.707121	0.00319685	0.0708597	Non-Significant
NA Alpha/Beta hydrolase fold containing protein	PanWU01x14_006390	0.707041	0.00320181	0.0709186	Non-Significant
NA Transmembrane protein TauE-like	PanWU01x14_035580	0.70678	0.00321818	0.0710566	Non-Significant
NA Poly A polymerase, head domain containing protein	PanWU01x14_258380	0.706758	0.00321957	0.0710566	Non-Significant
NA Transferase	PanWU01x14_080530	0.706248	0.00325164	0.0717129	Non-Significant
NA HMW glutenin	PanWU01x14_310080	0.705893	0.00327412	0.0720026	Non-Significant
NA Peptidase M1, alanine aminopeptidase/leukotriene A4 hydrolase	PanWU01x14_024190	0.705746	0.00328351	0.0721576	Non-Significant
NA hypothetical protein	PanWU01x14_269630	0.705254	0.00331497	0.0725807	Non-Significant
NA Ribonuclease H-like domain containing protein	PanWU01x14_240740	0.705224	0.0033169	0.0725807	Non-Significant
NA UDP-glucuronosyl/UDP-glucosyltransferase	PanWU01x14_300490	0.705146	0.0033219	0.0726385	Non-Significant
NA hypothetical protein	PanWU01x14_314320	0.7051	0.00332486	0.0726516	Non-Significant
NA hypothetical protein	PanWU01x14_050760	0.704952	0.00333435	0.0727417	Non-Significant
NA hypothetical protein	PanWU01x14_291450	0.704926	0.00333606	0.0727417	Non-Significant
NA ATPase, AAA-type, core	PanWU01x14_042300	0.704781	0.00334541	0.0728922	Non-Significant
NA Glycoside hydrolase	PanWU01x14_142520	0.704595	0.00335748	0.0728993	Non-Significant
NA Octamer-binding transcription factor	PanWU01x14_128870	0.70447	0.00336558	0.0730237	Non-Significant
NA hypothetical protein	PanWU01x14_251920	0.703293	0.0034427	0.0741025	Non-Significant
NA hypothetical protein	PanWU01x14_006900	0.703086	0.00345643	0.0742627	Non-Significant
NA hypothetical protein	PanWU01x14_222990	0.702391	0.00350275	0.0747386	Non-Significant
NA Pectinesterase inhibitor domain containing protein	PanWU01x14_172290	0.70239	0.00350284	0.0747386	Non-Significant
NA Senescence regulator	PanWU01x14_090190	0.702191	0.00351621	0.0749719	Non-Significant
NA Glutaredoxin-like	PanWU01x14_175800	0.701933	0.00353362	0.0751327	Non-Significant
NA vitellogenin-2 protein	PanWU01x14_243120	0.701898	0.00353594	0.0751327	Non-Significant
NA hypothetical protein	PanWU01x14_195390	0.701672	0.0035513	0.0753031	Non-Significant
NA hypothetical protein	PanWU01x14_264190	0.701498	0.00356306	0.0755006	Non-Significant
PanTIP5 Tonoplast intrinsic protein	PanWU01x14_317720	0.701276	0.0035782	0.0757693	Non-Significant
NA Acid phosphatase	PanWU01x14_040390	0.7011	0.00359022	0.0759195	Non-Significant
NA hypothetical protein	PanWU01x14_018500	0.700855	0.00360699	0.075951	Non-Significant
NA hypothetical protein	PanWU01x14_305020	0.700411	0.00363759	0.0763447	Non-Significant
NA hypothetical protein	PanWU01x14_369660	0.700088	0.00365997	0.0766594	Non-Significant
NA Epoxide hydrolase-like	PanWU01x14_068830	0.699546	0.00369775	0.0770824	Non-Significant
NA B3 domain-containing protein	PanWU01x14_040430	0.699343	0.003712	0.0770982	Non-Significant
NA hypothetical protein	PanWU01x14_171510	0.699328	0.00371304	0.0770982	Non-Significant
NA Purine permease	PanWU01x14_321110	0.69921	0.00372132	0.0771135	Non-Significant
NA hypothetical protein	PanWU01x14_249820	0.699204	0.00372177	0.0771135	Non-Significant
NA NAD(P)-binding domain containing protein	PanWU01x14_267790	0.699048	0.00373274	0.0772368	Non-Significant
NA hypothetical protein	PanWU01x14_086740	0.698956	0.00373923	0.0773193	Non-Significant
NA WEB family	PanWU01x14_092330	0.698821	0.00374878	0.0774128	Non-Significant
NA Fructose-bisphosphate aldolase, class-I	PanWU01x14_240590	0.698705	0.00375697	0.07753	Non-Significant
NA hypothetical protein	PanWU01x14_311120	0.698615	0.00376342	0.0775402	Non-Significant
NA CBS domain containing protein	PanWU01x14_258760	0.698365	0.00378116	0.0776632	Non-Significant
NA S-crystallin	PanWU01x14_281670	0.698185	0.00379401	0.0777655	Non-Significant
NA Homocysteine-binding domain containing protein	PanWU01x14_195410	0.697764	0.00382421	0.0780291	Non-Significant
NA Oxoglutarate/iron-dependent dioxygenase	PanWU01x14_137120	0.697672	0.00383083	0.0780608	Non-Significant
NA NADH dehydrogenase ubiquinone Fe-S protein 4, mitochondrial	PanWU01x14_108150	0.697453	0.00384661	0.0783004	Non-Significant
NA Thioredoxin	PanWU01x14_128730	0.697438	0.00384767	0.0783004	Non-Significant
NA Xyloglucan endotransglucosylase/hydrolase	PanWU01x14_160720	0.696682	0.00390262	0.0790739	Non-Significant
NA Small heat shock protein HSP	PanWU01x14_253460	0.69632	0.00392916	0.0794862	Non-Significant
NA UDP-glucuronosyl/UDP-glucosyltransferase	PanWU01x14_289380	0.696131	0.00394308	0.0796109	Non-Significant
NA Kinetochore protein Nuf	PanWU01x14_234910	0.695922	0.00395847	0.079817	Non-Significant
NA Small-subunit processome, Utp	PanWU01x14_258730	0.695669	0.00397721	0.0800375	Non-Significant
NA hypothetical protein	PanWU01x14_214750	0.695625	0.00398046	0.0800375	Non-Significant
NA Peroxidase	PanWU01x14_062280	0.695564	0.00398499	0.0800375	Non-Significant
PanLOX12 Lipoxygenase	PanWU01x14_291930	0.695412	0.00399633	0.0801799	Non-Significant
NA 6,7-dimethyl-8-ribityllumazine synthase	PanWU01x14_166590	0.69528	0.00400618	0.0801799	Non-Significant
NA hypothetical protein	PanWU01x14_372090	0.695243	0.0040089	0.0801799	Non-Significant
NA Fatty acid desaturase	PanWU01x14_181990	0.694926	0.00403263	0.0804698	Non-Significant
NA Glyceraldehyde/Erythrose phosphate dehydrogenase family	PanWU01x14_122530	0.694832	0.00403972	0.0804988	Non-Significant
NA Adenine nucleotide translocator	PanWU01x14_329630	0.694731	0.00404733	0.0805543	Non-Significant
NA hypothetical protein	PanWU01x14_134430	0.694432	0.00406981	0.0809496	Non-Significant
NA FkbH domain containing protein	PanWU01x14_004840	0.69404	0.00409956	0.0812788	Non-Significant
NA hypothetical protein	PanWU01x14_291730	0.693901	0.00411015	0.081384	Non-Significant
NA Glycoside hydrolase	PanWU01x14_096930	0.693763	0.00412065	0.0814916	Non-Significant
NA FAD/NAD(P)-binding domain containing protein	PanWU01x14_254150	0.693624	0.00413128	0.081515	Non-Significant
NA Rhodanese-like domain containing protein	PanWU01x14_249810	0.693484	0.00414201	0.081515	Non-Significant
PanMDH3 Malate dehydrogenase	PanWU01x14_334790	0.693468	0.00414319	0.081515	Non-Significant
NA Glycoside hydrolase	PanWU01x14_164810	0.693399	0.00414851	0.081515	Non-Significant
NA hypothetical protein	PanWU01x14_363640	0.693083	0.00417278	0.0817414	Non-Significant
NA ER membrane protein complex subunit	PanWU01x14_299770	0.693077	0.00417329	0.0817414	Non-Significant
NA NAD(P)-binding domain containing protein	PanWU01x14_161980	0.692916	0.00418566	0.0818276	Non-Significant
NA hypothetical protein	PanWU01x14_021000	0.692603	0.00420994	0.0821457	Non-Significant
NA Inositol monophosphatase	PanWU01x14_345040	0.692468	0.00422045	0.0822297	Non-Significant
NA hypothetical protein	PanWU01x14_345790	0.692354	0.0042293	0.0823064	Non-Significant
NA hypothetical protein	PanWU01x14_138440	0.692325	0.00423153	0.0823064	Non-Significant
NA Guanosine pentaphosphate synthetase I/polyribonucleotide nucleotidyltransferase	PanWU01x14_254690	0.691913	0.00426372	0.0827839	Non-Significant
NA K-box transcription factor	PanWU01x14_158240	0.691874	0.00426683	0.0827839	Non-Significant
NA Glycosyl hydrolase	PanWU01x14_120690	0.691558	0.00429164	0.0829871	Non-Significant
NA F-box domain containing protein	PanWU01x14_250460	0.691529	0.00429396	0.0829871	Non-Significant
NA hypothetical protein	PanWU01x14_240310	0.691501	0.00429615	0.0829871	Non-Significant
NA Phytocyanin domain containing protein	PanWU01x14_337910	0.691227	0.00431779	0.0831352	Non-Significant
NA ATP-dependent Clp protease ATP-binding subunit	PanWU01x14_083840	0.691025	0.00433379	0.08326	Non-Significant
NA Glutaredoxin	PanWU01x14_066150	0.691015	0.00433466	0.08326	Non-Significant
NA Ribonuclease Y	PanWU01x14_024890	0.690938	0.00434075	0.08326	Non-Significant
NA Oligosaccharyl transferase complex, subunit OST3/OST	PanWU01x14_094310	0.690891	0.00434451	0.08326	Non-Significant
NA Cystatin	PanWU01x14_352650	0.69085	0.00434777	0.08326	Non-Significant
NA Sterol methyltransferase	PanWU01x14_340370	0.690579	0.00436934	0.0835626	Non-Significant
NA O-methyltransferase COMT-type	PanWU01x14_023020	0.690332	0.00438916	0.0837857	Non-Significant
NA Transmembrane protein	PanWU01x14_263310	0.690216	0.0043985	0.0839119	Non-Significant
NA Epoxide hydrolase-like	PanWU01x14_142140	0.690031	0.00441338	0.0840398	Non-Significant
NA Aldo/keto reductase	PanWU01x14_335640	0.689973	0.00441799	0.084048	Non-Significant
NA Glucoamylase	PanWU01x14_268640	0.689958	0.00441927	0.084048	Non-Significant
NA hypothetical protein	PanWU01x14_078620	0.689837	0.00442904	0.0841817	Non-Significant
NA HMW glutenin	PanWU01x14_200240	0.689702	0.00443991	0.0842723	Non-Significant
NA hypothetical protein	PanWU01x14_165140	0.689625	0.00444616	0.0842991	Non-Significant
NA hypothetical protein	PanWU01x14_117750	0.689493	0.00445684	0.0844497	Non-Significant
NA hypothetical protein	PanWU01x14_159900	0.689265	0.0044754	0.0845932	Non-Significant
PanNPF5 Proton-dependent oligopeptide transporter	PanWU01x14_267210	0.688876	0.00450722	0.0848683	Non-Significant
NA hypothetical protein	PanWU01x14_289500	0.688706	0.00452117	0.0848683	Non-Significant
NA Hypoxia induced protein, domain containing protein	PanWU01x14_015530	0.688616	0.00452851	0.0848683	Non-Significant
PanKAN4 KANADI transcription factor	PanWU01x14_083030	0.688515	0.00453687	0.0849216	Non-Significant
PanCYP10 Cytochrome P450	PanWU01x14_091190	0.688428	0.00454404	0.0850042	Non-Significant
NA Nucleotidyl transferase domain containing protein	PanWU01x14_232760	0.688159	0.00456623	0.0851882	Non-Significant
NA hypothetical protein	PanWU01x14_166200	0.688119	0.00456958	0.0851882	Non-Significant
NA Glycerophosphoryl diester phosphodiesterase	PanWU01x14_079150	0.687276	0.00463982	0.08622	Non-Significant
NA hypothetical protein	PanWU01x14_168490	0.687059	0.00465809	0.0863975	Non-Significant
NA MALE GAMETOPHYTE DEFECTIVE	PanWU01x14_164350	0.687029	0.00466058	0.0863975	Non-Significant
NA hypothetical protein	PanWU01x14_260160	0.686899	0.00467149	0.0864955	Non-Significant
NA Glycosyl hydrolase	PanWU01x14_246110	0.686616	0.00469544	0.0868346	Non-Significant
NA Mitogen-activated protein kinase kinase kinase	PanWU01x14_349130	0.686268	0.00472497	0.0872342	Non-Significant
NA Cyclohexanecarboxyl-CoA dehydrogenase	PanWU01x14_141420	0.686261	0.00472554	0.0872342	Non-Significant
NA GPN-loop GTPase	PanWU01x14_129890	0.68578	0.00476663	0.0878349	Non-Significant
NA hypothetical protein	PanWU01x14_091730	0.685704	0.00477317	0.0878674	Non-Significant
NA Thioredoxin	PanWU01x14_212590	0.685556	0.00478584	0.0880309	Non-Significant
NA Ribosomal protein	PanWU01x14_116940	0.685332	0.00480509	0.0882796	Non-Significant
NA hypothetical protein	PanWU01x14_275350	0.685235	0.00481348	0.088283	Non-Significant
NA Disease resistance response protein	PanWU01x14_270690	0.68523	0.00481388	0.088283	Non-Significant
NA Epoxide hydrolase-like	PanWU01x14_209730	0.685042	0.00483014	0.0884785	Non-Significant
NA hypothetical protein	PanWU01x14_063640	0.685034	0.00483083	0.0884785	Non-Significant
NA Octamer-binding transcription factor	PanWU01x14_370160	0.684369	0.00488867	0.0891458	Non-Significant
NA hypothetical protein	PanWU01x14_168480	0.684319	0.00489307	0.0891517	Non-Significant
NA hypothetical protein	PanWU01x14_222060	0.684079	0.00491412	0.0894294	Non-Significant
NA Oxoglutarate/iron-dependent dioxygenase	PanWU01x14_167430	0.684031	0.00491827	0.0894521	Non-Significant
NA Neutral/alkaline nonlysosomal ceramidase	PanWU01x14_152010	0.683902	0.00492965	0.0896062	Non-Significant
NA hypothetical protein	PanWU01x14_344430	0.683808	0.00493791	0.0896671	Non-Significant
NA Methyltransferase type	PanWU01x14_230650	0.683769	0.00494133	0.0896671	Non-Significant
NA Small heat shock protein HSP	PanWU01x14_283100	0.683765	0.00494173	0.0896671	Non-Significant
NA Ribosomal protein	PanWU01x14_143530	0.683512	0.00496403	0.0900186	Non-Significant
NA Tetrahydrofolate dehydrogenase/cyclohydrolase	PanWU01x14_114520	0.682828	0.0050248	0.090724	Non-Significant
NA hypothetical protein	PanWU01x14_291720	0.682575	0.00504744	0.0907501	Non-Significant
NA Glycerol kinase	PanWU01x14_332160	0.682567	0.00504816	0.0907501	Non-Significant
NA Acid phosphatase/vanadium-dependent haloperoxidase-related	PanWU01x14_122680	0.681917	0.00510675	0.0914229	Non-Significant
NA Ccc1 family	PanWU01x14_010910	0.681758	0.00512113	0.091574	Non-Significant
NA hypothetical protein	PanWU01x14_168470	0.681213	0.00517074	0.0920697	Non-Significant
NA S-crystallin	PanWU01x14_102650	0.681045	0.00518609	0.0921473	Non-Significant
NA Glycosyl hydrolase	PanWU01x14_066370	0.680975	0.00519255	0.0921602	Non-Significant
NA hypothetical protein	PanWU01x14_194920	0.680972	0.0051928	0.0921602	Non-Significant
NA Ribosomal protein	PanWU01x14_355180	0.680666	0.00522086	0.0923523	Non-Significant
NA hypothetical protein	PanWU01x14_192220	0.680653	0.00522207	0.0923523	Non-Significant
NA Lipase	PanWU01x14_218690	0.680648	0.00522254	0.0923523	Non-Significant
NA Phosphorylase kinase, gamma catalytic subunit	PanWU01x14_161860	0.680116	0.00527171	0.0927591	Non-Significant
NA hypothetical protein	PanWU01x14_215080	0.680038	0.00527894	0.0927871	Non-Significant
NA Glutamate dehydrogenase	PanWU01x14_123530	0.679977	0.00528463	0.0928274	Non-Significant
NA Cytochrome P450, E-class, group I	PanWU01x14_169100	0.679804	0.00530068	0.0928976	Non-Significant
NA hypothetical protein	PanWU01x14_165130	0.679598	0.00531992	0.0931817	Non-Significant
NA Cilia/flagella-associated protein 20/WDR90/C3orf	PanWU01x14_166820	0.679506	0.00532851	0.0932793	Non-Significant
NA hypothetical protein	PanWU01x14_206030	0.679143	0.00536264	0.0936637	Non-Significant
NA UDP-glucuronosyl/UDP-glucosyltransferase	PanWU01x14_186480	0.679107	0.00536598	0.093669	Non-Significant
NA Dehydrogenase, E1 component	PanWU01x14_364210	0.678987	0.0053773	0.0937061	Non-Significant
NA S-crystallin	PanWU01x14_348690	0.678936	0.00538204	0.0937061	Non-Significant
NA Acid phosphatase	PanWU01x14_212510	0.678923	0.00538331	0.0937061	Non-Significant
NA hypothetical protein	PanWU01x14_251540	0.678766	0.00539818	0.0938059	Non-Significant
NA Complex 1 LYR protein	PanWU01x14_120490	0.678703	0.00540413	0.0938564	Non-Significant
NA O-acyltransferase	PanWU01x14_217230	0.678458	0.00542732	0.0941001	Non-Significant
NA Octamer-binding transcription factor	PanWU01x14_298970	0.678205	0.00545138	0.0944109	Non-Significant
NA Cytochrome P450, E-class, group I	PanWU01x14_357420	0.678157	0.0054559	0.0944361	Non-Significant
NA Glucose/ribitol dehydrogenase	PanWU01x14_235210	0.678029	0.00546815	0.0945785	Non-Significant
NA hypothetical protein	PanWU01x14_291070	0.678004	0.00547057	0.0945785	Non-Significant
NA hypothetical protein	PanWU01x14_334610	0.677975	0.00547333	0.0945785	Non-Significant
PanGA20OX4 Gibberellin-20 oxidase	PanWU01x14_230470	0.677879	0.00548246	0.0945862	Non-Significant
NA Peroxisomal biogenesis factor	PanWU01x14_296980	0.677858	0.00548455	0.0945862	Non-Significant
NA Ionotropic glutamate receptor, metazoa	PanWU01x14_355630	0.677736	0.00549622	0.0946555	Non-Significant
NA Alcohol dehydrogenase superfamily, zinc-type	PanWU01x14_305910	0.677474	0.00552138	0.0947517	Non-Significant
NA Bulb-type lectin domain containing protein	PanWU01x14_356490	0.677294	0.00553867	0.0948343	Non-Significant
NA Phloem protein	PanWU01x14_220810	0.677175	0.00555023	0.0948343	Non-Significant
NA Photosystem II PsbR	PanWU01x14_104750	0.677128	0.00555471	0.0948343	Non-Significant
NA Peroxidase	PanWU01x14_305760	0.677109	0.00555657	0.0948343	Non-Significant
NA hypothetical protein	PanWU01x14_118640	0.67703	0.00556426	0.0948726	Non-Significant
NA Cell cycle checkpoint, Hus	PanWU01x14_239640	0.676692	0.00559703	0.0952206	Non-Significant
NA Adenylate kinase/UMP-CMP kinase	PanWU01x14_029710	0.675497	0.00571418	0.0963623	Non-Significant
NA hypothetical protein	PanWU01x14_230450	0.675352	0.00572857	0.096434	Non-Significant
NA Rho protein GDP-dissociation inhibitor	PanWU01x14_355920	0.675234	0.00574025	0.0965377	Non-Significant
NA Tyrosine-protein kinase	PanWU01x14_248150	0.674974	0.00576612	0.0965865	Non-Significant
NA L-gulonolactone oxidase	PanWU01x14_368830	0.67496	0.00576746	0.0965865	Non-Significant
NA hypothetical protein	PanWU01x14_010530	0.674941	0.00576933	0.0965865	Non-Significant
NA Peptidase A22B, signal peptide peptidase	PanWU01x14_035560	0.674742	0.00578925	0.0968331	Non-Significant
NA F-box domain containing protein	PanWU01x14_036660	0.674032	0.00586052	0.0974961	Non-Significant
NA Peptidase C26, gamma-glutamyl hydrolase	PanWU01x14_062420	0.67363	0.00590116	0.0980004	Non-Significant
NA Mitogen-activated protein kinase kinase kinase	PanWU01x14_124510	0.673548	0.00590944	0.0980004	Non-Significant
NA Nucleoid-associated protein YbaB/EbfC family	PanWU01x14_285900	0.673512	0.0059131	0.0980004	Non-Significant
NA Glucosidase 2 subunit beta	PanWU01x14_215070	0.673356	0.00592895	0.0980527	Non-Significant
NA Inorganic pyrophosphatase	PanWU01x14_230360	0.673341	0.00593049	0.0980527	Non-Significant
PanPOT15 Potassium transporter	PanWU01x14_013500	0.673263	0.00593846	0.0980783	Non-Significant
NA Zinc finger, CCHC-type	PanWU01x14_074310	0.673216	0.00594327	0.0980783	Non-Significant
NA Phosphonate C-P lyase system	PanWU01x14_217920	0.672964	0.00596902	0.0983578	Non-Significant
NA hypothetical protein	PanWU01x14_030030	0.672877	0.00597792	0.0983578	Non-Significant
NA S1/P1 nuclease	PanWU01x14_076920	0.672846	0.00598113	0.0983578	Non-Significant
NA Gibberellin regulated protein	PanWU01x14_251070	0.672812	0.00598459	0.0983578	Non-Significant
NA Hexokinase	PanWU01x14_283850	0.672801	0.00598574	0.0983578	Non-Significant
NA cytochrome P450 family protein	PanWU01x14_320700	0.672189	0.00604869	0.0989105	Non-Significant
NA NAD(P)-binding domain containing protein	PanWU01x14_330860	0.671823	0.00608664	0.0990498	Non-Significant
NA hypothetical protein	PanWU01x14_126190	0.671755	0.00609376	0.0990544	Non-Significant
NA hypothetical protein	PanWU01x14_290900	0.671557	0.00611439	0.0992925	Non-Significant
NA Lipase	PanWU01x14_087410	0.671534	0.00611675	0.0992925	Non-Significant
NA Protein trichome birefringence-like	PanWU01x14_268790	0.67092	0.00618105	0.100018	Non-Significant
NA Small GTP-binding domain containing protein	PanWU01x14_121620	0.670896	0.00618363	0.100018	Non-Significant
NA Peptidase C	PanWU01x14_032630	0.670541	0.00622108	0.100457	Non-Significant
NA Flavin monooxygenase FMO	PanWU01x14_264100	0.670437	0.00623208	0.100582	Non-Significant
NA Photosystem I PsaL, reaction centre subunit XI	PanWU01x14_121740	0.670044	0.00627379	0.100938	Non-Significant
NA Proton-dependent oligopeptide transporter family	PanWU01x14_339420	0.669796	0.00630023	0.101165	Non-Significant
NA hypothetical protein	PanWU01x14_149150	0.669788	0.00630108	0.101165	Non-Significant
NA ATPase, F1 complex, gamma subunit	PanWU01x14_359600	0.669685	0.00631209	0.101289	Non-Significant
NA LRR domain containing protein	PanWU01x14_264440	0.669644	0.00631647	0.101307	Non-Significant
NA Aspartic peptidase	PanWU01x14_125220	0.669529	0.00632881	0.101399	Non-Significant
NA Lipase	PanWU01x14_193810	0.669486	0.00633341	0.10142	Non-Significant
NA GATA transcription factor	PanWU01x14_195600	0.669286	0.00635486	0.101484	Non-Significant
NA UDP-glucuronosyl/UDP-glucosyltransferase	PanWU01x14_181630	0.669268	0.00635677	0.101484	Non-Significant
NA Actin family	PanWU01x14_349370	0.669221	0.00636187	0.101484	Non-Significant
NA Thioredoxin	PanWU01x14_325800	0.6687	0.00641814	0.102193	Non-Significant
NA NAD(P)-binding domain containing protein	PanWU01x14_182000	0.668402	0.00645052	0.102496	Non-Significant
NA hypothetical protein	PanWU01x14_158940	0.66836	0.00645504	0.102515	Non-Significant
NA hypothetical protein	PanWU01x14_351500	0.668235	0.00646863	0.102625	Non-Significant
NA Casparian strip membrane protein	PanWU01x14_195560	0.668134	0.0064797	0.102638	Non-Significant
NA Pyruvate, phosphate dikinase	PanWU01x14_006830	0.667753	0.00652133	0.103196	Non-Significant
NA Mitogen-activated protein kinase kinase kinase	PanWU01x14_225980	0.667678	0.00652957	0.103273	Non-Significant
NA hypothetical protein	PanWU01x14_166860	0.667425	0.00655744	0.103554	Non-Significant
NA Succinylglutamate-semialdehyde dehydrogenase	PanWU01x14_058200	0.667214	0.00658068	0.103762	Non-Significant
NA Transmembrane protein	PanWU01x14_063870	0.66709	0.00659446	0.103873	Non-Significant
NA hypothetical protein	PanWU01x14_160680	0.66638	0.00667343	0.104849	Non-Significant
NA C2 domain containing protein	PanWU01x14_264320	0.666304	0.0066819	0.104928	Non-Significant
NA Transferase	PanWU01x14_122240	0.666203	0.00669326	0.105	Non-Significant
NA OTU domain containing protein	PanWU01x14_215870	0.666167	0.00669724	0.105004	Non-Significant
NA ATP-dependent zinc metalloprotease	PanWU01x14_242400	0.666101	0.00670459	0.105004	Non-Significant
NA Glutaredoxin-like	PanWU01x14_175820	0.665915	0.0067255	0.105184	Non-Significant
NA Retrieval of early ER protein Rer	PanWU01x14_012190	0.665738	0.00674542	0.105389	Non-Significant
PanWAT40 Plant-drug/metabolite exporter	PanWU01x14_295390	0.665534	0.00676848	0.105574	Non-Significant
NA CLAVATA3/ESR (CLE)-related protein	PanWU01x14_018650	0.665481	0.00677441	0.105574	Non-Significant
NA NADH dehydrogenase [ubiquinone] 1 alpha subcomplex subunit	PanWU01x14_289200	0.664496	0.00688655	0.106809	Non-Significant
NA Voltage dependent potassium channel	PanWU01x14_177910	0.664275	0.0069119	0.107013	Non-Significant
PanTLP18 Thaumatin	PanWU01x14_328240	0.664202	0.0069203	0.107035	Non-Significant
NA Stress responsive alpha-beta barrel	PanWU01x14_256360	0.664013	0.0069421	0.107238	Non-Significant
NA Ion channel regulatory protein	PanWU01x14_018050	0.66399	0.00694477	0.107238	Non-Significant
NA Zinc finger, CCHC-type	PanWU01x14_200850	0.66379	0.00696775	0.107246	Non-Significant
PanHBL2 Hemoglobin	PanWU01x14_272340	0.663684	0.00698003	0.107246	Non-Significant
NA hypothetical protein	PanWU01x14_108760	0.663542	0.00699657	0.107246	Non-Significant
NA hypothetical protein	PanWU01x14_182150	0.66338	0.00701534	0.107373	Non-Significant
PanHRS3 GARP transcription factor	PanWU01x14_343120	0.663248	0.00703073	0.107556	Non-Significant
NA Oxoglutarate/iron-dependent dioxygenase	PanWU01x14_353560	0.662659	0.00709957	0.108393	Non-Significant
PanNPF12 Proton-dependent oligopeptide transporter	PanWU01x14_285190	0.662406	0.0071292	0.108577	Non-Significant
NA Rab-GTPase-TBC domain containing protein	PanWU01x14_341740	0.662153	0.00715913	0.108979	Non-Significant
NA Major facilitator, sugar transporter-like	PanWU01x14_007040	0.662077	0.00716811	0.108989	Non-Significant
NA hypothetical protein	PanWU01x14_180130	0.661941	0.0071842	0.109091	Non-Significant
NA Leucine-rich repeat	PanWU01x14_188510	0.661908	0.00718806	0.109092	Non-Significant
NA Peroxidase	PanWU01x14_257980	0.661837	0.00719646	0.109092	Non-Significant
NA X8 domain containing protein	PanWU01x14_300950	0.66151	0.00723527	0.109489	Non-Significant
NA HAD-superfamily hydrolase, subfamily IIB	PanWU01x14_284520	0.661444	0.00724317	0.109554	Non-Significant
NA SPX domain-containing protein	PanWU01x14_305750	0.661042	0.00729121	0.109858	Non-Significant
NA Gamma Purothionin	PanWU01x14_335070	0.66104	0.00729141	0.109858	Non-Significant
NA Splicing factor-like protein	PanWU01x14_023640	0.660977	0.00729905	0.109914	Non-Significant
NA Tetracycline resistance protein/multidrug resistance protein	PanWU01x14_354210	0.660613	0.00734278	0.110357	Non-Significant
NA hypothetical protein	PanWU01x14_360450	0.660388	0.00736994	0.110705	Non-Significant
NA hypothetical protein	PanWU01x14_270800	0.66028	0.00738293	0.110744	Non-Significant
NA R3H-associated N-terminal domain containing protein	PanWU01x14_115310	0.660145	0.00739936	0.110907	Non-Significant
NA Trichome birefringence-like family	PanWU01x14_371250	0.660043	0.00741166	0.111013	Non-Significant
NA Alpha/beta hydrolase fold	PanWU01x14_044980	0.659967	0.00742089	0.111097	Non-Significant
PanMES7 Methyl esterase	PanWU01x14_197540	0.659664	0.00745781	0.111331	Non-Significant
NA Origin recognition complex subunit	PanWU01x14_056210	0.659622	0.00746286	0.111331	Non-Significant
NA Glyceraldehyde-3-phosphate dehydrogenase, type I	PanWU01x14_355590	0.65956	0.00747043	0.111331	Non-Significant
NA Phosphatidylcholine:diacylglycerol cholinephosphotransferase	PanWU01x14_239850	0.659519	0.00747547	0.111331	Non-Significant
NA Small auxin-up RNA	PanWU01x14_084870	0.659415	0.00748816	0.111347	Non-Significant
NA Lipase	PanWU01x14_257400	0.659345	0.00749674	0.11136	Non-Significant
PanARF10 Auxin response factor	PanWU01x14_031140	0.659216	0.00751258	0.111387	Non-Significant
NA hypothetical protein	PanWU01x14_089830	0.658793	0.00756464	0.112105	Non-Significant
NA Succinylglutamate-semialdehyde dehydrogenase	PanWU01x14_342340	0.658719	0.00757371	0.112132	Non-Significant
NA hypothetical protein	PanWU01x14_145230	0.658391	0.00761426	0.112477	Non-Significant
NA hypothetical protein	PanWU01x14_133720	0.657904	0.00767481	0.113085	Non-Significant
NA Transmembrane protein 45B	PanWU01x14_263950	0.65782	0.00768539	0.113187	Non-Significant
NA Myristoyl-CoA:protein N-myristoyltransferase	PanWU01x14_247100	0.657347	0.0077446	0.113624	Non-Significant
NA Zinc finger, CCHC-type	PanWU01x14_174460	0.657058	0.007781	0.113791	Non-Significant
NA Ccc1 family	PanWU01x14_103710	0.657022	0.00778548	0.113791	Non-Significant
NA Alpha/beta hydrolase fold	PanWU01x14_124320	0.65691	0.0077996	0.113943	Non-Significant
PanCRK14 Cysteine rich receptor like kinase	PanWU01x14_356740	0.656735	0.00782175	0.11421	Non-Significant
NA Calcineurin-like phosphoesterase domain, apaH type	PanWU01x14_171010	0.656707	0.00782528	0.11421	Non-Significant
NA ARID DNA-binding domain containing protein	PanWU01x14_087800	0.656397	0.00786466	0.114419	Non-Significant
NA Saccharopine dehydrogenase, C-terminal	PanWU01x14_230030	0.656389	0.00786562	0.114419	Non-Significant
NA Octamer-binding transcription factor	PanWU01x14_172350	0.656015	0.00791331	0.114896	Non-Significant
NA hypothetical protein	PanWU01x14_296590	0.655103	0.00803057	0.115666	Non-Significant
NA Epoxide hydrolase-like	PanWU01x14_142130	0.65499	0.00804517	0.115666	Non-Significant
NA Glycosyl hydrolase	PanWU01x14_229540	0.654802	0.00806945	0.115907	Non-Significant
NA hypothetical protein	PanWU01x14_363700	0.654464	0.00811338	0.116277	Non-Significant
NA hypothetical protein	PanWU01x14_301820	0.654231	0.00814387	0.116487	Non-Significant
NA NAD(P)H-quinone oxidoreductase subunit S	PanWU01x14_260410	0.653914	0.00818532	0.116809	Non-Significant
NA hypothetical protein	PanWU01x14_132680	0.653787	0.00820204	0.116939	Non-Significant
NA Triosephosphate isomerase	PanWU01x14_264240	0.653363	0.00825784	0.117409	Non-Significant
NA ATP phosphoribosyltransferase HisG	PanWU01x14_265190	0.653114	0.00829078	0.117605	Non-Significant
NA Sphingomyelin synthase-like domain containing protein	PanWU01x14_273420	0.652824	0.00832927	0.117664	Non-Significant
NA hypothetical protein	PanWU01x14_084300	0.652535	0.00836783	0.117998	Non-Significant
NA Pectinesterase inhibitor domain containing protein	PanWU01x14_143870	0.652532	0.00836828	0.117998	Non-Significant
NA DNA recombination and repair protein	PanWU01x14_342940	0.652483	0.00837474	0.117998	Non-Significant
NA Universal stress protein	PanWU01x14_238870	0.652353	0.00839216	0.118119	Non-Significant
PanHRS5 GARP transcription factor	PanWU01x14_278290	0.651763	0.00847133	0.118799	Non-Significant
NA 11-S seed storage protein	PanWU01x14_288880	0.651631	0.00848921	0.118942	Non-Significant
NA Transferase	PanWU01x14_303020	0.651495	0.00850753	0.119107	Non-Significant
NA Ammonium transporter	PanWU01x14_126620	0.651486	0.00850873	0.119107	Non-Significant
NA F-box associated domain	PanWU01x14_331240	0.651409	0.00851917	0.119199	Non-Significant
NA hypothetical protein	PanWU01x14_318590	0.651363	0.00852541	0.119232	Non-Significant
NA GPCR kinase	PanWU01x14_297450	0.651281	0.00853647	0.119281	Non-Significant
NA Thaumatin	PanWU01x14_162720	0.651206	0.00854663	0.119312	Non-Significant
NA N-lysine methyltransferase SETD	PanWU01x14_335270	0.651135	0.00855628	0.119339	Non-Significant
NA hypothetical protein	PanWU01x14_075230	0.65105	0.00856794	0.119393	Non-Significant
NA Short-chain dehydrogenase/reductase	PanWU01x14_333580	0.650918	0.00858578	0.119423	Non-Significant
NA Glycoside hydrolase	PanWU01x14_185710	0.650333	0.00866584	0.12016	Non-Significant
NA hypothetical protein	PanWU01x14_016030	0.65016	0.0086895	0.12031	Non-Significant
NA hypothetical protein	PanWU01x14_089310	0.649708	0.00875187	0.120814	Non-Significant
NA hypothetical protein	PanWU01x14_234620	0.649655	0.00875915	0.120855	Non-Significant
NA FAD/NAD(P)-binding domain containing protein	PanWU01x14_109470	0.649565	0.00877169	0.120974	Non-Significant
NA stress-induced protein	PanWU01x14_177030	0.649012	0.00884853	0.121707	Non-Significant
NA Cytidine deaminase, homotetrameric	PanWU01x14_340770	0.64872	0.00888936	0.122011	Non-Significant
NA Glutaredoxin-like	PanWU01x14_007470	0.648712	0.00889046	0.122011	Non-Significant
NA Peptidase S54, rhomboid	PanWU01x14_204440	0.648482	0.00892273	0.122345	Non-Significant
NA Ferredoxin [2Fe-2S]	PanWU01x14_289840	0.648194	0.00896315	0.12276	Non-Significant
NA hypothetical protein	PanWU01x14_103540	0.648123	0.00897322	0.122764	Non-Significant
NA hypothetical protein	PanWU01x14_042600	0.647891	0.00900592	0.123066	Non-Significant
NA membrane-associated kinase regulator	PanWU01x14_242420	0.64777	0.00902308	0.123173	Non-Significant
NA Gnk2-like domain containing protein	PanWU01x14_071410	0.64753	0.00905715	0.123442	Non-Significant
NA TB2/DP1/HVA22-related protein	PanWU01x14_077720	0.647241	0.00909825	0.123706	Non-Significant
NA LRR domain containing protein	PanWU01x14_126420	0.64696	0.00913824	0.123935	Non-Significant
NA hypothetical protein	PanWU01x14_177040	0.646898	0.0091472	0.123935	Non-Significant
NA Inositol oxygenase	PanWU01x14_194500	0.646714	0.0091735	0.123935	Non-Significant
NA hypothetical protein	PanWU01x14_198470	0.646708	0.00917436	0.123935	Non-Significant
NA Ribosomal protein	PanWU01x14_286640	0.646392	0.00921981	0.124192	Non-Significant
NA Serpin family	PanWU01x14_315420	0.646323	0.00922979	0.124192	Non-Significant
PanMFS19 Major facilitator	PanWU01x14_257110	0.646316	0.00923074	0.124192	Non-Significant
NA Peroxidase	PanWU01x14_258020	0.64614	0.00925619	0.124361	Non-Significant
NA Tyrosine-protein kinase	PanWU01x14_266350	0.646074	0.00926568	0.12439	Non-Significant
NA UDP-glucuronosyl/UDP-glucosyltransferase	PanWU01x14_180830	0.645646	0.00932773	0.124825	Non-Significant
NA tRNA-dihydrouridine synthase	PanWU01x14_235550	0.645639	0.00932875	0.124825	Non-Significant
NA 3-oxo-5-alpha-steroid 4-dehydrogenase, C-terminal	PanWU01x14_324660	0.645566	0.00933934	0.12483	Non-Significant
NA Acetamidase/Formamidase	PanWU01x14_107800	0.645541	0.00934299	0.12483	Non-Significant
NA Small auxin-up RNA	PanWU01x14_302490	0.645232	0.00938801	0.125308	Non-Significant
NA hypothetical protein	PanWU01x14_306380	0.645176	0.00939627	0.125308	Non-Significant
NA GAMYB transcription factor	PanWU01x14_216870	0.645102	0.00940704	0.125316	Non-Significant
NA Heat shock protein Hsp90 family	PanWU01x14_010340	0.644734	0.00946105	0.12573	Non-Significant
NA LRR domain containing protein	PanWU01x14_330780	0.644729	0.0094617	0.12573	Non-Significant
NA hypothetical protein	PanWU01x14_240340	0.644711	0.00946431	0.12573	Non-Significant
PanHPT4 Histidine phosphotransferase	PanWU01x14_100260	0.644639	0.00947498	0.125775	Non-Significant
NA hypothetical protein	PanWU01x14_192530	0.644112	0.00955279	0.126318	Non-Significant
NA Aldo/keto reductase/potassium channel subunit beta	PanWU01x14_106710	0.643912	0.00958242	0.126493	Non-Significant
NA hypothetical protein	PanWU01x14_185230	0.643606	0.00962795	0.126934	Non-Significant
NA Bidirectional sugar transporter SWEET10-like	PanWU01x14_028370	0.643566	0.00963381	0.126934	Non-Significant
NA Pyrimidine 5-nucleotidase	PanWU01x14_005570	0.643561	0.00963464	0.126934	Non-Significant
NA Yippee/Mis18-like	PanWU01x14_338550	0.643504	0.00964304	0.126967	Non-Significant
NA Squalene cyclase	PanWU01x14_329660	0.643469	0.00964829	0.126982	Non-Significant
NA Glycoside hydrolase	PanWU01x14_216480	0.643327	0.0096695	0.126989	Non-Significant
NA Protein RETICULATA-related	PanWU01x14_151330	0.643296	0.00967419	0.126997	Non-Significant
NA ATPase, F1 complex, gamma subunit	PanWU01x14_270430	0.643251	0.00968083	0.127022	Non-Significant
NA hypothetical protein	PanWU01x14_089960	0.643173	0.00969262	0.127022	Non-Significant
NA Ubiquinone biosynthesis protein Coq	PanWU01x14_009350	0.643133	0.00969851	0.127045	Non-Significant
NA hypothetical protein	PanWU01x14_349300	0.642779	0.00975168	0.127487	Non-Significant
NA Small auxin-up RNA	PanWU01x14_112840	0.642745	0.00975679	0.127487	Non-Significant
PanSDR3 Short-chain dehydrogenase/reductase	PanWU01x14_091720	0.642575	0.00978238	0.127572	Non-Significant
NA Mitogen-activated protein kinase kinase kinase	PanWU01x14_351380	0.642544	0.0097871	0.127572	Non-Significant
NA Disease resistance response protein	PanWU01x14_118820	0.642542	0.00978739	0.127572	Non-Significant
NA Intimin/invasin bacterial adhesion mediator protein	PanWU01x14_099490	0.642407	0.00980779	0.127717	Non-Significant
NA BTB-kelch protein	PanWU01x14_272530	0.642278	0.00982724	0.127808	Non-Significant
NA zinc finger protein	PanWU01x14_346490	0.642223	0.0098356	0.127828	Non-Significant
NA ABC transporter-like	PanWU01x14_168320	0.64212	0.00985121	0.12785	Non-Significant
NA hypothetical protein	PanWU01x14_054560	0.641944	0.00987791	0.128043	Non-Significant
NA Annexin	PanWU01x14_229640	0.641913	0.00988272	0.128043	Non-Significant
PanPOT10 Potassium transporter	PanWU01x14_232450	0.641774	0.00990377	0.128141	Non-Significant
NA hypothetical protein	PanWU01x14_354220	0.641501	0.00994547	0.128478	Non-Significant
NA hypothetical protein	PanWU01x14_035130	0.641205	0.00999075	0.128765	Non-Significant
NA Annexin	PanWU01x14_229650	0.641137	0.0100012	0.12882	Non-Significant
NA Chlorophyll a/b binding protein domain containing protein	PanWU01x14_207810	0.640884	0.01004	0.129104	Non-Significant
NA hypothetical protein	PanWU01x14_169870	0.640543	0.0100927	0.129457	Non-Significant
NA UDP-glucuronosyl/UDP-glucosyltransferase	PanWU01x14_002300	0.640358	0.0101213	0.129662	Non-Significant
PanNAC32 NAC domain containing protein	PanWU01x14_251340	0.639931	0.0101876	0.130245	Non-Significant
NA Porin type	PanWU01x14_103030	0.639927	0.0101883	0.130245	Non-Significant
NA Non-heme dioxygenase N-terminal domain containing protein	PanWU01x14_123190	0.639831	0.0102031	0.130331	Non-Significant
PanNAC37 NAC domain containing protein	PanWU01x14_324950	0.639759	0.0102145	0.130368	Non-Significant
NA S1/P1 nuclease	PanWU01x14_076930	0.639719	0.0102206	0.130392	Non-Significant
NA Glycoside hydrolase	PanWU01x14_322240	0.639617	0.0102365	0.130541	Non-Significant
NA NB-ARC domain, LRR domain containing protein	PanWU01x14_302850	0.639574	0.0102434	0.130574	Non-Significant
NA hypothetical protein	PanWU01x14_251950	0.639519	0.0102519	0.130617	Non-Significant
NA hypothetical protein	PanWU01x14_064610	0.639461	0.010261	0.130617	Non-Significant
NA NB-ARC domain containing protein	PanWU01x14_052340	0.639453	0.0102622	0.130617	Non-Significant
NA Polyphenol oxidase	PanWU01x14_221090	0.639344	0.0102793	0.130617	Non-Significant
NA F-box domain containing protein	PanWU01x14_226080	0.639281	0.0102892	0.130617	Non-Significant
NA Peptidase S26B	PanWU01x14_019760	0.639279	0.0102895	0.130617	Non-Significant
NA Glycosyl transferase	PanWU01x14_144330	0.639157	0.0103086	0.130617	Non-Significant
NA ABA/WDS induced protein	PanWU01x14_233570	0.639147	0.0103103	0.130617	Non-Significant
NA histone deacetylase-like protein	PanWU01x14_170380	0.639039	0.0103272	0.130648	Non-Significant
NA Signal recognition particle protein Ffh	PanWU01x14_023670	0.639017	0.0103306	0.130648	Non-Significant
NA hypothetical protein	PanWU01x14_135890	0.638778	0.0103684	0.130794	Non-Significant
NA Zinc finger, PMZ-type	PanWU01x14_185070	0.63871	0.010379	0.130794	Non-Significant
NA E3 ubiquitin protein ligase DRIP	PanWU01x14_299140	0.638687	0.0103827	0.130794	Non-Significant
NA Pollen Ole e 1 allergen and extensin family protein	PanWU01x14_216320	0.638687	0.0103827	0.130794	Non-Significant
NA hypothetical protein	PanWU01x14_009960	0.63868	0.0103838	0.130794	Non-Significant
NA IQ motif, EF-hand binding site	PanWU01x14_225990	0.638654	0.010388	0.130794	Non-Significant
NA hypothetical protein	PanWU01x14_066810	0.638551	0.0104042	0.130906	Non-Significant
NA Protein disulfide isomerase	PanWU01x14_060380	0.638312	0.0104421	0.131061	Non-Significant
NA SWEET sugar transporter	PanWU01x14_048930	0.6383	0.010444	0.131061	Non-Significant
NA pantothenate kinase	PanWU01x14_045770	0.638002	0.0104915	0.131346	Non-Significant
NA Parvalbumin	PanWU01x14_027020	0.637854	0.010515	0.131561	Non-Significant
PanTNL2 TIR-NBS-LRR-like protein	PanWU01x14_127300	0.63784	0.0105172	0.131561	Non-Significant
NA Cyclophilin-type peptidyl-prolyl cis-trans isomerase	PanWU01x14_134310	0.637492	0.0105729	0.131889	Non-Significant
NA hypothetical protein	PanWU01x14_010490	0.637489	0.0105734	0.131889	Non-Significant
PanLYK12 LysM receptor kinase	PanWU01x14_147180	0.63743	0.0105828	0.131901	Non-Significant
NA Peptidase S54, rhomboid	PanWU01x14_035540	0.637376	0.0105915	0.131901	Non-Significant
NA hypothetical protein	PanWU01x14_334600	0.63716	0.0106261	0.132279	Non-Significant
NA Glycoside hydrolase	PanWU01x14_304270	0.637096	0.0106365	0.132354	Non-Significant
NA hypothetical protein	PanWU01x14_002440	0.636999	0.010652	0.132441	Non-Significant
NA Ubiquinone biosynthesis O-methyltransferase	PanWU01x14_088400	0.636564	0.0107225	0.133102	Non-Significant
PanIAA3 AUX/IAA protein	PanWU01x14_254300	0.636311	0.0107635	0.133396	Non-Significant
NA Peroxiredoxin-like FAM213/AAED	PanWU01x14_361020	0.63619	0.0107831	0.133585	Non-Significant
PanPP2CA3 Protein phosphatase 2C	PanWU01x14_084410	0.636053	0.0108054	0.133808	Non-Significant
PanVSP5 Acid phosphatase	PanWU01x14_314500	0.635989	0.0108159	0.133808	Non-Significant
NA hypothetical protein	PanWU01x14_168790	0.635974	0.0108184	0.133808	Non-Significant
NA Glycoside hydrolase	PanWU01x14_117660	0.635721	0.0108597	0.13421	Non-Significant
NA Glycerophosphoryl diester phosphodiesterase	PanWU01x14_079160	0.635637	0.0108734	0.134272	Non-Significant
NA hypothetical protein	PanWU01x14_155330	0.635486	0.0108981	0.134513	Non-Significant
PanMDH1 Malate dehydrogenase	PanWU01x14_256810	0.635465	0.0109017	0.134513	Non-Significant
NA ABI family	PanWU01x14_068850	0.635214	0.0109429	0.134968	Non-Significant
NA UDP-glucuronosyl/UDP-glucosyltransferase	PanWU01x14_180840	0.635065	0.0109674	0.13513	Non-Significant
NA Serine/threonine protein kinase	PanWU01x14_090530	0.635054	0.0109692	0.13513	Non-Significant
NA Manganese/iron superoxide dismutase	PanWU01x14_015280	0.634874	0.0109989	0.135388	Non-Significant
NA Glycoside hydrolase	PanWU01x14_182670	0.634616	0.0110416	0.135726	Non-Significant
NA Germin	PanWU01x14_255030	0.634602	0.0110439	0.135726	Non-Significant
NA Eukaryotic phosphomannomutase	PanWU01x14_205780	0.634509	0.0110594	0.135861	Non-Significant
NA hypothetical protein	PanWU01x14_203230	0.634113	0.0111252	0.136507	Non-Significant
NA Nicotinate-nucleotide pyrophosphorylase	PanWU01x14_016350	0.633615	0.0112085	0.137201	Non-Significant
NA Lipase	PanWU01x14_209180	0.633557	0.0112183	0.137211	Non-Significant
NA Phospholipase A	PanWU01x14_012380	0.633456	0.0112352	0.137363	Non-Significant
NA HAT, C-terminal dimerization domain containing protein	PanWU01x14_257970	0.633273	0.011266	0.137522	Non-Significant
NA LRR domain containing protein	PanWU01x14_239760	0.632812	0.0113439	0.138144	Non-Significant
NA Ubiquitin-fold modifier-conjugating enzyme	PanWU01x14_148670	0.632727	0.0113581	0.138263	Non-Significant
NA Lateral organ boundaries domain containing protein	PanWU01x14_300450	0.632483	0.0113997	0.138357	Non-Significant
NA hypothetical protein	PanWU01x14_305460	0.632284	0.0114335	0.138426	Non-Significant
NA Nucleophile aminohydrolase, N-terminal	PanWU01x14_325510	0.632229	0.0114429	0.138426	Non-Significant
PanWAK6 Wall-associated receptor kinase	PanWU01x14_223730	0.632132	0.0114594	0.13848	Non-Significant
NA Tetraspanin/Peripherin	PanWU01x14_237110	0.631966	0.0114877	0.138744	Non-Significant
PanRBOH8 Respiratory burst oxidase	PanWU01x14_324910	0.631735	0.0115273	0.139011	Non-Significant
NA Glycoside hydrolase	PanWU01x14_063770	0.631533	0.011562	0.139369	Non-Significant
NA Chlorophyll A-B binding protein	PanWU01x14_151570	0.631375	0.0115892	0.139394	Non-Significant
PanRAM1 GRAS transcription factor	PanWU01x14_146390	0.631296	0.0116028	0.139443	Non-Significant
NA hypothetical protein	PanWU01x14_361550	0.630881	0.0116744	0.14012	Non-Significant
NA hypothetical protein	PanWU01x14_198230	0.63069	0.0117076	0.140353	Non-Significant
NA Phosphorylase kinase, gamma catalytic subunit	PanWU01x14_176370	0.630634	0.0117173	0.140361	Non-Significant
NA Cytochrome b245, heavy chain	PanWU01x14_167790	0.630265	0.0117814	0.140687	Non-Significant
NA hypothetical protein	PanWU01x14_214960	0.630167	0.0117984	0.14075	Non-Significant
NA Major intrinsic protein	PanWU01x14_347270	0.629828	0.0118577	0.141002	Non-Significant
NA LRR domain containing protein	PanWU01x14_159970	0.629674	0.0118848	0.141176	Non-Significant
NA tumor necrosis factor receptor family protein	PanWU01x14_295740	0.629518	0.0119122	0.14138	Non-Significant
NA hypothetical protein	PanWU01x14_047530	0.629395	0.0119339	0.141407	Non-Significant
NA Chlorophyll A-B binding protein	PanWU01x14_089110	0.629178	0.0119721	0.141706	Non-Significant
NA hypothetical protein	PanWU01x14_053200	0.628608	0.0120731	0.142635	Non-Significant
NA Myc-type basic helix-loop-helix domain containing protein	PanWU01x14_201080	0.628578	0.0120783	0.142635	Non-Significant
NA maternal effect embryo arrest	PanWU01x14_078970	0.628574	0.012079	0.142635	Non-Significant
NA hypothetical protein	PanWU01x14_056070	0.628033	0.0121755	0.143397	Non-Significant
NA Terpenoid cyclases/protein prenyltransferase alpha-alpha toroid	PanWU01x14_363460	0.627957	0.0121891	0.143443	Non-Significant
NA hypothetical protein	PanWU01x14_326890	0.627899	0.0121995	0.143443	Non-Significant
NA hypothetical protein	PanWU01x14_062290	0.627852	0.012208	0.143443	Non-Significant
NA ATP-binding cassette containing protein	PanWU01x14_333780	0.627812	0.0122152	0.143443	Non-Significant
NA hypothetical protein	PanWU01x14_362890	0.627759	0.0122246	0.143443	Non-Significant
NA Ribonuclease H-like domain containing protein	PanWU01x14_001690	0.627662	0.012242	0.143577	Non-Significant
NA NAD(P)H-quinone oxidoreductase subunit O	PanWU01x14_322330	0.627315	0.0123045	0.1442	Non-Significant
NA hypothetical protein	PanWU01x14_117790	0.627262	0.012314	0.144256	Non-Significant
NA Aspartic peptidase	PanWU01x14_203170	0.627154	0.0123335	0.144405	Non-Significant
NA Glycoside hydrolase	PanWU01x14_145130	0.62707	0.0123488	0.144405	Non-Significant
NA hypothetical protein	PanWU01x14_185630	0.627019	0.0123579	0.144405	Non-Significant
NA hypothetical protein	PanWU01x14_211510	0.62701	0.0123595	0.144405	Non-Significant
NA Carbohydrate-binding-like fold containing protein	PanWU01x14_074660	0.626551	0.0124429	0.144994	Non-Significant
NA hypothetical protein	PanWU01x14_318520	0.626447	0.0124617	0.145076	Non-Significant
NA PsbP family	PanWU01x14_359830	0.626428	0.0124652	0.145076	Non-Significant
NA Adenine/guanine permease AZG	PanWU01x14_257520	0.626149	0.0125161	0.145324	Non-Significant
NA Choline transporter-like	PanWU01x14_177740	0.62605	0.0125342	0.145374	Non-Significant
PanERF68 AP2/ERF transcription factor	PanWU01x14_225230	0.626043	0.0125355	0.145374	Non-Significant
NA Heat shock protein 70 family	PanWU01x14_304600	0.625976	0.0125478	0.145393	Non-Significant
NA UDP-glucuronosyl/UDP-glucosyltransferase	PanWU01x14_244730	0.625805	0.0125792	0.145556	Non-Significant
NA IRX15/IRX15L/IGXM	PanWU01x14_222070	0.625697	0.0125989	0.14571	Non-Significant
NA Gamma interferon inducible lysosomal thiol reductase GILT	PanWU01x14_300330	0.625647	0.0126081	0.145724	Non-Significant
NA hypothetical protein	PanWU01x14_041690	0.625267	0.0126781	0.146124	Non-Significant
NA Ribonuclease T2-like	PanWU01x14_167030	0.625194	0.0126916	0.146124	Non-Significant
NA Caleosin-related	PanWU01x14_314460	0.625161	0.0126977	0.146128	Non-Significant
NA hypothetical protein	PanWU01x14_243390	0.624696	0.0127838	0.146717	Non-Significant
NA Photosystem II PsbX	PanWU01x14_192230	0.624447	0.0128301	0.14682	Non-Significant
NA Phosphoethanolamine N-methyltransferase	PanWU01x14_140370	0.624219	0.0128727	0.146864	Non-Significant
NA X8 domain containing protein	PanWU01x14_002500	0.624164	0.012883	0.146864	Non-Significant
NA Aldo/keto reductase	PanWU01x14_125600	0.624078	0.0128989	0.146953	Non-Significant
NA Sugar/inositol transporter	PanWU01x14_005690	0.624046	0.0129051	0.146953	Non-Significant
NA GAMYB transcription factor	PanWU01x14_195820	0.623884	0.0129353	0.146953	Non-Significant
NA Peroxidase	PanWU01x14_123950	0.623739	0.0129625	0.147045	Non-Significant
NA Expansin	PanWU01x14_178020	0.623646	0.01298	0.147135	Non-Significant
NA hypothetical protein	PanWU01x14_111800	0.62356	0.0129962	0.147211	Non-Significant
NA B-box-type zinc finger	PanWU01x14_073610	0.623471	0.013013	0.147218	Non-Significant
NA hypothetical protein	PanWU01x14_049710	0.622947	0.013112	0.147878	Non-Significant
NA Pyruvate kinase	PanWU01x14_194900	0.622943	0.0131127	0.147878	Non-Significant
NA Calcineurin-like phosphoesterase domain, apaH type	PanWU01x14_013910	0.622889	0.0131229	0.147929	Non-Significant
NA hypothetical protein	PanWU01x14_034410	0.622868	0.0131268	0.147929	Non-Significant
NA hypothetical protein	PanWU01x14_296580	0.622699	0.0131589	0.148003	Non-Significant
NA Sugar/inositol transporter	PanWU01x14_076320	0.622627	0.0131727	0.148003	Non-Significant
NA Mitogen-activated protein kinase kinase kinase	PanWU01x14_329500	0.622564	0.0131846	0.148003	Non-Significant
NA Peroxidase	PanWU01x14_128500	0.622558	0.0131858	0.148003	Non-Significant
NA hypothetical protein	PanWU01x14_023700	0.622167	0.0132604	0.148608	Non-Significant
NA Early nodulin 93 ENOD93 protein	PanWU01x14_020680	0.622115	0.0132703	0.148621	Non-Significant
NA Alcohol dehydrogenase superfamily, zinc-type	PanWU01x14_209230	0.62194	0.0133038	0.14878	Non-Significant
NA hypothetical protein	PanWU01x14_069490	0.621895	0.0133123	0.148822	Non-Significant
PanPDF1 Plant defensin	PanWU01x14_019650	0.621772	0.0133359	0.148867	Non-Significant
NA hypothetical protein	PanWU01x14_143790	0.621754	0.0133393	0.148867	Non-Significant
NA hypothetical protein	PanWU01x14_363150	0.621729	0.0133443	0.148867	Non-Significant
NA N-terminal acetyltransferase A, auxiliary subunit	PanWU01x14_144970	0.621641	0.0133612	0.148867	Non-Significant
NA Glyoxalase-like domain containing protein	PanWU01x14_219740	0.621607	0.0133677	0.148867	Non-Significant
NA FkbH domain containing protein	PanWU01x14_004850	0.621199	0.0134463	0.149506	Non-Significant
NA Parvalbumin	PanWU01x14_054420	0.620917	0.0135008	0.149867	Non-Significant
NA Multi antimicrobial extrusion protein	PanWU01x14_050280	0.620801	0.0135234	0.150017	Non-Significant
NA hypothetical protein	PanWU01x14_327780	0.62071	0.0135411	0.150126	Non-Significant
NA Spermidine/spermine synthase	PanWU01x14_148790	0.62065	0.0135526	0.1502	Non-Significant
NA Nitrogen fixation negative regulator NifL	PanWU01x14_102950	0.620372	0.0136069	0.15035	Non-Significant
NA Queuine tRNA-ribosyltransferase	PanWU01x14_244880	0.620369	0.0136074	0.15035	Non-Significant
PanLOX9 Lipoxygenase	PanWU01x14_034760	0.620355	0.0136101	0.15035	Non-Significant
PanCP26 Cysteine Protease	PanWU01x14_237320	0.620281	0.0136244	0.150441	Non-Significant
NA hypothetical protein	PanWU01x14_057310	0.619998	0.0136799	0.1507	Non-Significant
NA UDP-glucuronosyl/UDP-glucosyltransferase	PanWU01x14_296960	0.619993	0.0136808	0.1507	Non-Significant
NA Cys/Met metabolism, pyridoxal phosphate-dependent enzyme	PanWU01x14_057300	0.619962	0.013687	0.150713	Non-Significant
NA Transmembrane protein	PanWU01x14_112660	0.619801	0.0137185	0.151007	Non-Significant
NA Lecithin:cholesterol/phospholipid:diacylglycerol acyltransferase	PanWU01x14_202860	0.619622	0.0137536	0.151196	Non-Significant
NA 11-S seed storage protein	PanWU01x14_280220	0.619583	0.0137613	0.151196	Non-Significant
NA LRR domain containing protein	PanWU01x14_139390	0.619306	0.0138158	0.151536	Non-Significant
NA Aspartic peptidase	PanWU01x14_131380	0.618789	0.0139181	0.152333	Non-Significant
NA Gnk2-like domain containing protein	PanWU01x14_071420	0.618424	0.0139907	0.153027	Non-Significant
NA Oxoglutarate/iron-dependent dioxygenase	PanWU01x14_137190	0.61842	0.0139915	0.153027	Non-Significant
NA Berberine/berberine-like	PanWU01x14_372190	0.618302	0.0140149	0.15312	Non-Significant
NA 43kDa postsynaptic protein	PanWU01x14_173440	0.618106	0.0140542	0.153292	Non-Significant
NA O-methyltransferase COMT-type	PanWU01x14_118880	0.61798	0.0140794	0.153292	Non-Significant
NA Formiminotransferase catalytic domain containing protein	PanWU01x14_001270	0.61797	0.0140813	0.153292	Non-Significant
NA Serine/threonine protein kinase	PanWU01x14_066780	0.617917	0.0140919	0.153292	Non-Significant
NA Ubiquitin-fold modifier-conjugating enzyme	PanWU01x14_225210	0.617895	0.0140963	0.153292	Non-Significant
NA Cyclin	PanWU01x14_327160	0.617751	0.0141253	0.153482	Non-Significant
NA Transmembrane protein TauE-like	PanWU01x14_358420	0.617402	0.0141953	0.153945	Non-Significant
NA hypothetical protein	PanWU01x14_031850	0.617268	0.0142223	0.154075	Non-Significant
NA Glyceraldehyde-3-phosphate dehydrogenase, type I	PanWU01x14_252500	0.617115	0.0142532	0.154301	Non-Significant
NA hypothetical protein	PanWU01x14_134200	0.61692	0.0142927	0.154565	Non-Significant
NA hypothetical protein	PanWU01x14_278950	0.616733	0.0143307	0.154603	Non-Significant
NA Fatty acid hydroxylase	PanWU01x14_221270	0.616693	0.0143388	0.154603	Non-Significant
NA BURP domain containing protein	PanWU01x14_031750	0.616687	0.01434	0.154603	Non-Significant
NA LRR domain containing protein	PanWU01x14_357560	0.616647	0.0143481	0.154603	Non-Significant
NA hypothetical protein	PanWU01x14_015620	0.616627	0.0143522	0.154603	Non-Significant
NA Mitochondrial ATP synthase D chain-related protein	PanWU01x14_359950	0.615949	0.0144905	0.155324	Non-Significant
NA hypothetical protein	PanWU01x14_295040	0.615857	0.0145093	0.155324	Non-Significant
NA hypothetical protein	PanWU01x14_050370	0.615732	0.014535	0.155386	Non-Significant
NA Coiled-coil domain-containing protein 90-like	PanWU01x14_073480	0.615637	0.0145543	0.155431	Non-Significant
NA hypothetical protein	PanWU01x14_297200	0.615569	0.0145683	0.155507	Non-Significant
NA Methylmalonate-semialdehyde dehydrogenase	PanWU01x14_069900	0.615504	0.0145816	0.155507	Non-Significant
NA Crotonase superfamily	PanWU01x14_205980	0.615457	0.0145914	0.155557	Non-Significant
NA Cellulose synthase	PanWU01x14_003140	0.615154	0.0146539	0.1559	Non-Significant
NA hypothetical protein	PanWU01x14_309180	0.614988	0.0146881	0.156156	Non-Significant
NA Germin	PanWU01x14_148040	0.614904	0.0147056	0.156288	Non-Significant
NA TRAM/LAG1/CLN8 domain containing protein	PanWU01x14_086620	0.614507	0.0147879	0.156815	Non-Significant
NA Late embryogenesis abundant protein	PanWU01x14_346800	0.61429	0.014833	0.1571	Non-Significant
NA NB-ARC domain, LRR domain containing protein	PanWU01x14_050360	0.613958	0.0149023	0.157241	Non-Significant
NA hypothetical protein	PanWU01x14_366170	0.613934	0.0149074	0.157241	Non-Significant
NA UDP-glucuronosyl/UDP-glucosyltransferase	PanWU01x14_242660	0.613934	0.0149074	0.157241	Non-Significant
NA Xanthine dehydrogenase C subunit	PanWU01x14_307260	0.61391	0.0149124	0.157241	Non-Significant
NA hypothetical protein	PanWU01x14_208930	0.61383	0.0149292	0.157308	Non-Significant
NA NAD(P)-binding domain containing protein	PanWU01x14_113970	0.613653	0.0149663	0.157431	Non-Significant
NA hypothetical protein	PanWU01x14_204300	0.613652	0.0149664	0.157431	Non-Significant
NA hypothetical protein	PanWU01x14_013720	0.613461	0.0150066	0.157626	Non-Significant
NA Propionate-CoA ligase	PanWU01x14_226380	0.613432	0.0150126	0.157626	Non-Significant
NA hypothetical protein	PanWU01x14_357610	0.613409	0.0150176	0.157626	Non-Significant
PanBHLH91 Basic helix-loop-helix transcription factor	PanWU01x14_128980	0.613301	0.0150403	0.157696	Non-Significant
NA Multi antimicrobial extrusion protein	PanWU01x14_178570	0.612805	0.0151451	0.15823	Non-Significant
NA hypothetical protein	PanWU01x14_173380	0.612436	0.0152233	0.158563	Non-Significant
NA Polyketide cyclase SnoaL-like domain containing protein	PanWU01x14_370620	0.612325	0.0152469	0.15859	Non-Significant
NA Transferase	PanWU01x14_015030	0.612323	0.0152474	0.15859	Non-Significant
NA hypothetical protein	PanWU01x14_100290	0.612142	0.0152859	0.158785	Non-Significant
PanWAT38 Plant-drug/metabolite exporter	PanWU01x14_036350	0.611953	0.0153262	0.159147	Non-Significant
NA Protein RETICULATA-related	PanWU01x14_051360	0.611931	0.015331	0.159147	Non-Significant
NA hypothetical protein	PanWU01x14_318280	0.611616	0.0153986	0.159299	Non-Significant
NA hypothetical protein	PanWU01x14_163900	0.611443	0.0154357	0.159537	Non-Significant
NA hypothetical protein	PanWU01x14_198360	0.611442	0.0154359	0.159537	Non-Significant
NA hypothetical protein	PanWU01x14_230440	0.611341	0.0154575	0.159607	Non-Significant
NA Cytochrome P450, E-class, group I	PanWU01x14_273890	0.610977	0.015536	0.159894	Non-Significant
NA Myc-type, basic helix-loop-helix (bHLH) domain containing protein	PanWU01x14_048670	0.610941	0.0155437	0.159894	Non-Significant
NA Orn/DAP/Arg decarboxylase 2, N-terminal	PanWU01x14_274230	0.610928	0.0155466	0.159894	Non-Significant
NA Tubulin	PanWU01x14_140330	0.610744	0.0155863	0.160179	Non-Significant
NA CBS domain containing protein	PanWU01x14_325470	0.610644	0.015608	0.16025	Non-Significant
NA 43kDa postsynaptic protein	PanWU01x14_106340	0.61058	0.015622	0.16025	Non-Significant
NA Sieve element occlusion	PanWU01x14_187180	0.610401	0.0156607	0.160461	Non-Significant
NA Cysteine synthase	PanWU01x14_054590	0.610101	0.0157262	0.160888	Non-Significant
NA hypothetical protein	PanWU01x14_311570	0.610008	0.0157464	0.160964	Non-Significant
PanGS1 Glutamine synthetase	PanWU01x14_330190	0.609963	0.0157563	0.160964	Non-Significant
NA Thioredoxin-like fold containing protein	PanWU01x14_148500	0.609934	0.0157626	0.160964	Non-Significant
NA Enolase	PanWU01x14_323890	0.609872	0.0157762	0.160964	Non-Significant
NA Kinesin-like protein	PanWU01x14_163470	0.609841	0.0157829	0.160964	Non-Significant
NA Erythronate-4-phosphate dehydrogenase	PanWU01x14_320570	0.609392	0.0158812	0.161698	Non-Significant
NA Asparagine synthase, glutamine-hydrolyzing	PanWU01x14_172730	0.609331	0.0158946	0.161782	Non-Significant
NA hypothetical protein	PanWU01x14_267590	0.60923	0.0159169	0.161955	Non-Significant
NA hypothetical protein	PanWU01x14_141470	0.608969	0.0159745	0.16238	Non-Significant
NA XS domain containing protein	PanWU01x14_264410	0.608896	0.0159905	0.162489	Non-Significant
NA Oligopeptide transporter	PanWU01x14_069700	0.608857	0.0159992	0.162524	Non-Significant
NA hypothetical protein	PanWU01x14_335360	0.608788	0.0160145	0.162625	Non-Significant
NA Small GTPase superfamily, ARF type	PanWU01x14_357080	0.608642	0.0160466	0.162791	Non-Significant
NA Cytochrome P450, E-class, group I	PanWU01x14_067250	0.6086	0.016056	0.1628	Non-Significant
NA Phosphoglycerate mutase, 2,3-bisphosphoglycerate-independent	PanWU01x14_242260	0.608505	0.0160772	0.16294	Non-Significant
NA S-receptor-like serine/threonine-protein kinase	PanWU01x14_205540	0.608476	0.0160835	0.162951	Non-Significant
NA ATP-binding cassette containing protein	PanWU01x14_171320	0.608411	0.0160979	0.163043	Non-Significant
NA Multi antimicrobial extrusion protein	PanWU01x14_056130	0.608166	0.0161524	0.16339	Non-Significant
NA Tricorn protease	PanWU01x14_322230	0.608082	0.016171	0.163407	Non-Significant
NA Trehalose-phosphatase	PanWU01x14_148760	0.607894	0.016213	0.163724	Non-Significant
NA Ammonium transporter	PanWU01x14_126610	0.60785	0.0162228	0.16377	Non-Significant
NA 2-C-methyl-D-erythritol 2,4-cyclodiphosphate synthase, conserved site	PanWU01x14_301620	0.607695	0.0162574	0.163968	Non-Significant
NA Pectinesterase inhibitor domain containing protein	PanWU01x14_229980	0.607688	0.016259	0.163968	Non-Significant
NA Glycoside hydrolase	PanWU01x14_352100	0.607646	0.0162685	0.163968	Non-Significant
NA Lipase	PanWU01x14_136070	0.60745	0.0163124	0.164082	Non-Significant
NA hypothetical protein	PanWU01x14_017860	0.607424	0.0163182	0.164087	Non-Significant
NA hypothetical protein	PanWU01x14_095730	0.607227	0.0163625	0.164318	Non-Significant
PanPGP11 ABC transporter	PanWU01x14_272570	0.606996	0.0164144	0.164683	Non-Significant
NA Microtubule-associated protein, MAP65/Ase1/PRC	PanWU01x14_217770	0.60696	0.0164225	0.164706	Non-Significant
NA S-adenosyl-L-methionine-dependent methyltransferase superfamily protein	PanWU01x14_359140	0.6067	0.0164812	0.165152	Non-Significant
NA hypothetical protein	PanWU01x14_178440	0.606509	0.0165244	0.165405	Non-Significant
NA Nucleoside diphosphate kinase	PanWU01x14_163390	0.606465	0.0165343	0.165451	Non-Significant
NA Octamer-binding transcription factor	PanWU01x14_238570	0.606382	0.0165532	0.165532	Non-Significant
NA Self-incompatibility protein	PanWU01x14_297830	0.606187	0.0165975	0.165815	Non-Significant
NA Adenylate kinase subfamily	PanWU01x14_062490	0.606186	0.0165976	0.165815	Non-Significant
NA hypothetical protein	PanWU01x14_273100	0.606031	0.016633	0.166006	Non-Significant
NA Glycosyl hydrolase	PanWU01x14_360900	0.605399	0.0167772	0.166964	Non-Significant
NA NADH dehydrogenase [ubiquinone] 1 beta subcomplex subunit 8, mitochondrial	PanWU01x14_238040	0.605365	0.0167852	0.166985	Non-Significant
NA hypothetical protein	PanWU01x14_227940	0.605008	0.0168672	0.167538	Non-Significant
NA GATA transcription factor	PanWU01x14_147680	0.604833	0.0169074	0.167538	Non-Significant
NA WD repeat containing protein	PanWU01x14_151780	0.604796	0.016916	0.167538	Non-Significant
NA hypothetical protein	PanWU01x14_016020	0.604657	0.0169479	0.167683	Non-Significant
NA hypothetical protein	PanWU01x14_060260	0.604499	0.0169846	0.167867	Non-Significant
NA HAD hydrolase, subfamily IA	PanWU01x14_347630	0.604483	0.0169883	0.167867	Non-Significant
NA hypothetical protein	PanWU01x14_290860	0.604049	0.0170888	0.168374	Non-Significant
NA Ves allergen	PanWU01x14_062690	0.603785	0.0171503	0.168819	Non-Significant
NA Serine/threonine protein kinase	PanWU01x14_363840	0.603609	0.0171913	0.169042	Non-Significant
NA Regulator of ribonuclease activity A	PanWU01x14_121980	0.603575	0.0171993	0.169042	Non-Significant
NA Exostosin-like	PanWU01x14_135300	0.60357	0.0172005	0.169042	Non-Significant
NA Phosphate-induced protein	PanWU01x14_184680	0.603474	0.0172229	0.169086	Non-Significant
NA hypothetical protein	PanWU01x14_156820	0.603457	0.017227	0.169086	Non-Significant
NA Ceramidase	PanWU01x14_327680	0.603026	0.017328	0.169916	Non-Significant
NA Rhodanese-like domain containing protein	PanWU01x14_226000	0.602978	0.0173391	0.169938	Non-Significant
NA hypothetical protein	PanWU01x14_229520	0.60288	0.0173622	0.169981	Non-Significant
NA Peptidase M17, leucine aminopeptidase/peptidase B	PanWU01x14_285760	0.602792	0.017383	0.170023	Non-Significant
NA Aldo/keto reductase	PanWU01x14_013670	0.602617	0.0174243	0.170108	Non-Significant
NA Amino acid transporter, transmembrane domain containing protein	PanWU01x14_268000	0.602179	0.0175279	0.170734	Non-Significant
NA Magnesium-protoporphyrin IX methyltransferase	PanWU01x14_104000	0.601787	0.0176208	0.171532	Non-Significant
NA Isopenicillin N synthase	PanWU01x14_177280	0.601741	0.0176317	0.171583	Non-Significant
NA Alpha tubulin	PanWU01x14_296410	0.601669	0.0176489	0.171662	Non-Significant
NA hypothetical protein	PanWU01x14_236840	0.601652	0.017653	0.171662	Non-Significant
NA hypothetical protein	PanWU01x14_158960	0.601584	0.0176691	0.171662	Non-Significant
NA UDP-glucuronosyl/UDP-glucosyltransferase	PanWU01x14_367130	0.601478	0.0176946	0.171744	Non-Significant
NA Rubredoxin, iron-binding site	PanWU01x14_054550	0.601437	0.0177043	0.171744	Non-Significant
PanLOX3 Lipoxygenase	PanWU01x14_085170	0.601375	0.0177191	0.171744	Non-Significant
NA Histidine phosphatase	PanWU01x14_038380	0.601369	0.0177206	0.171744	Non-Significant
NA hypothetical protein	PanWU01x14_065760	0.601261	0.0177463	0.17183	Non-Significant
NA Trehalose-phosphatase	PanWU01x14_182680	0.601146	0.017774	0.171936	Non-Significant
NA Glycoside hydrolase	PanWU01x14_336030	0.600828	0.0178503	0.172566	Non-Significant
NA hypothetical protein	PanWU01x14_361540	0.6007	0.0178811	0.172756	Non-Significant
NA Isopenicillin N synthase	PanWU01x14_107550	0.600674	0.0178874	0.172762	Non-Significant
PanLOX1 Lipoxygenase	PanWU01x14_034740	0.600565	0.0179135	0.172838	Non-Significant
NA Ubiquitin-fold modifier-conjugating enzyme	PanWU01x14_032000	0.600547	0.0179178	0.172838	Non-Significant
NA PLAC8 motif-containing protein	PanWU01x14_318150	0.59992	0.0180694	0.173975	Non-Significant
NA 2-carboxy-1,4-naphthoquinone phytyltransferase	PanWU01x14_271200	0.599871	0.0180814	0.174036	Non-Significant
NA Glyceraldehyde/Erythrose phosphate dehydrogenase family	PanWU01x14_122500	0.599522	0.0181663	0.17458	Non-Significant
NA Lipase	PanWU01x14_261530	0.59908	0.0182742	0.175179	Non-Significant
NA 43kDa postsynaptic protein	PanWU01x14_246490	0.59903	0.0182865	0.175243	Non-Significant
NA Erythronate-4-phosphate dehydrogenase	PanWU01x14_347340	0.598968	0.0183015	0.175332	Non-Significant
NA Cyanobacterial aminoacyl-tRNA synthetase, CAAD domain containing protein	PanWU01x14_228980	0.598921	0.0183132	0.17539	Non-Significant
NA hypothetical protein	PanWU01x14_128160	0.598805	0.0183415	0.175539	Non-Significant
PanTIP4 Tonoplast intrinsic protein	PanWU01x14_170990	0.598787	0.0183459	0.175539	Non-Significant
NA hypothetical protein	PanWU01x14_296370	0.598629	0.0183848	0.17571	Non-Significant
NA 3-oxoacyl-(acyl-carrier-protein) reductase	PanWU01x14_257150	0.598601	0.0183917	0.17571	Non-Significant
NA hypothetical protein	PanWU01x14_253500	0.598535	0.0184079	0.17571	Non-Significant
NA hypothetical protein	PanWU01x14_141530	0.598515	0.0184127	0.17571	Non-Significant
NA Laccase	PanWU01x14_323080	0.598514	0.018413	0.17571	Non-Significant
NA putative methyltransferase PMT	PanWU01x14_154500	0.598503	0.0184158	0.17571	Non-Significant
NA hypothetical protein	PanWU01x14_110700	0.598221	0.0184852	0.176161	Non-Significant
NA Tetracycline resistance protein/multidrug resistance protein	PanWU01x14_354160	0.598019	0.0185351	0.176281	Non-Significant
NA Glycine cleavage system H-protein, subgroup	PanWU01x14_176770	0.597964	0.0185489	0.176332	Non-Significant
NA hypothetical protein	PanWU01x14_326310	0.59768	0.0186194	0.176838	Non-Significant
NA CHORD domain containing protein	PanWU01x14_084600	0.597333	0.0187056	0.177399	Non-Significant
NA Multi antimicrobial extrusion protein	PanWU01x14_039390	0.597326	0.0187072	0.177399	Non-Significant
NA hypothetical protein	PanWU01x14_146200	0.597008	0.0187866	0.177778	Non-Significant
NA LRR domain containing protein	PanWU01x14_206730	0.596922	0.0188081	0.177848	Non-Significant
NA D-aminoacyl-tRNA deacylase, archaea	PanWU01x14_010070	0.596877	0.0188195	0.177848	Non-Significant
NA hypothetical protein	PanWU01x14_006880	0.596779	0.0188439	0.177874	Non-Significant
NA Coatomer beta subunit	PanWU01x14_220330	0.596713	0.0188606	0.177977	Non-Significant
NA Flavin monooxygenase-like	PanWU01x14_253720	0.596591	0.0188912	0.178116	Non-Significant
PanZIP9 Zinc/iron permease	PanWU01x14_148990	0.596572	0.018896	0.178116	Non-Significant
NA Quinone oxidoreductase PIG	PanWU01x14_076880	0.596532	0.0189059	0.178116	Non-Significant
NA Succinylglutamate-semialdehyde dehydrogenase	PanWU01x14_112240	0.596394	0.0189406	0.178295	Non-Significant
NA Late embryogenesis abundant protein	PanWU01x14_082690	0.596195	0.0189907	0.178548	Non-Significant
NA C-terminal/Pyruvate-ferredoxin oxidoreductase	PanWU01x14_193710	0.596139	0.0190049	0.178627	Non-Significant
NA Lateral organ boundaries domain containing protein	PanWU01x14_196670	0.596104	0.0190138	0.178656	Non-Significant
NA LRR domain containing protein	PanWU01x14_068690	0.595996	0.0190409	0.178802	Non-Significant
NA Fatty acid hydroxylase	PanWU01x14_173210	0.595731	0.019108	0.179214	Non-Significant
NA Bet v I type allergen	PanWU01x14_141800	0.595648	0.019129	0.179232	Non-Significant
NA Fascin	PanWU01x14_145270	0.59564	0.0191309	0.179232	Non-Significant
NA SOUL heme-binding protein	PanWU01x14_252780	0.595522	0.0191609	0.179349	Non-Significant
NA Electron transfer flavoprotein, alpha subunit	PanWU01x14_145560	0.595385	0.0191956	0.179349	Non-Significant
NA hypothetical protein	PanWU01x14_022510	0.59533	0.0192098	0.179349	Non-Significant
NA UDP-glucuronosyl/UDP-glucosyltransferase	PanWU01x14_085310	0.595313	0.019214	0.179349	Non-Significant
PanNAC47 NAC domain containing protein	PanWU01x14_200470	0.595273	0.0192241	0.179349	Non-Significant
NA Pentatricopeptide repeat	PanWU01x14_109660	0.595246	0.0192311	0.179349	Non-Significant
NA Multi antimicrobial extrusion protein	PanWU01x14_053210	0.595231	0.0192349	0.179349	Non-Significant
NA Ferredoxin [2Fe-2S]	PanWU01x14_252590	0.595216	0.0192388	0.179349	Non-Significant
NA Bifunctional phosphatase IMPL	PanWU01x14_003650	0.594857	0.0193304	0.179877	Non-Significant
NA Polyketide synthase, beta-ketoacyl synthase domain containing protein	PanWU01x14_236590	0.594757	0.0193559	0.180005	Non-Significant
NA hypothetical protein	PanWU01x14_046850	0.594702	0.0193698	0.18005	Non-Significant
NA Glycoside hydrolase	PanWU01x14_297650	0.594692	0.0193725	0.18005	Non-Significant
NA Sodium/sulfate symporter	PanWU01x14_293100	0.594606	0.0193944	0.180088	Non-Significant
NA Endonuclease/exonuclease/phosphatase	PanWU01x14_111490	0.594402	0.0194469	0.180469	Non-Significant
NA hypothetical protein	PanWU01x14_101300	0.594087	0.0195279	0.180941	Non-Significant
NA G1/S-specific cyclin-E protein	PanWU01x14_288090	0.593713	0.0196242	0.181405	Non-Significant
NA Notch	PanWU01x14_216370	0.593434	0.0196965	0.181765	Non-Significant
NA Phospholipase/carboxylesterase/thioesterase	PanWU01x14_169960	0.593395	0.0197065	0.181765	Non-Significant
NA Ferritin	PanWU01x14_216460	0.59338	0.0197104	0.181765	Non-Significant
NA NAD(P)-binding domain containing protein	PanWU01x14_050900	0.593261	0.0197413	0.181995	Non-Significant
NA hypothetical protein	PanWU01x14_317000	0.593182	0.0197618	0.18213	Non-Significant
NA Uridine kinase-like protein	PanWU01x14_147050	0.592779	0.0198668	0.182661	Non-Significant
NA hypothetical protein	PanWU01x14_010280	0.592652	0.0199	0.182802	Non-Significant
NA P-loop containing nucleoside triphosphate hydrolase	PanWU01x14_187390	0.592436	0.0199564	0.183102	Non-Significant
NA Xanthine dehydrogenase C subunit	PanWU01x14_362220	0.592388	0.0199689	0.183128	Non-Significant
NA hypothetical protein	PanWU01x14_068070	0.591954	0.020083	0.183518	Non-Significant
NA Bifunctional nuclease domain containing protein	PanWU01x14_225940	0.591853	0.0201095	0.183596	Non-Significant
NA N-lysine methyltransferase SETD	PanWU01x14_099370	0.591765	0.0201327	0.183659	Non-Significant
NA Phenol hydroxylase reductase	PanWU01x14_044770	0.591575	0.0201828	0.18381	Non-Significant
NA Prenylated rab acceptor	PanWU01x14_254210	0.591409	0.0202267	0.184102	Non-Significant
NA hypothetical protein	PanWU01x14_149650	0.59124	0.0202714	0.184353	Non-Significant
NA Coiled-coil domain-containing protein	PanWU01x14_299820	0.591155	0.0202939	0.184495	Non-Significant
NA hypothetical protein	PanWU01x14_358850	0.590836	0.0203786	0.184884	Non-Significant
NA Pentatricopeptide repeat	PanWU01x14_040670	0.590809	0.0203859	0.184895	Non-Significant
NA hypothetical protein	PanWU01x14_039860	0.590778	0.0203942	0.184916	Non-Significant
NA Malectin-like carbohydrate-binding protein	PanWU01x14_027050	0.590516	0.0204641	0.185231	Non-Significant
NA Lysozyme-like domain containing protein	PanWU01x14_024450	0.590512	0.020465	0.185231	Non-Significant
NA hypothetical protein	PanWU01x14_034260	0.590347	0.020509	0.185466	Non-Significant
NA Adenylate kinase subfamily	PanWU01x14_029700	0.590209	0.0205461	0.185692	Non-Significant
NA hypothetical protein	PanWU01x14_359580	0.589865	0.0206383	0.186246	Non-Significant
NA Alcohol dehydrogenase superfamily, zinc-type	PanWU01x14_335160	0.589812	0.0206526	0.186246	Non-Significant
NA Yip1 domain containing protein	PanWU01x14_178240	0.589732	0.0206742	0.186246	Non-Significant
NA Glycoside hydrolase	PanWU01x14_223290	0.58971	0.0206799	0.186246	Non-Significant
NA Malate dehydrogenase, NAD-dependent, cytosolic	PanWU01x14_371540	0.589375	0.0207702	0.186775	Non-Significant
NA Ribonuclease H-like domain containing protein	PanWU01x14_297460	0.589312	0.0207873	0.186831	Non-Significant
NA Voltage dependent potassium channel	PanWU01x14_225630	0.588973	0.0208789	0.187381	Non-Significant
NA hypothetical protein	PanWU01x14_012410	0.588844	0.020914	0.187404	Non-Significant
NA hypothetical protein	PanWU01x14_200150	0.588794	0.0209275	0.187404	Non-Significant
NA F-box domain containing protein	PanWU01x14_109960	0.58879	0.0209285	0.187404	Non-Significant
NA Cytochrome P450, E-class, group I	PanWU01x14_199570	0.588762	0.0209362	0.187404	Non-Significant
NA Galactokinase	PanWU01x14_120950	0.588605	0.0209789	0.187677	Non-Significant
NA Cytochrome P450, E-class, group I	PanWU01x14_067180	0.588504	0.0210063	0.187765	Non-Significant
NA Protein disulfide isomerase	PanWU01x14_031330	0.588194	0.021091	0.188095	Non-Significant
NA Universal stress protein	PanWU01x14_251880	0.588085	0.0211208	0.188236	Non-Significant
NA PH domain-like	PanWU01x14_302750	0.58786	0.0211822	0.188674	Non-Significant
NA Somatic embryogenesis receptor-like kinase	PanWU01x14_052740	0.587718	0.0212213	0.188863	Non-Significant
NA Bet v I type allergen	PanWU01x14_304350	0.587688	0.0212294	0.188876	Non-Significant
NA hypothetical protein	PanWU01x14_030070	0.587604	0.0212525	0.189027	Non-Significant
NA Voltage-dependent anion channel	PanWU01x14_211050	0.587407	0.0213066	0.189399	Non-Significant
NA hypothetical protein	PanWU01x14_281940	0.587299	0.0213364	0.189609	Non-Significant
NA hypothetical protein	PanWU01x14_143780	0.587157	0.0213757	0.189903	Non-Significant
NA NADH-ubiquinone oxidoreductase 51 kDa subunit, iron-sulfur binding domain containing protein	PanWU01x14_198840	0.587076	0.0213979	0.190046	Non-Significant
NA S-adenosyl-l-methionine decarboxylase leader peptide	PanWU01x14_080540	0.58673	0.0214937	0.190513	Non-Significant
NA hypothetical protein	PanWU01x14_307250	0.586526	0.0215501	0.190801	Non-Significant
NA hypothetical protein	PanWU01x14_206600	0.586472	0.0215653	0.190817	Non-Significant
NA Short-chain dehydrogenase/reductase	PanWU01x14_117840	0.586165	0.0216507	0.191299	Non-Significant
NA Cdk-activating kinase assembly factor	PanWU01x14_235530	0.586068	0.0216776	0.191403	Non-Significant
NA hypothetical protein	PanWU01x14_305740	0.586029	0.0216886	0.19141	Non-Significant
NA Trichome birefringence-like family	PanWU01x14_052130	0.585845	0.0217401	0.191585	Non-Significant
NA NADH:cytochrome b5 reductase (CBR)	PanWU01x14_012740	0.585803	0.0217516	0.191585	Non-Significant
NA Magnesium transporter NIPA	PanWU01x14_234890	0.585689	0.0217835	0.1916	Non-Significant
NA Chloroquine-resistance transporter-like	PanWU01x14_158010	0.58567	0.021789	0.1916	Non-Significant
NA Aluminum-activated malate transporter	PanWU01x14_158950	0.585564	0.0218186	0.191737	Non-Significant
NA Aspartic peptidase	PanWU01x14_006090	0.585355	0.0218773	0.192144	Non-Significant
NA hypothetical protein	PanWU01x14_194860	0.585138	0.0219383	0.192483	Non-Significant
NA RelA/SpoT family	PanWU01x14_289120	0.585099	0.0219494	0.192483	Non-Significant
NA Ribosomal protein	PanWU01x14_191810	0.584908	0.0220031	0.192599	Non-Significant
NA hypothetical protein	PanWU01x14_153900	0.584904	0.0220041	0.192599	Non-Significant
NA Octamer-binding transcription factor	PanWU01x14_188150	0.584872	0.0220133	0.192624	Non-Significant
NA hypothetical protein	PanWU01x14_080000	0.584566	0.0220996	0.193051	Non-Significant
NA hypothetical protein	PanWU01x14_146670	0.58439	0.0221496	0.193113	Non-Significant
PanPRR6 Two-component response regulator-like	PanWU01x14_267040	0.584045	0.0222474	0.19362	Non-Significant
NA Major facilitator	PanWU01x14_157860	0.584027	0.0222528	0.19362	Non-Significant
NA hypothetical protein	PanWU01x14_204660	0.583944	0.0222762	0.193714	Non-Significant
NA Arabinogalactan peptide	PanWU01x14_329550	0.583847	0.022304	0.193793	Non-Significant
NA hypothetical protein	PanWU01x14_363580	0.58378	0.022323	0.193793	Non-Significant
NA hypothetical protein	PanWU01x14_273510	0.583412	0.0224282	0.194509	Non-Significant
NA Geranylgeranyl transferase type-1 subunit beta	PanWU01x14_180330	0.583366	0.0224413	0.194509	Non-Significant
NA hypothetical protein	PanWU01x14_239310	0.58336	0.0224431	0.194509	Non-Significant
NA hypothetical protein	PanWU01x14_250230	0.583326	0.0224527	0.194535	Non-Significant
NA Tyrosine-protein kinase	PanWU01x14_303500	0.583192	0.0224912	0.194759	Non-Significant
NA Casein Kinase 2 substrate	PanWU01x14_098090	0.58295	0.0225607	0.195119	Non-Significant
NA Chlorophyll a/b binding protein domain containing protein	PanWU01x14_351320	0.582915	0.0225708	0.195119	Non-Significant
NA hypothetical protein	PanWU01x14_363250	0.582685	0.0226371	0.195502	Non-Significant
NA PGG domain containing protein	PanWU01x14_021330	0.582683	0.0226376	0.195502	Non-Significant
NA hypothetical protein	PanWU01x14_204450	0.582504	0.0226891	0.195758	Non-Significant
NA ABC transporter type 1, transmembrane domain containing protein	PanWU01x14_217930	0.582416	0.0227146	0.195869	Non-Significant
NA IQ motif, EF-hand binding site	PanWU01x14_212800	0.582367	0.0227287	0.195935	Non-Significant
PanABC4 ABC type transporter protein	PanWU01x14_170310	0.582251	0.0227625	0.196116	Non-Significant
NA hypothetical protein	PanWU01x14_223410	0.581793	0.0228952	0.196874	Non-Significant
NA hypothetical protein	PanWU01x14_297620	0.581673	0.0229303	0.197066	Non-Significant
NA hypothetical protein	PanWU01x14_127240	0.58157	0.0229601	0.197267	Non-Significant
NA UDP-glucuronosyl/UDP-glucosyltransferase	PanWU01x14_168260	0.581454	0.022994	0.197394	Non-Significant
NA Multi antimicrobial extrusion protein	PanWU01x14_125420	0.581372	0.0230178	0.197543	Non-Significant
NA Regulator of chromosome condensation	PanWU01x14_099900	0.581186	0.0230723	0.197845	Non-Significant
NA Enolase	PanWU01x14_347070	0.581085	0.0231019	0.198038	Non-Significant
NA hypothetical protein	PanWU01x14_214710	0.580789	0.0231885	0.198267	Non-Significant
NA Ulp1 protease family, C-terminal catalytic domain containing protein	PanWU01x14_122830	0.580755	0.0231987	0.198267	Non-Significant
NA Universal stress protein	PanWU01x14_156670	0.580668	0.0232242	0.19833	Non-Significant
NA Methyltransferase type	PanWU01x14_079560	0.580624	0.0232372	0.19833	Non-Significant
NA Proteinase inhibitor I3, Kunitz legume	PanWU01x14_085900	0.58062	0.0232383	0.19833	Non-Significant
NA Glycosyl hydrolase	PanWU01x14_067390	0.580486	0.0232777	0.198557	Non-Significant
PanNPF35 Proton-dependent oligopeptide transporter	PanWU01x14_247620	0.580428	0.0232948	0.198648	Non-Significant
NA QWRF family	PanWU01x14_218890	0.580129	0.0233831	0.1989	Non-Significant
NA NADH ubiquinone oxidoreductase, F subunit	PanWU01x14_198830	0.580002	0.0234204	0.199057	Non-Significant
NA Transmembrane protein	PanWU01x14_177800	0.57989	0.0234537	0.199285	Non-Significant
NA NAD(P)H-quinone oxidoreductase, subunit N	PanWU01x14_086510	0.579841	0.0234683	0.199354	Non-Significant
PanTAA1 Trytophan aminotransferase	PanWU01x14_207900	0.579065	0.023699	0.200881	Non-Significant
NA Bile acid-sodium symporter/arsenical resistance protein	PanWU01x14_085940	0.579061	0.0237002	0.200881	Non-Significant
NA Pectinacetylesterase/NOTUM	PanWU01x14_275930	0.578827	0.0237701	0.201141	Non-Significant
NA hypothetical protein	PanWU01x14_179550	0.578737	0.0237969	0.201258	Non-Significant
NA Ribosomal protein	PanWU01x14_098510	0.578661	0.0238198	0.201341	Non-Significant
NA Pantoate-beta-alanine ligase	PanWU01x14_212120	0.578547	0.023854	0.201519	Non-Significant
NA ATP-binding cassette containing protein	PanWU01x14_225140	0.578525	0.0238606	0.20152	Non-Significant
NA Transferase	PanWU01x14_317590	0.578341	0.0239159	0.201788	Non-Significant
NA Embryo-specific	PanWU01x14_219510	0.578332	0.0239186	0.201788	Non-Significant
NA Late embryogenesis abundant protein	PanWU01x14_301440	0.578275	0.0239357	0.201823	Non-Significant
NA hypothetical protein	PanWU01x14_110730	0.578215	0.0239539	0.201832	Non-Significant
NA Aspartate/other aminotransferase	PanWU01x14_035690	0.578028	0.0240099	0.202033	Non-Significant
NA NAD kinase	PanWU01x14_086080	0.57801	0.0240154	0.202033	Non-Significant
NA 43kDa postsynaptic protein	PanWU01x14_097950	0.577967	0.0240284	0.202033	Non-Significant
PanD14 Strigolactone esterase	PanWU01x14_060940	0.577939	0.0240368	0.202033	Non-Significant
NA hypothetical protein	PanWU01x14_132630	0.577788	0.0240827	0.202231	Non-Significant
NA Parvalbumin	PanWU01x14_282470	0.57775	0.024094	0.202272	Non-Significant
NA N-terminal acetyltransferase A, auxiliary subunit	PanWU01x14_212110	0.577609	0.0241365	0.202528	Non-Significant
NA hypothetical protein	PanWU01x14_127930	0.577454	0.0241835	0.202787	Non-Significant
NA NB-ARC domain containing protein	PanWU01x14_308870	0.577436	0.0241889	0.202787	Non-Significant
NA hypothetical protein	PanWU01x14_147900	0.57742	0.0241938	0.202787	Non-Significant
PanCM2 Chorismate mutase	PanWU01x14_049630	0.577266	0.0242405	0.202948	Non-Significant
NA hypothetical protein	PanWU01x14_349330	0.57679	0.0243856	0.203886	Non-Significant
NA hypothetical protein	PanWU01x14_296540	0.576729	0.0244041	0.203929	Non-Significant
NA Myb/SANT-like domain containing protein	PanWU01x14_350290	0.576705	0.0244116	0.203929	Non-Significant
NA Amino acid transporter, transmembrane domain containing protein	PanWU01x14_117000	0.576686	0.0244172	0.203929	Non-Significant
NA Macrophage migration inhibitory factor	PanWU01x14_281220	0.576547	0.0244598	0.204041	Non-Significant
NA ATP-dependent Clp protease proteolytic subunit	PanWU01x14_304440	0.576513	0.0244702	0.204041	Non-Significant
PanIAA14 AUX/IAA protein	PanWU01x14_299200	0.576512	0.0244704	0.204041	Non-Significant
NA Mitochondrial import receptor subunit	PanWU01x14_209280	0.576325	0.0245278	0.204417	Non-Significant
NA Rhodanese-like domain containing protein	PanWU01x14_216910	0.576285	0.0245398	0.204454	Non-Significant
NA FAS1 domain containing protein	PanWU01x14_129570	0.576143	0.0245836	0.204653	Non-Significant
PanDWF5 Ergosterol biosynthesis protein	PanWU01x14_363370	0.576066	0.0246071	0.204716	Non-Significant
NA Oxoglutarate/iron-dependent dioxygenase	PanWU01x14_130550	0.576038	0.0246158	0.204716	Non-Significant
NA hypothetical protein	PanWU01x14_113570	0.575717	0.0247145	0.205299	Non-Significant
NA LRR domain containing protein	PanWU01x14_165610	0.575581	0.0247564	0.20537	Non-Significant
NA DnaJ-like	PanWU01x14_332590	0.575269	0.0248529	0.205894	Non-Significant
NA hypothetical protein	PanWU01x14_369630	0.57494	0.0249548	0.206437	Non-Significant
NA GRAM domain containing protein	PanWU01x14_044330	0.574928	0.0249587	0.206437	Non-Significant
NA hypothetical protein	PanWU01x14_340480	0.574533	0.0250815	0.206787	Non-Significant
NA Pentapeptide repeat	PanWU01x14_068660	0.574414	0.0251185	0.206939	Non-Significant
NA Zinc finger, DHHC-type, palmitoyltransferase	PanWU01x14_099500	0.573962	0.0252599	0.207653	Non-Significant
NA Thylakoid soluble phosphoprotein TSP	PanWU01x14_080120	0.573959	0.0252608	0.207653	Non-Significant
NA 1,4-alpha-glucan-branching enzyme	PanWU01x14_078070	0.573891	0.0252822	0.207712	Non-Significant
NA hypothetical protein	PanWU01x14_293910	0.573874	0.0252874	0.207712	Non-Significant
NA hypothetical protein	PanWU01x14_227380	0.573869	0.0252891	0.207712	Non-Significant
NA Thioredoxin-like fold containing protein	PanWU01x14_053740	0.57385	0.0252949	0.207712	Non-Significant
NA hypothetical protein	PanWU01x14_218960	0.573762	0.0253227	0.207725	Non-Significant
NA SNF1-related protein kinase regulatory subunit gamma	PanWU01x14_029380	0.573735	0.025331	0.207725	Non-Significant
PanWAT12 Plant-drug/metabolite exporter	PanWU01x14_244070	0.573536	0.0253937	0.207917	Non-Significant
NA Isopenicillin N synthase	PanWU01x14_177290	0.573525	0.025397	0.207917	Non-Significant
NA Cgr1-like	PanWU01x14_091690	0.57307	0.0255405	0.208728	Non-Significant
NA Isopenicillin N synthase	PanWU01x14_231930	0.572998	0.0255632	0.208747	Non-Significant
NA Pectinesterase inhibitor domain containing protein	PanWU01x14_120910	0.572641	0.0256765	0.20911	Non-Significant
NA hypothetical protein	PanWU01x14_284230	0.572346	0.0257702	0.209715	Non-Significant
NA hypothetical protein	PanWU01x14_198050	0.572288	0.0257886	0.209809	Non-Significant
NA Epoxide hydrolase-like	PanWU01x14_073040	0.572264	0.0257961	0.209814	Non-Significant
NA Deoxyribonuclease I	PanWU01x14_191080	0.572132	0.0258384	0.209937	Non-Significant
NA Maf-like protein	PanWU01x14_293850	0.571979	0.025887	0.210245	Non-Significant
NA Alcohol dehydrogenase superfamily, zinc-type	PanWU01x14_216660	0.571899	0.0259125	0.210279	Non-Significant
NA Octamer-binding transcription factor	PanWU01x14_353440	0.571842	0.0259308	0.210299	Non-Significant
NA LRR domain containing protein	PanWU01x14_159880	0.571666	0.025987	0.210579	Non-Significant
NA hypothetical protein	PanWU01x14_157960	0.571649	0.0259926	0.210579	Non-Significant
NA Amino acid transporter, transmembrane domain containing protein	PanWU01x14_226660	0.571366	0.0260834	0.211036	Non-Significant
NA Succinyl-CoA synthetase, beta subunit	PanWU01x14_341830	0.571273	0.0261132	0.211112	Non-Significant
NA hypothetical protein	PanWU01x14_095700	0.57112	0.0261624	0.211282	Non-Significant
PanPLL6 Pectate lyase	PanWU01x14_292420	0.571007	0.0261987	0.211337	Non-Significant
NA hypothetical protein	PanWU01x14_030180	0.570749	0.026282	0.211756	Non-Significant
NA RNA-dependent RNA polymerase-type	PanWU01x14_176670	0.570597	0.026331	0.212094	Non-Significant
NA Alpha/Beta hydrolase fold containing protein	PanWU01x14_241120	0.570537	0.0263503	0.212164	Non-Significant
NA Cellulose synthase	PanWU01x14_067000	0.570527	0.0263535	0.212164	Non-Significant
NA Zinc finger, CCHC-type	PanWU01x14_220630	0.570261	0.02644	0.212406	Non-Significant
NA Chloride channel	PanWU01x14_147000	0.570185	0.0264645	0.212502	Non-Significant
NA Xanthine dehydrogenase C subunit	PanWU01x14_224120	0.570146	0.0264771	0.212536	Non-Significant
NA 43kDa postsynaptic protein	PanWU01x14_183620	0.569634	0.0266437	0.21346	Non-Significant
NA hypothetical protein	PanWU01x14_015940	0.569608	0.0266522	0.21346	Non-Significant
NA Glyoxalase/Bleomycin resistance protein/Dihydroxybiphenyl dioxygenase	PanWU01x14_234800	0.569606	0.0266531	0.21346	Non-Significant
NA Lipoamide Acyltransferase	PanWU01x14_166680	0.56939	0.0267236	0.213914	Non-Significant
NA Xanthine dehydrogenase C subunit	PanWU01x14_312510	0.569311	0.0267493	0.213952	Non-Significant
NA Aspartic peptidase	PanWU01x14_295480	0.569184	0.0267911	0.214176	Non-Significant
NA Tetratricopeptide-like helical domain containing protein	PanWU01x14_102670	0.569158	0.0267994	0.214187	Non-Significant
NA hypothetical protein	PanWU01x14_102730	0.569095	0.0268201	0.214241	Non-Significant
NA hypothetical protein	PanWU01x14_029180	0.568941	0.0268707	0.214534	Non-Significant
NA hypothetical protein	PanWU01x14_092320	0.568823	0.0269094	0.214622	Non-Significant
NA Glutamate dehydrogenase	PanWU01x14_075090	0.568693	0.0269522	0.214795	Non-Significant
NA hypothetical protein	PanWU01x14_346560	0.568641	0.0269693	0.214839	Non-Significant
NA hypothetical protein	PanWU01x14_135000	0.5683	0.0270816	0.215337	Non-Significant
NA ATPase, V1 complex, subunit H	PanWU01x14_255410	0.568231	0.0271045	0.215448	Non-Significant
NA hypothetical protein	PanWU01x14_372080	0.568212	0.027111	0.215448	Non-Significant
NA hypothetical protein	PanWU01x14_280100	0.567907	0.027212	0.216027	Non-Significant
NA hypothetical protein	PanWU01x14_030080	0.567877	0.0272219	0.21605	Non-Significant
NA Inositol oxygenase	PanWU01x14_138130	0.567641	0.0273001	0.216455	Non-Significant
NA Mevalonate/galactokinase	PanWU01x14_326960	0.56757	0.0273238	0.216563	Non-Significant
NA Small heat shock protein HSP	PanWU01x14_088150	0.567408	0.0273776	0.216803	Non-Significant
NA Dihydrodipicolinate reductase-type	PanWU01x14_249610	0.567401	0.0273801	0.216803	Non-Significant
NA hypothetical protein	PanWU01x14_112080	0.567273	0.0274226	0.216941	Non-Significant
PanTIP1 Tonoplast intrinsic protein	PanWU01x14_232750	0.566836	0.0275685	0.217486	Non-Significant
NA ribosome maturation factor	PanWU01x14_260380	0.566553	0.0276634	0.217766	Non-Significant
NA Trehalose-phosphatase	PanWU01x14_160360	0.566544	0.0276667	0.217766	Non-Significant
NA hypothetical protein	PanWU01x14_250060	0.566532	0.0276705	0.217766	Non-Significant
NA GAMYB transcription factor	PanWU01x14_153300	0.566396	0.0277164	0.217828	Non-Significant
NA Glucose-fructose oxidoreductase, bacterial	PanWU01x14_233860	0.566377	0.0277225	0.217828	Non-Significant
NA Cycloeucalenol cycloisomerase	PanWU01x14_029530	0.56633	0.0277385	0.217849	Non-Significant
NA hypothetical protein	PanWU01x14_125670	0.566301	0.0277482	0.217849	Non-Significant
NA Reversibly glycosylated polypeptide family	PanWU01x14_258510	0.566288	0.0277526	0.217849	Non-Significant
NA hypothetical protein	PanWU01x14_167880	0.566255	0.0277636	0.21788	Non-Significant
NA Growth-regulating factor	PanWU01x14_298210	0.566116	0.0278105	0.218054	Non-Significant
NA Serine-pyruvate aminotransferase/2-aminoethylphosphonate-pyruvate transaminase	PanWU01x14_040540	0.566105	0.0278141	0.218054	Non-Significant
NA Geranylgeranyl reductase/cyanobacteria	PanWU01x14_175080	0.566046	0.027834	0.218099	Non-Significant
NA Major intrinsic protein	PanWU01x14_202210	0.565899	0.0278836	0.218317	Non-Significant
NA hypothetical protein	PanWU01x14_177880	0.565829	0.0279074	0.218396	Non-Significant
NA hypothetical protein	PanWU01x14_217970	0.56547	0.0280288	0.218902	Non-Significant
NA hypothetical protein	PanWU01x14_141500	0.565424	0.0280443	0.218912	Non-Significant
NA Caleosin-related	PanWU01x14_082390	0.565332	0.0280756	0.219051	Non-Significant
NA AMP deaminase	PanWU01x14_218250	0.565305	0.0280847	0.219051	Non-Significant
NA Peroxiredoxin Q	PanWU01x14_112690	0.565275	0.0280949	0.219051	Non-Significant
NA Succinyl-CoA ligase, alpha subunit	PanWU01x14_348060	0.565216	0.0281152	0.219051	Non-Significant
NA Glycosyl transferase	PanWU01x14_320370	0.565158	0.0281347	0.219118	Non-Significant
NA Succinylglutamate-semialdehyde dehydrogenase	PanWU01x14_160690	0.564805	0.0282549	0.219831	Non-Significant
NA Bet v I type allergen	PanWU01x14_141860	0.564252	0.0284442	0.220967	Non-Significant
NA hypothetical protein	PanWU01x14_303440	0.564211	0.0284582	0.220967	Non-Significant
NA Homocysteine-binding domain containing protein	PanWU01x14_018610	0.564005	0.0285287	0.221236	Non-Significant
NA Peptidase C15, pyroglutamyl peptidase I	PanWU01x14_087370	0.563888	0.028569	0.221291	Non-Significant
PanBHLH64 Basic helix-loop-helix transcription factor	PanWU01x14_235760	0.563702	0.0286331	0.221433	Non-Significant
NA hypothetical protein	PanWU01x14_044180	0.563294	0.0287739	0.222131	Non-Significant
NA Small heat shock protein HSP	PanWU01x14_071890	0.56307	0.0288515	0.222507	Non-Significant
NA Peroxiredoxin-2B	PanWU01x14_222450	0.56297	0.0288862	0.222607	Non-Significant
NA hypothetical protein	PanWU01x14_320360	0.5629	0.0289104	0.222664	Non-Significant
NA hypothetical protein	PanWU01x14_336160	0.562796	0.0289464	0.222737	Non-Significant
NA Growth-regulating factor	PanWU01x14_200790	0.56266	0.0289936	0.222933	Non-Significant
NA S-receptor-like serine/threonine-protein kinase	PanWU01x14_226980	0.562595	0.0290166	0.223054	Non-Significant
NA hypothetical protein	PanWU01x14_055130	0.562556	0.0290298	0.2231	Non-Significant
NA Amino acid transporter, transmembrane domain containing protein	PanWU01x14_245990	0.562343	0.0291042	0.223502	Non-Significant
NA hypothetical protein	PanWU01x14_153140	0.56228	0.0291261	0.223539	Non-Significant
NA hypothetical protein	PanWU01x14_366160	0.562065	0.0292014	0.223803	Non-Significant
NA Cystatin	PanWU01x14_021630	0.562064	0.0292015	0.223803	Non-Significant
NA Vesicle transport protein, SFT2-like	PanWU01x14_356610	0.562064	0.0292018	0.223803	Non-Significant
NA Gag-Pol polyprotein/retrotransposon	PanWU01x14_021040	0.562024	0.0292156	0.223803	Non-Significant
NA UDP-3-O-[3-hydroxymyristoyl] glucosamine N-acyltransferase LpxD	PanWU01x14_294120	0.561985	0.0292294	0.223803	Non-Significant
NA Homoserine kinase	PanWU01x14_045870	0.561982	0.0292302	0.223803	Non-Significant
NA F-box domain containing protein	PanWU01x14_080390	0.561902	0.0292583	0.223874	Non-Significant
NA Voltage dependent potassium channel	PanWU01x14_148800	0.561573	0.0293736	0.224466	Non-Significant
PanHPT5 Histidine phosphotransferase	PanWU01x14_314220	0.561569	0.0293751	0.224466	Non-Significant
NA Pectinesterase inhibitor domain containing protein	PanWU01x14_229950	0.56101	0.0295719	0.225578	Non-Significant
NA hypothetical protein	PanWU01x14_099330	0.56085	0.0296285	0.225898	Non-Significant
NA Casparian strip membrane protein	PanWU01x14_007150	0.560757	0.0296615	0.225965	Non-Significant
NA Wall-associated receptor kinase, galacturonan-binding domain containing protein	PanWU01x14_024850	0.560674	0.0296907	0.225965	Non-Significant
NA Tetratricopeptide-like helical domain containing protein	PanWU01x14_347570	0.56065	0.0296993	0.225965	Non-Significant
NA Branched-chain amino acid aminotransferase II	PanWU01x14_003800	0.560618	0.0297106	0.225965	Non-Significant
NA PsbP family	PanWU01x14_329590	0.560583	0.0297231	0.226004	Non-Significant
PanSCPL28 Serine carboxypeptidase-like	PanWU01x14_077230	0.560185	0.0298643	0.22663	Non-Significant
PanDVL14 DEVIL-like protein	PanWU01x14_042070	0.56001	0.0299266	0.226936	Non-Significant
NA FAD-binding domain containing protein	PanWU01x14_150660	0.559893	0.0299684	0.227197	Non-Significant
NA DNA-directed RNA polymerase subunit beta	PanWU01x14_080760	0.559731	0.0300262	0.227372	Non-Significant
NA Thymidylate kinase	PanWU01x14_350190	0.559318	0.030174	0.228026	Non-Significant
NA hypothetical protein	PanWU01x14_288220	0.559274	0.0301896	0.228031	Non-Significant
NA 1,4-alpha-glucan-branching enzyme	PanWU01x14_078030	0.55917	0.0302271	0.228236	Non-Significant
NA hypothetical protein	PanWU01x14_008350	0.558876	0.0303324	0.228774	Non-Significant
NA hypothetical protein	PanWU01x14_174120	0.558683	0.0304021	0.228961	Non-Significant
NA Transmembrane and coiled-coil domains protein	PanWU01x14_317380	0.558636	0.0304189	0.228961	Non-Significant
NA Cytochrome P450, E-class, group I	PanWU01x14_083170	0.558508	0.0304654	0.229196	Non-Significant
NA hypothetical protein	PanWU01x14_144550	0.558442	0.030489	0.229196	Non-Significant
NA 1,4-alpha-glucan-branching enzyme	PanWU01x14_212160	0.558436	0.0304912	0.229196	Non-Significant
NA UDP-glucuronosyl/UDP-glucosyltransferase	PanWU01x14_180720	0.558242	0.0305612	0.229377	Non-Significant
NA Self-incompatibility protein	PanWU01x14_297730	0.558207	0.0305741	0.229417	Non-Significant
NA Arginine decarboxylase	PanWU01x14_240500	0.558158	0.0305916	0.229491	Non-Significant
NA Short-chain dehydrogenase/reductase	PanWU01x14_205860	0.558138	0.0305989	0.229491	Non-Significant
NA APO domain containing protein	PanWU01x14_295240	0.557951	0.0306667	0.22957	Non-Significant
NA P-type ATPase	PanWU01x14_067840	0.557881	0.0306924	0.22957	Non-Significant
NA Protein BYPASS-related	PanWU01x14_301670	0.557858	0.0307006	0.22957	Non-Significant
NA Glycoside hydrolase	PanWU01x14_007240	0.557838	0.0307078	0.22957	Non-Significant
NA 6-phosphogluconolactonase	PanWU01x14_068410	0.557811	0.0307177	0.22957	Non-Significant
NA hypothetical protein	PanWU01x14_292450	0.5578	0.0307216	0.22957	Non-Significant
NA Ubiquitin domain containing protein	PanWU01x14_093730	0.557659	0.0307728	0.229789	Non-Significant
NA Serine/threonine protein kinase	PanWU01x14_128450	0.557602	0.0307937	0.229838	Non-Significant
NA ClpA/B family	PanWU01x14_092820	0.557534	0.0308182	0.22985	Non-Significant
NA hypothetical protein	PanWU01x14_052420	0.557458	0.0308459	0.229977	Non-Significant
NA Sodium/sulfate symporter	PanWU01x14_161730	0.557285	0.0309091	0.23011	Non-Significant
NA hypothetical protein	PanWU01x14_029990	0.557193	0.0309427	0.230142	Non-Significant
NA hypothetical protein	PanWU01x14_122590	0.557161	0.0309544	0.230142	Non-Significant
NA hypothetical protein	PanWU01x14_344610	0.557015	0.0310079	0.230317	Non-Significant
NA Peptidase S	PanWU01x14_271860	0.556946	0.0310332	0.230322	Non-Significant
NA NADH-quinone oxidoreductase subunit E-like	PanWU01x14_332090	0.556681	0.0311301	0.230721	Non-Significant
NA Non-heme dioxygenase N-terminal domain containing protein	PanWU01x14_014860	0.556674	0.0311329	0.230721	Non-Significant
NA Phosphatase PHOSPHO-type	PanWU01x14_333890	0.556571	0.0311705	0.230833	Non-Significant
NA Fatty acid hydroxylase	PanWU01x14_179520	0.556401	0.0312332	0.231209	Non-Significant
NA Cytochrome P	PanWU01x14_084490	0.556261	0.0312845	0.231477	Non-Significant
NA hypothetical protein	PanWU01x14_074670	0.556149	0.0313258	0.231642	Non-Significant
PanNAC59 NAC domain containing protein	PanWU01x14_137610	0.556102	0.0313431	0.231656	Non-Significant
NA Rho GTPase activating protein	PanWU01x14_047300	0.556094	0.0313461	0.231656	Non-Significant
NA hypothetical protein	PanWU01x14_316220	0.555991	0.0313842	0.231857	Non-Significant
NA Protein kinase	PanWU01x14_254420	0.55598	0.0313884	0.231857	Non-Significant
PanBZIP38 Basic-leucine zipper transcription factor	PanWU01x14_031360	0.555684	0.0314975	0.23227	Non-Significant
NA Exostosin-like	PanWU01x14_293280	0.555598	0.0315296	0.232399	Non-Significant
NA Xyloglucan endotransglucosylase/hydrolase	PanWU01x14_178470	0.55552	0.0315586	0.232501	Non-Significant
NA hypothetical protein	PanWU01x14_200050	0.5554	0.0316031	0.232607	Non-Significant
NA hypothetical protein	PanWU01x14_137940	0.555363	0.0316167	0.232651	Non-Significant
NA Succinate dehydrogenase subunit 5, mitochondrial	PanWU01x14_303690	0.555287	0.0316448	0.232803	Non-Significant
NA cAMP-dependent protein kinase regulatory subunit	PanWU01x14_185470	0.55526	0.0316551	0.232822	Non-Significant
NA Histidine acid phosphatase	PanWU01x14_216440	0.555219	0.0316701	0.232822	Non-Significant
NA Ribosomal protein	PanWU01x14_234690	0.555018	0.0317451	0.23315	Non-Significant
NA Lumazine-binding protein	PanWU01x14_306070	0.554991	0.0317552	0.233169	Non-Significant
NA TRAPP I complex, subunit	PanWU01x14_011800	0.554772	0.0318366	0.233544	Non-Significant
NA Glycoside hydrolase	PanWU01x14_254260	0.554485	0.0319439	0.233964	Non-Significant
NA F-box domain containing protein	PanWU01x14_178190	0.554449	0.0319575	0.233964	Non-Significant
NA Amino acid transporter, transmembrane domain containing protein	PanWU01x14_133560	0.554368	0.0319879	0.234043	Non-Significant
NA Rhodanese-like domain containing protein	PanWU01x14_210940	0.55413	0.0320768	0.234413	Non-Significant
NA hypothetical protein	PanWU01x14_211180	0.554057	0.0321043	0.234422	Non-Significant
NA hypothetical protein	PanWU01x14_124790	0.553972	0.0321365	0.234484	Non-Significant
NA FAD-dependent glycerol-3-phosphate dehydrogenase	PanWU01x14_327400	0.553963	0.0321397	0.234484	Non-Significant
NA hypothetical protein	PanWU01x14_314970	0.553879	0.0321714	0.234551	Non-Significant
NA TFIIH C1-like domain containing protein	PanWU01x14_242820	0.553535	0.0323009	0.234747	Non-Significant
NA hypothetical protein	PanWU01x14_347080	0.553493	0.0323169	0.234747	Non-Significant
NA TLDc domain containing protein	PanWU01x14_176650	0.553481	0.0323211	0.234747	Non-Significant
NA Lipoamide Acyltransferase	PanWU01x14_219930	0.553467	0.0323265	0.234747	Non-Significant
PanPGP24 ABC transporter	PanWU01x14_123470	0.553428	0.0323412	0.234747	Non-Significant
NA hypothetical protein	PanWU01x14_133410	0.553403	0.0323505	0.234747	Non-Significant
NA hypothetical protein	PanWU01x14_077980	0.553335	0.0323764	0.234776	Non-Significant
NA hypothetical protein	PanWU01x14_176810	0.553253	0.0324074	0.234879	Non-Significant
NA hypothetical protein	PanWU01x14_017850	0.553074	0.0324752	0.235205	Non-Significant
NA Homogentisate 1,2-dioxygenase	PanWU01x14_308060	0.552884	0.032547	0.235504	Non-Significant
NA hypothetical protein	PanWU01x14_074980	0.552693	0.0326198	0.235867	Non-Significant
NA Nucleoside phosphorylase	PanWU01x14_156760	0.552692	0.0326202	0.235867	Non-Significant
NA Chlorophyll A-B binding protein	PanWU01x14_301000	0.552568	0.0326671	0.236095	Non-Significant
NA Cytochrome P450, E-class, group I	PanWU01x14_199560	0.552502	0.0326923	0.236222	Non-Significant
NA hypothetical protein	PanWU01x14_251970	0.552449	0.0327125	0.236313	Non-Significant
NA Serine/threonine protein kinase	PanWU01x14_270230	0.552428	0.0327204	0.236314	Non-Significant
NA hypothetical protein	PanWU01x14_161960	0.552385	0.0327368	0.236377	Non-Significant
NA Major intrinsic protein	PanWU01x14_031260	0.552326	0.0327593	0.236429	Non-Significant
NA Seipin family	PanWU01x14_121870	0.551987	0.0328888	0.236877	Non-Significant
NA UDP-glucuronosyl/UDP-glucosyltransferase	PanWU01x14_026840	0.551962	0.0328984	0.236877	Non-Significant
NA SOUL heme-binding protein	PanWU01x14_066220	0.551914	0.0329167	0.236877	Non-Significant
NA hypothetical protein	PanWU01x14_041710	0.551873	0.0329326	0.236877	Non-Significant
NA Pollen Ole e 1 allergen and extensin family protein	PanWU01x14_183570	0.551867	0.0329347	0.236877	Non-Significant
NA hypothetical protein	PanWU01x14_052720	0.551845	0.0329431	0.236877	Non-Significant
NA Glycosyl transferase	PanWU01x14_235050	0.551146	0.0332118	0.238244	Non-Significant
NA hypothetical protein	PanWU01x14_200960	0.550969	0.0332798	0.23862	Non-Significant
NA Glycogen/starch/alpha-glucan phosphorylase	PanWU01x14_008810	0.55068	0.0333917	0.239185	Non-Significant
NA Histidine phosphatase	PanWU01x14_270240	0.550592	0.0334256	0.239331	Non-Significant
NA hypothetical protein	PanWU01x14_191430	0.550529	0.0334501	0.239395	Non-Significant
PanLOG7 Cytokinin riboside 5'-monophosphate phosphoribohydrolase	PanWU01x14_082540	0.550508	0.0334582	0.239398	Non-Significant
NA SAM dependent carboxyl methyltransferase	PanWU01x14_072510	0.550468	0.0334738	0.239454	Non-Significant
NA Chalcone isomerase	PanWU01x14_059550	0.55026	0.0335545	0.239801	Non-Significant
NA Alcohol dehydrogenase superfamily, zinc-type	PanWU01x14_326670	0.550195	0.0335794	0.23982	Non-Significant
NA Pectin lyase fold containing protein	PanWU01x14_321970	0.550021	0.0336472	0.240081	Non-Significant
NA hypothetical protein	PanWU01x14_234660	0.549715	0.0337665	0.240709	Non-Significant
NA 43kDa postsynaptic protein	PanWU01x14_359150	0.549592	0.0338146	0.240941	Non-Significant
NA hypothetical protein	PanWU01x14_111070	0.549249	0.0339484	0.241726	Non-Significant
NA hypothetical protein	PanWU01x14_047250	0.549158	0.0339842	0.241925	Non-Significant
NA hypothetical protein	PanWU01x14_091140	0.548962	0.0340611	0.242248	Non-Significant
NA Calcium-dependent channel	PanWU01x14_202310	0.548893	0.0340882	0.24233	Non-Significant
NA beta-tubulin	PanWU01x14_039420	0.548774	0.034135	0.24255	Non-Significant
NA Galactokinase	PanWU01x14_206760	0.548439	0.0342669	0.243207	Non-Significant
NA Zinc finger, CCHC-type	PanWU01x14_308490	0.548382	0.0342894	0.243283	Non-Significant
PanWAT19 Plant-drug/metabolite exporter	PanWU01x14_341420	0.548339	0.0343063	0.243319	Non-Significant
NA Ubiquitin-fold modifier-conjugating enzyme	PanWU01x14_342430	0.547741	0.0345429	0.244496	Non-Significant
NA hypothetical protein	PanWU01x14_330630	0.547471	0.0346503	0.244969	Non-Significant
NA hypothetical protein	PanWU01x14_222100	0.547405	0.0346763	0.245016	Non-Significant
NA Mitogen-activated protein kinase kinase kinase	PanWU01x14_275600	0.547387	0.0346838	0.245016	Non-Significant
NA Photosystem II PsbO, manganese-stabilising	PanWU01x14_198170	0.54726	0.0347342	0.245225	Non-Significant
NA Bifunctional inhibitor/plant lipid transfer protein/seed storage helical domain containing protein	PanWU01x14_032040	0.547035	0.0348239	0.24561	Non-Significant
NA E3 ubiquitin-protein ligase SIN-like	PanWU01x14_193370	0.547023	0.0348286	0.24561	Non-Significant
PanBHLH19 Basic helix-loop-helix transcription factor	PanWU01x14_313040	0.546804	0.0349163	0.246116	Non-Significant
NA hypothetical protein	PanWU01x14_184160	0.546778	0.0349267	0.246132	Non-Significant
NA hypothetical protein	PanWU01x14_145580	0.546741	0.0349416	0.246181	Non-Significant
NA rho GTPase-activating gacO-like protein	PanWU01x14_085060	0.546599	0.0349983	0.24633	Non-Significant
NA Endopeptidase, NLPC/P60 domain containing protein	PanWU01x14_153770	0.546349	0.0350987	0.246367	Non-Significant
NA HAD-like domain containing protein	PanWU01x14_098910	0.546236	0.035144	0.246367	Non-Significant
NA hypothetical protein	PanWU01x14_342370	0.54618	0.0351664	0.246367	Non-Significant
NA LRR domain containing protein	PanWU01x14_034570	0.546148	0.0351793	0.246367	Non-Significant
NA PsbP family	PanWU01x14_156170	0.546125	0.0351887	0.246367	Non-Significant
NA Tyrosine-protein kinase	PanWU01x14_277940	0.546023	0.0352298	0.246426	Non-Significant
NA hypothetical protein	PanWU01x14_192780	0.546016	0.0352323	0.246426	Non-Significant
PanNFYB12 Nuclear transcription factor Y subunit B	PanWU01x14_171770	0.545939	0.0352636	0.246589	Non-Significant
NA hypothetical protein	PanWU01x14_209630	0.54549	0.0354446	0.247426	Non-Significant
NA hypothetical protein	PanWU01x14_348950	0.545483	0.0354475	0.247426	Non-Significant
NA Magnesium transporter	PanWU01x14_360330	0.545384	0.0354877	0.247482	Non-Significant
NA DNA polymerase	PanWU01x14_014480	0.544918	0.0356768	0.248239	Non-Significant
NA F-box domain containing protein	PanWU01x14_331160	0.54473	0.0357533	0.248491	Non-Significant
NA stress regulated protein	PanWU01x14_055440	0.544385	0.0358941	0.24902	Non-Significant
NA Lecithin:cholesterol/phospholipid:diacylglycerol acyltransferase	PanWU01x14_115500	0.544266	0.0359426	0.24909	Non-Significant
NA hypothetical protein	PanWU01x14_056020	0.544234	0.0359558	0.24909	Non-Significant
NA ferredoxin-like protein	PanWU01x14_059450	0.544202	0.0359686	0.24909	Non-Significant
NA Coatomer beta subunit	PanWU01x14_329360	0.544068	0.0360235	0.249244	Non-Significant
PanBZIP1 Basic-leucine zipper transcription factor	PanWU01x14_204390	0.544002	0.0360504	0.249374	Non-Significant
NA anti-muellerian hormone type-2 receptor	PanWU01x14_101100	0.543823	0.0361238	0.249653	Non-Significant
NA CAAX amino terminal protease	PanWU01x14_361470	0.543805	0.0361312	0.249653	Non-Significant
NA hypothetical protein	PanWU01x14_258530	0.543653	0.0361937	0.249923	Non-Significant
NA hypothetical protein	PanWU01x14_198510	0.543609	0.0362117	0.249985	Non-Significant
NA Aspartic peptidase	PanWU01x14_006120	0.543529	0.0362447	0.250139	Non-Significant
NA Pectate lyase superfamily protein	PanWU01x14_168930	0.543222	0.0363709	0.250676	Non-Significant
NA 2,3-bisphosphoglycerate-independent phosphoglycerate mutase	PanWU01x14_296020	0.543208	0.036377	0.250676	Non-Significant
NA Pentatricopeptide repeat	PanWU01x14_244560	0.543062	0.0364371	0.250872	Non-Significant
NA Sulfotransferase domain containing protein	PanWU01x14_237290	0.54275	0.0365664	0.251607	Non-Significant
NA Tim44-like domain containing protein	PanWU01x14_124880	0.542725	0.0365764	0.251607	Non-Significant
NA Alternative oxidase	PanWU01x14_211590	0.542419	0.0367035	0.252082	Non-Significant
NA Endo-beta-N-acetylglucosaminidase	PanWU01x14_171260	0.542239	0.0367783	0.252426	Non-Significant
NA Ulp1 protease family, C-terminal catalytic domain containing protein	PanWU01x14_337620	0.542077	0.0368455	0.25255	Non-Significant
NA Octamer-binding transcription factor	PanWU01x14_210620	0.541927	0.0369083	0.252867	Non-Significant
NA hypothetical protein	PanWU01x14_368220	0.54184	0.0369442	0.253057	Non-Significant
PanTAT2 Tyrosine/nicotianamine aminotransferase	PanWU01x14_341180	0.541778	0.0369704	0.25318	Non-Significant
NA Acid phosphatase	PanWU01x14_129420	0.541542	0.0370691	0.2538	Non-Significant
NA Dynein light chain	PanWU01x14_185460	0.541402	0.0371277	0.254031	Non-Significant
NA hypothetical protein	PanWU01x14_149410	0.541133	0.0372404	0.254746	Non-Significant
NA Protein Hothead	PanWU01x14_239320	0.541101	0.0372538	0.254781	Non-Significant
NA UDP-glucuronosyl/UDP-glucosyltransferase	PanWU01x14_294380	0.540965	0.0373108	0.254976	Non-Significant
NA hypothetical protein	PanWU01x14_175510	0.540963	0.0373116	0.254976	Non-Significant
NA DYW domain containing protein	PanWU01x14_314120	0.540956	0.0373146	0.254976	Non-Significant
NA hypothetical protein	PanWU01x14_070540	0.540941	0.037321	0.254976	Non-Significant
NA DEAD-box ATP-dependent RNA helicase	PanWU01x14_249070	0.540877	0.0373479	0.255028	Non-Significant
NA Trichome birefringence-like 45/PMR	PanWU01x14_172690	0.540638	0.0374486	0.255241	Non-Significant
NA hypothetical protein	PanWU01x14_041150	0.540602	0.0374637	0.255241	Non-Significant
PanNPF21 Proton-dependent oligopeptide transporter	PanWU01x14_108660	0.540566	0.0374787	0.255241	Non-Significant
NA Ribonuclease H	PanWU01x14_222210	0.540492	0.03751	0.255343	Non-Significant
NA hypothetical protein	PanWU01x14_096160	0.540233	0.0376195	0.255693	Non-Significant
NA UDP-glucuronosyl/UDP-glucosyltransferase	PanWU01x14_104480	0.539927	0.037749	0.256138	Non-Significant
NA Proline oxidase family	PanWU01x14_295980	0.539864	0.0377758	0.256247	Non-Significant
NA Tyrosine-protein kinase	PanWU01x14_105020	0.539817	0.0377957	0.256325	Non-Significant
NA Translation elongation factor	PanWU01x14_008430	0.539594	0.0378905	0.256855	Non-Significant
NA hypothetical protein	PanWU01x14_140430	0.539544	0.0379119	0.256887	Non-Significant
NA hypothetical protein	PanWU01x14_062120	0.539474	0.0379415	0.256951	Non-Significant
NA Chloroplast protein import component	PanWU01x14_191500	0.539462	0.0379464	0.256951	Non-Significant
NA hypothetical protein	PanWU01x14_273040	0.5392	0.038058	0.257481	Non-Significant
NA Aspartyl-tRNA synthetase, archaeal-type	PanWU01x14_116270	0.539151	0.0380789	0.257523	Non-Significant
NA Aspartic peptidase	PanWU01x14_043620	0.539038	0.0381273	0.257667	Non-Significant
NA Mitochondrial import receptor subunit	PanWU01x14_326730	0.538832	0.0382156	0.258089	Non-Significant
NA hypothetical protein	PanWU01x14_346120	0.538821	0.0382203	0.258089	Non-Significant
NA Protein-tyrosine phosphatase SIW14-like	PanWU01x14_211570	0.538493	0.0383606	0.258662	Non-Significant
NA NAD(P)-binding domain containing protein	PanWU01x14_173780	0.538415	0.0383942	0.258674	Non-Significant
NA hypothetical protein	PanWU01x14_237070	0.538358	0.0384188	0.258674	Non-Significant
NA hypothetical protein	PanWU01x14_345340	0.538299	0.0384442	0.258786	Non-Significant
NA TFIIE transcription factor	PanWU01x14_222980	0.538084	0.0385363	0.25918	Non-Significant
NA hypothetical protein	PanWU01x14_223250	0.537899	0.0386161	0.25946	Non-Significant
NA Endonuclease/exonuclease/phosphatase	PanWU01x14_285770	0.537859	0.0386334	0.25946	Non-Significant
NA ATP-binding cassette containing protein	PanWU01x14_122490	0.537851	0.0386368	0.25946	Non-Significant
NA PITH domain containing protein	PanWU01x14_033650	0.537709	0.0386983	0.259463	Non-Significant
NA Trehalose-phosphatase	PanWU01x14_311160	0.537697	0.0387032	0.259463	Non-Significant
NA TFIIH C1-like domain containing protein	PanWU01x14_089940	0.537623	0.0387354	0.259463	Non-Significant
NA hypothetical protein	PanWU01x14_368650	0.537551	0.0387664	0.259463	Non-Significant
NA hypothetical protein	PanWU01x14_341090	0.537536	0.038773	0.259463	Non-Significant
NA P-type ATPase	PanWU01x14_107980	0.537499	0.0387889	0.259463	Non-Significant
NA Coatomer beta subunit	PanWU01x14_361390	0.537409	0.0388278	0.259554	Non-Significant
NA ATP-dependent 6-phosphofructokinase	PanWU01x14_211460	0.537236	0.038903	0.259944	Non-Significant
NA Kelch-type beta propeller	PanWU01x14_221700	0.537002	0.0390044	0.260339	Non-Significant
NA Xylose isomerase, bacterial-type	PanWU01x14_243630	0.536893	0.0390519	0.260382	Non-Significant
PanWAT41 Plant-drug/metabolite exporter	PanWU01x14_230190	0.536801	0.0390918	0.260496	Non-Significant
NA UDP-glucuronosyl/UDP-glucosyltransferase	PanWU01x14_085290	0.536727	0.0391242	0.260496	Non-Significant
NA hypothetical protein	PanWU01x14_099590	0.536695	0.0391378	0.260496	Non-Significant
NA hypothetical protein	PanWU01x14_257200	0.536543	0.0392044	0.260801	Non-Significant
NA hypothetical protein	PanWU01x14_318230	0.536532	0.039209	0.260801	Non-Significant
NA hypothetical protein	PanWU01x14_326570	0.536425	0.0392557	0.261013	Non-Significant
NA hypothetical protein	PanWU01x14_150610	0.536245	0.0393345	0.261382	Non-Significant
NA LRR domain containing protein	PanWU01x14_085400	0.53594	0.0394678	0.26195	Non-Significant
NA Multi antimicrobial extrusion protein	PanWU01x14_056140	0.535928	0.0394732	0.26195	Non-Significant
NA Abhydrolase domain containing	PanWU01x14_357460	0.535923	0.0394752	0.26195	Non-Significant
NA hypothetical protein	PanWU01x14_196920	0.535739	0.0395561	0.262317	Non-Significant
NA hypothetical protein	PanWU01x14_360360	0.535557	0.0396361	0.262493	Non-Significant
NA Major intrinsic protein	PanWU01x14_247960	0.535542	0.0396428	0.262493	Non-Significant
PanLOX10 Lipoxygenase	PanWU01x14_291920	0.535484	0.0396683	0.262493	Non-Significant
NA Trichome birefringence-like family	PanWU01x14_296210	0.535371	0.0397179	0.262711	Non-Significant
NA hypothetical protein	PanWU01x14_073510	0.535257	0.0397683	0.262988	Non-Significant
NA Succinylglutamate-semialdehyde dehydrogenase	PanWU01x14_160710	0.534752	0.039991	0.263975	Non-Significant
NA AT hook-like	PanWU01x14_202470	0.534738	0.0399974	0.263975	Non-Significant
NA hypothetical protein	PanWU01x14_350180	0.53472	0.0400053	0.263975	Non-Significant
NA NADH-quinone oxidoreductase, chain I	PanWU01x14_170880	0.534706	0.0400118	0.263975	Non-Significant
NA UDP-glucose 4-epimerase	PanWU01x14_167310	0.534537	0.0400867	0.264243	Non-Significant
NA Rhodanese-like domain containing protein	PanWU01x14_323980	0.534469	0.0401168	0.264328	Non-Significant
NA Multi antimicrobial extrusion protein	PanWU01x14_093390	0.534379	0.0401566	0.264534	Non-Significant
NA hypothetical protein	PanWU01x14_207610	0.534337	0.0401751	0.264599	Non-Significant
NA Coactivator CBP, KIX domain containing protein	PanWU01x14_286490	0.533969	0.040339	0.265037	Non-Significant
NA GPCR kinase	PanWU01x14_190570	0.53377	0.0404278	0.265356	Non-Significant
NA Epoxide hydrolase-like	PanWU01x14_110560	0.533642	0.0404849	0.265505	Non-Significant
NA hypothetical protein	PanWU01x14_043610	0.533597	0.040505	0.265523	Non-Significant
NA Ribonuclease H-like domain containing protein	PanWU01x14_094740	0.533497	0.0405495	0.265702	Non-Significant
NA HMW glutenin	PanWU01x14_030820	0.533471	0.0405614	0.265723	Non-Significant
NA Cytochrome P450, E-class, group I	PanWU01x14_326420	0.533404	0.0405914	0.265863	Non-Significant
NA hypothetical protein	PanWU01x14_078870	0.53323	0.0406693	0.266317	Non-Significant
NA hypothetical protein	PanWU01x14_019620	0.533159	0.0407009	0.266467	Non-Significant
NA Protein kinase-like domain containing protein	PanWU01x14_020380	0.532895	0.0408193	0.266979	Non-Significant
NA Peroxidase	PanWU01x14_207580	0.532889	0.0408224	0.266979	Non-Significant
NA Chalcone isomerase	PanWU01x14_189510	0.53284	0.0408444	0.267048	Non-Significant
PanNPF39 Proton-dependent oligopeptide transporter	PanWU01x14_177420	0.532787	0.0408681	0.267048	Non-Significant
NA Staygreen protein	PanWU01x14_295060	0.532626	0.0409406	0.267411	Non-Significant
NA hypothetical protein	PanWU01x14_242050	0.532369	0.0410562	0.267769	Non-Significant
NA hypothetical protein	PanWU01x14_198060	0.532317	0.0410801	0.267811	Non-Significant
NA Reversibly glycosylated polypeptide family	PanWU01x14_224640	0.531878	0.0412785	0.268424	Non-Significant
NA hypothetical protein	PanWU01x14_017140	0.53175	0.0413365	0.268631	Non-Significant
NA hypothetical protein	PanWU01x14_313010	0.531608	0.0414009	0.268936	Non-Significant
NA Phosphoglycerate kinase	PanWU01x14_311820	0.531515	0.0414434	0.269098	Non-Significant
NA hypothetical protein	PanWU01x14_060200	0.531399	0.0414962	0.269281	Non-Significant
NA Sulfate transporter	PanWU01x14_331790	0.531395	0.0414978	0.269281	Non-Significant
NA MiaB-like tRNA modifying enzyme, archaeal-type	PanWU01x14_291330	0.531	0.0416778	0.270006	Non-Significant
NA UDP-glucuronosyl/UDP-glucosyltransferase	PanWU01x14_300590	0.530975	0.041689	0.270006	Non-Significant
NA DNA repair protein XRCC4, C-terminal	PanWU01x14_060830	0.530969	0.0416918	0.270006	Non-Significant
NA Oleosin	PanWU01x14_066440	0.530744	0.0417947	0.270299	Non-Significant
NA hypothetical protein	PanWU01x14_036810	0.530537	0.0418897	0.270617	Non-Significant
NA Zinc finger, RING-CH-type	PanWU01x14_143570	0.530497	0.0419078	0.270625	Non-Significant
NA S-adenosyl-L-methionine-dependent methyltransferase	PanWU01x14_327120	0.530374	0.0419643	0.270625	Non-Significant
NA hypothetical protein	PanWU01x14_204840	0.530348	0.0419762	0.270625	Non-Significant
NA Tetratricopeptide-like helical domain containing protein	PanWU01x14_339630	0.530337	0.041981	0.270625	Non-Significant
NA hypothetical protein	PanWU01x14_307330	0.530294	0.0420011	0.270625	Non-Significant
NA Ketopantoate hydroxymethyltransferase	PanWU01x14_057450	0.530227	0.0420316	0.270625	Non-Significant
NA Serine/threonine protein kinase	PanWU01x14_165810	0.530206	0.0420414	0.270625	Non-Significant
NA hypothetical protein	PanWU01x14_292810	0.529986	0.0421424	0.270985	Non-Significant
NA Squalene/phytoene synthase	PanWU01x14_199760	0.529953	0.0421579	0.270985	Non-Significant
NA hypothetical protein	PanWU01x14_081010	0.52994	0.0421637	0.270985	Non-Significant
NA hypothetical protein	PanWU01x14_127940	0.5299	0.042182	0.270985	Non-Significant
NA Trigger factor, ribosome-binding, bacterial	PanWU01x14_024380	0.529114	0.0425454	0.272747	Non-Significant
NA O-GlcNAc transferase, C-terminal	PanWU01x14_255000	0.529033	0.0425829	0.272903	Non-Significant
NA hypothetical protein	PanWU01x14_058710	0.528989	0.0426031	0.272903	Non-Significant
NA Cytochrome P450, E-class, group IV	PanWU01x14_029410	0.528985	0.0426051	0.272903	Non-Significant
NA Serine/threonine protein kinase	PanWU01x14_087110	0.528837	0.0426736	0.273281	Non-Significant
NA Oxoglutarate/iron-dependent dioxygenase	PanWU01x14_351290	0.528519	0.0428216	0.274005	Non-Significant
PanDALL6 Fungal lipase-like domain containing protein	PanWU01x14_022210	0.528445	0.0428563	0.274039	Non-Significant
NA ClpA/B family	PanWU01x14_066830	0.528374	0.0428891	0.274039	Non-Significant
NA N-acyl-L-amino-acid amidohydrolase	PanWU01x14_045660	0.528175	0.0429822	0.274406	Non-Significant
NA Parvalbumin	PanWU01x14_089320	0.528124	0.0430059	0.2745	Non-Significant
NA Mitogen-activated protein kinase kinase kinase	PanWU01x14_003620	0.527894	0.0431136	0.275017	Non-Significant
NA hypothetical protein	PanWU01x14_147640	0.527834	0.0431415	0.275037	Non-Significant
NA Wound-induced protein, Wun1, subgroup	PanWU01x14_015810	0.52783	0.0431436	0.275037	Non-Significant
NA Gelsolin-like domain containing protein	PanWU01x14_186750	0.527744	0.0431836	0.275224	Non-Significant
NA Peptidase S	PanWU01x14_098310	0.527106	0.0434834	0.276205	Non-Significant
NA hypothetical protein	PanWU01x14_010610	0.526879	0.0435907	0.276292	Non-Significant
NA ACT domain containing protein	PanWU01x14_207060	0.526875	0.0435925	0.276292	Non-Significant
NA Phenol hydroxylase reductase	PanWU01x14_176510	0.526811	0.0436228	0.276334	Non-Significant
NA Synaptotagmin-like mitochondrial-lipid-binding domain containing protein	PanWU01x14_074730	0.526725	0.0436634	0.276463	Non-Significant
NA hypothetical protein	PanWU01x14_340750	0.52668	0.0436846	0.27652	Non-Significant
NA putative methyltransferase PMT	PanWU01x14_216360	0.526659	0.0436945	0.27652	Non-Significant
NA Enolase	PanWU01x14_182240	0.526533	0.0437542	0.27664	Non-Significant
NA DNA-directed RNA polymerase RPB5 subunit, eukaryote/virus	PanWU01x14_139750	0.526463	0.0437871	0.276677	Non-Significant
NA Chloride channel, voltage gated	PanWU01x14_045270	0.526271	0.0438782	0.277181	Non-Significant
NA Protein FLOWERING LOCUS T	PanWU01x14_188760	0.526257	0.0438848	0.277181	Non-Significant
NA hypothetical protein	PanWU01x14_078520	0.526105	0.0439569	0.277409	Non-Significant
NA hypothetical protein	PanWU01x14_265080	0.526031	0.0439918	0.277459	Non-Significant
NA hypothetical protein	PanWU01x14_180650	0.525984	0.0440144	0.277505	Non-Significant
PanIMPDH Inosine-5'-monophosphate dehydrogenase	PanWU01x14_155720	0.525957	0.044027	0.277511	Non-Significant
NA Rho-associated protein kinase	PanWU01x14_119980	0.525878	0.0440649	0.277522	Non-Significant
NA hypothetical protein	PanWU01x14_314480	0.525827	0.0440893	0.277609	Non-Significant
NA hypothetical protein	PanWU01x14_305680	0.525447	0.0442702	0.278474	Non-Significant
NA Short-chain dehydrogenase/reductase	PanWU01x14_135700	0.52542	0.044283	0.278497	Non-Significant
NA Chromo domain containing protein	PanWU01x14_249370	0.525201	0.0443877	0.278931	Non-Significant
PanPIN3 Auxin efflux carrier	PanWU01x14_094250	0.525131	0.0444212	0.278973	Non-Significant
NA Heat shock protein Hsp90 family	PanWU01x14_332700	0.525057	0.0444568	0.279078	Non-Significant
NA hypothetical protein	PanWU01x14_116600	0.525017	0.0444756	0.279139	Non-Significant
NA hypothetical protein	PanWU01x14_318510	0.524986	0.0444904	0.27915	Non-Significant
PanNOOT1 Potassium channel	PanWU01x14_292800	0.524893	0.0445353	0.279309	Non-Significant
NA Pyridoxal phosphate (active vitamin B6) biosynthesis, pyridoxal kinase	PanWU01x14_025950	0.524885	0.0445389	0.279309	Non-Significant
NA DNA-binding pseudobarrel domain containing protein	PanWU01x14_251510	0.524838	0.0445617	0.279312	Non-Significant
NA C2 domain containing protein	PanWU01x14_167680	0.524791	0.0445843	0.279312	Non-Significant
PanKAI2 Alpha/beta hydrolase fold containing protein	PanWU01x14_107430	0.52479	0.0445848	0.279312	Non-Significant
NA Dihydroxyacetone kinase	PanWU01x14_074090	0.52475	0.0446039	0.279318	Non-Significant
PanABC5 ABC type transporter protein	PanWU01x14_110360	0.524719	0.0446186	0.279354	Non-Significant
NA hypothetical protein	PanWU01x14_021610	0.524631	0.0446608	0.279561	Non-Significant
NA hypothetical protein	PanWU01x14_271530	0.524588	0.0446814	0.279584	Non-Significant
NA hypothetical protein	PanWU01x14_211280	0.524586	0.0446826	0.279584	Non-Significant
NA hypothetical protein	PanWU01x14_313050	0.524555	0.0446976	0.279621	Non-Significant
NA Protein RETICULATA-related	PanWU01x14_156420	0.524446	0.0447499	0.279832	Non-Significant
NA Peroxiredoxin-2E	PanWU01x14_183140	0.524439	0.0447533	0.279832	Non-Significant
PanMADS10 MADS-box transcription factor	PanWU01x14_115320	0.524227	0.0448555	0.280151	Non-Significant
NA GATA transcription factor	PanWU01x14_181840	0.52419	0.0448733	0.280151	Non-Significant
NA Surfeit locus 1/Shy	PanWU01x14_264660	0.524123	0.0449057	0.280296	Non-Significant
NA hypothetical protein	PanWU01x14_164930	0.523895	0.0450157	0.28071	Non-Significant
NA hypothetical protein	PanWU01x14_167550	0.523852	0.0450365	0.280715	Non-Significant
NA hypothetical protein	PanWU01x14_146240	0.523721	0.0450999	0.28089	Non-Significant
NA Glycosyl transferase	PanWU01x14_273300	0.523526	0.0451944	0.281301	Non-Significant
NA UDP-glucuronosyl/UDP-glucosyltransferase	PanWU01x14_324310	0.523415	0.045248	0.281578	Non-Significant
NA Proteinase inhibitor	PanWU01x14_203700	0.523257	0.0453245	0.28193	Non-Significant
NA hypothetical protein	PanWU01x14_165220	0.523242	0.045332	0.28193	Non-Significant
PanAOS4 Allene oxide synthase	PanWU01x14_032510	0.522823	0.0455361	0.282989	Non-Significant
NA Mitochondrial inner membrane translocase subunit	PanWU01x14_075050	0.522799	0.0455476	0.282989	Non-Significant
NA hypothetical protein	PanWU01x14_156590	0.522694	0.0455988	0.283142	Non-Significant
NA Xanthine dehydrogenase C subunit	PanWU01x14_309580	0.52269	0.0456005	0.283142	Non-Significant
NA Regulator of ribonuclease activity A	PanWU01x14_245600	0.522668	0.0456115	0.283153	Non-Significant
NA Photosystem I reaction centre subunit N	PanWU01x14_322250	0.522523	0.0456822	0.283466	Non-Significant
NA hypothetical protein	PanWU01x14_199960	0.522436	0.0457249	0.283515	Non-Significant
NA Pentatricopeptide repeat	PanWU01x14_025570	0.522406	0.0457392	0.283546	Non-Significant
NA hypothetical protein	PanWU01x14_121930	0.522309	0.0457867	0.283726	Non-Significant
NA Wound-responsive family protein	PanWU01x14_185320	0.522289	0.0457965	0.28373	Non-Significant
NA Zinc finger, Mcm10/DnaG-type	PanWU01x14_171590	0.522243	0.0458192	0.283774	Non-Significant
NA Pectinacetylesterase/NOTUM	PanWU01x14_093910	0.522136	0.0458715	0.283861	Non-Significant
NA hypothetical protein	PanWU01x14_052440	0.522126	0.0458764	0.283861	Non-Significant
PanPGP14 ABC transporter	PanWU01x14_059090	0.522096	0.0458913	0.283861	Non-Significant
NA Magnesium-chelatase, subunit H	PanWU01x14_309430	0.521979	0.0459487	0.284046	Non-Significant
NA hypothetical protein	PanWU01x14_342050	0.521868	0.046003	0.284217	Non-Significant
NA Zinc knuckle CX2CX4HX4C	PanWU01x14_285070	0.521865	0.0460043	0.284217	Non-Significant
NA Cytochrome P450, E-class, group I	PanWU01x14_273960	0.521773	0.0460496	0.284383	Non-Significant
NA Heat shock protein DnaJ, cysteine-rich domain containing protein	PanWU01x14_351240	0.521746	0.0460629	0.284409	Non-Significant
NA hypothetical protein	PanWU01x14_167150	0.521654	0.0461082	0.284517	Non-Significant
NA Nudix hydrolase 6-like	PanWU01x14_356860	0.521588	0.046141	0.284643	Non-Significant
PanNSP1 GRAS transcription factor	PanWU01x14_334190	0.521575	0.046147	0.284643	Non-Significant
NA Zinc finger, CCHC-type	PanWU01x14_001740	0.521302	0.0462815	0.285415	Non-Significant
NA Ubiquitin-fold modifier-conjugating enzyme	PanWU01x14_180050	0.521152	0.0463558	0.285759	Non-Significant
NA HAT, C-terminal dimerization domain containing protein	PanWU01x14_219530	0.520944	0.0464585	0.285934	Non-Significant
NA Armadillo-type fold containing protein	PanWU01x14_166730	0.520732	0.0465634	0.286123	Non-Significant
NA PITH domain containing protein	PanWU01x14_054130	0.520609	0.0466242	0.286439	Non-Significant
NA Glucose/ribitol dehydrogenase	PanWU01x14_205800	0.520569	0.0466443	0.286448	Non-Significant
NA Sedoheptulose-1,7-bisphosphatase	PanWU01x14_311980	0.520034	0.0469104	0.287738	Non-Significant
NA LRR domain containing protein	PanWU01x14_312020	0.519857	0.0469987	0.288108	Non-Significant
NA 7-dehydrocholesterol reductase-like protein	PanWU01x14_061600	0.519681	0.0470862	0.288415	Non-Significant
NA hypothetical protein	PanWU01x14_361350	0.519503	0.0471753	0.288754	Non-Significant
NA Bifunctional inhibitor/plant lipid transfer protein/seed storage helical domain containing protein	PanWU01x14_070550	0.519458	0.0471977	0.288754	Non-Significant
NA Nuclear transport factor 2, eukaryote	PanWU01x14_365210	0.519421	0.0472163	0.288754	Non-Significant
NA hypothetical protein	PanWU01x14_229560	0.519279	0.0472874	0.288886	Non-Significant
NA Endosulphine	PanWU01x14_276700	0.519204	0.047325	0.288901	Non-Significant
NA NAD(P)-binding domain containing protein	PanWU01x14_051210	0.519002	0.0474267	0.289292	Non-Significant
NA Chaperonin Cpn	PanWU01x14_331010	0.518865	0.0474955	0.289598	Non-Significant
NA Ribonuclease H-like domain containing protein	PanWU01x14_203000	0.518834	0.0475109	0.289634	Non-Significant
NA hypothetical protein	PanWU01x14_131990	0.518711	0.0475729	0.289809	Non-Significant
NA hypothetical protein	PanWU01x14_142120	0.518675	0.0475909	0.289828	Non-Significant
NA hypothetical protein	PanWU01x14_215260	0.518491	0.0476839	0.290114	Non-Significant
NA Ionotropic glutamate receptor	PanWU01x14_093440	0.518257	0.0478017	0.290659	Non-Significant
NA Splicing factor-like protein	PanWU01x14_128130	0.518192	0.0478345	0.290687	Non-Significant
NA Cytochrome P450, E-class, group I	PanWU01x14_003100	0.518084	0.0478893	0.290962	Non-Significant
NA hypothetical protein	PanWU01x14_086980	0.51797	0.0479469	0.291025	Non-Significant
NA Glycolipid transfer protein domain containing protein	PanWU01x14_214550	0.517763	0.0480516	0.291546	Non-Significant
NA Translation elongation factor	PanWU01x14_066890	0.517382	0.0482451	0.292365	Non-Significant
NA Ribosomal protein	PanWU01x14_261560	0.517319	0.0482773	0.292454	Non-Significant
NA Ribokinase	PanWU01x14_085800	0.517295	0.0482894	0.29247	Non-Significant
NA Ketose-bisphosphate aldolase, class-II	PanWU01x14_264740	0.517247	0.0483139	0.292542	Non-Significant
NA hypothetical protein	PanWU01x14_068860	0.517183	0.0483466	0.292587	Non-Significant
NA hypothetical protein	PanWU01x14_340250	0.516966	0.0484572	0.292968	Non-Significant
NA Terminal organelle assembly protein	PanWU01x14_305070	0.516941	0.04847	0.292988	Non-Significant
NA Glucose-fructose oxidoreductase, bacterial	PanWU01x14_085200	0.516681	0.0486026	0.293272	Non-Significant
NA 4-hydroxyphenylpyruvate dioxygenase	PanWU01x14_211790	0.516635	0.0486265	0.293301	Non-Significant
NA Class I myosin tail domain containing protein	PanWU01x14_225190	0.516549	0.0486705	0.293416	Non-Significant
NA hypothetical protein	PanWU01x14_000030	0.516486	0.0487027	0.293416	Non-Significant
NA B3 DNA binding domain containing protein	PanWU01x14_302380	0.516403	0.048745	0.293491	Non-Significant
NA hypothetical protein	PanWU01x14_284280	0.516305	0.0487953	0.293491	Non-Significant
NA hypothetical protein	PanWU01x14_034850	0.516263	0.0488172	0.293491	Non-Significant
NA 2',3'-cyclic-nucleotide 3'-phosphodiesterase	PanWU01x14_193890	0.515982	0.0489613	0.294111	Non-Significant
NA hypothetical protein	PanWU01x14_331690	0.515776	0.0490675	0.294577	Non-Significant
NA hypothetical protein	PanWU01x14_118580	0.515644	0.0491354	0.294658	Non-Significant
NA Ribosomal protein	PanWU01x14_306820	0.515352	0.0492863	0.295376	Non-Significant
NA zinc finger protein	PanWU01x14_306920	0.51535	0.0492869	0.295376	Non-Significant
NA UDP-glucuronosyl/UDP-glucosyltransferase	PanWU01x14_326400	0.515306	0.0493098	0.295444	Non-Significant
NA hypothetical protein	PanWU01x14_335470	0.515279	0.0493237	0.295444	Non-Significant
NA Mitogen-activated protein kinase kinase kinase	PanWU01x14_363830	0.515273	0.0493269	0.295444	Non-Significant
NA P-type ATPase	PanWU01x14_004040	0.515231	0.0493486	0.295516	Non-Significant
NA hypothetical protein	PanWU01x14_045380	0.515026	0.0494546	0.296036	Non-Significant
NA Proline-tRNA ligase, class IIa, archaeal-type	PanWU01x14_233270	0.514973	0.0494821	0.296088	Non-Significant
NA Protein kinase-like domain containing protein	PanWU01x14_069520	0.514972	0.0494826	0.296088	Non-Significant
NA Homocysteine-binding domain containing protein	PanWU01x14_004560	0.514914	0.0495125	0.296192	Non-Significant
NA hypothetical protein	PanWU01x14_015510	0.514727	0.0496099	0.296516	Non-Significant
NA hypothetical protein	PanWU01x14_010980	0.514524	0.0497152	0.296904	Non-Significant
[truncated: 28,814 more rows]

## Sheet: Carotenoid pathway
				Nodule permissive				Nutrient starved
	Annotation	Parasponia gene_id	Arabidopsis ortholog	correlation	p_value	FDR	correlation_type	Correlation	p_value	FDR	Pearson correlation
MEP biosynthetic Pathway	PanDXS1 Deoxyxylulose-5-phosphate synthase	PanWU01x14_007090	DXS	0.221925	0.426652	0.697148	Non-Significant	-0.0253167	0.928638	0.973407	Non-Significant
MEP biosynthetic Pathway	PanDXS2 Deoxyxylulose-5-phosphate synthase	PanWU01x14_293270	DXS	0.945167	1.1e-07	6.28e-05	Positive	0.909964	2.52e-06	0.00102333	Positive
MEP biosynthetic Pathway	PanDXS3 Deoxyxylulose-5-phosphate synthase	PanWU01x14_243640	DXS	-0.389315	0.151479	0.492998	Non-Significant	-0.629981	0.0118311	0.140794	Non-Significant
MEP biosynthetic Pathway	PanDXS4 Deoxyxylulose-5-phosphate synthase	PanWU01x14_170170	DXS	0.681545	0.00514048	0.0907707	Non-Significant	0.134605	0.632448	0.858323	Non-Significant
MEP biosynthetic Pathway	PanDXR 1-deoxy-D-xylulose 5-phosphate reductoisomerase	PanWU01x14_056620	DXR	0.946155	9.76e-08	5.78e-05	Positive	0.922004	1.02e-06	0.000559627	Positive
MEP biosynthetic Pathway	PanCMS 2-C-methyl-D-erythritol 4-phosphate cytidylyltransferase	PanWU01x14_321890	CMS	-0.418677	0.120369	0.454797	Non-Significant	0.363379	0.183082	0.545581	Non-Significant
MEP biosynthetic Pathway	PanCMK 4-diphosphocytidyl-2C-methyl-D-erythritol kinase	PanWU01x14_161370	CMK	0.930349	5e-07	0.000178552	Positive	0.826772	0.000144078	0.0133304	Positive
MEP biosynthetic Pathway	PanMCS 2-C-methyl-D-erythritol 2,4-cyclodiphosphate synthase, conserved site	PanWU01x14_301620	MCS	0.848372	6.41e-05	0.00585605	Positive	0.607695	0.0162574	0.163968	Non-Significant
MEP biosynthetic Pathway	PanHDS 4-hydroxy-3-methylbut-2-en-1-yl diphosphate synthase, atypical	PanWU01x14_289960	HDS	0.965537	5.63e-09	1.2e-05	Positive	0.943573	1.31e-07	0.00016206	Positive
MEP biosynthetic Pathway	PanHDR 4-hydroxy-3-methylbut-2-enyl diphosphate reductase	PanWU01x14_032180	HDR	0.939791	1.99e-07	9.07e-05	Positive	0.929505	5.4e-07	0.000410386	Positive
MEP biosynthetic Pathway	PanGGPPS Polyprenyl synthetase	PanWU01x14_366370	GGPPS	0.93397	3.57e-07	0.000139932	Positive	0.923592	8.98e-07	0.000512521	Positive
Carotenoid biosynthetic pathway	PanPSY1 Squalene/phytoene synthase	PanWU01x14_119050	PSY	0.910671	2.4e-06	0.000522309	Positive	0.837148	9.9e-05	0.0104126	Positive
Carotenoid biosynthetic pathway	PanPSY2 Squalene/phytoene synthase	PanWU01x14_211920	PSY	-0.648355	0.00894055	0.124618	Non-Significant	-0.116555	0.679118	0.880867	Non-Significant
Carotenoid biosynthetic pathway	PanPSY3 Squalene/phytoene synthase	PanWU01x14_211930	PSY	-0.589062	0.020855	0.195468	Non-Significant	-0.29718	0.282079	0.6495	Non-Significant
Carotenoid biosynthetic pathway	PanPDS Flavin amine oxidase	PanWU01x14_330130	PDS	0.970389	2.12e-09	6.17e-06	Positive	0.952959	4.12e-08	7.84e-05	Positive
Carotenoid biosynthetic pathway	PanZISO NnrU domain containing protein	PanWU01x14_155000	Z-ISO	0.958185	1.94e-08	2.07e-05	Positive	0.952374	4.46e-08	7.84e-05	Positive
Carotenoid biosynthetic pathway	PanZDS Zeta-carotene desaturase	PanWU01x14_054360	ZDS	0.960079	1.44e-08	1.77e-05	Positive	0.895718	6.33e-06	0.00189365	Positive
Carotenoid biosynthetic pathway	PanCRTISO Carotene isomerase	PanWU01x14_284510	CRTISO	0.962613	9.48e-09	1.5e-05	Positive	0.931255	4.61e-07	0.000383474	Positive
Carotenoid biosynthetic pathway	PanLCYB1 Lycopene cyclase, beta/epsilon	PanWU01x14_117300	LCYB	0.789407	0.000465727	0.0206013	Positive	0.857988	4.29e-05	0.00624937	Positive
Carotenoid biosynthetic pathway	PanLCYB2 FAD/NAD(P)-binding domain containing protein	PanWU01x14_344310	LCYB	0.367888	0.177303	0.513172	Non-Significant	0.329842	0.229902	0.597715	Non-Significant
Carotenoid biosynthetic pathway	PanLCYB3 Lycopene cyclase, beta/epsilon	PanWU01x14_292750	LCYB	0.440088	0.100666	0.421512	Non-Significant	-0.0724025	0.797625	0.925122	Non-Significant
Carotenoid biosynthetic pathway	PanLCYB4 Lycopene cyclase, beta/epsilon	PanWU01x14_304710	LCYE	-0.0248193	0.930037	0.975748	Non-Significant	0.199608	0.475698	0.770998	Non-Significant
Carotenoid biosynthetic pathway	PanLUT5 NA Cytochrome P450, E-class, group I	PanWU01x14_258390	LUT5	0.927768	6.3e-07	0.000203364	Positive	0.857948	4.29e-05	0.00624937	Positive
ABA biosynthesis pathway	PanVDE Lipocalin	PanWU01x14_032660	VDE	-0.206711	0.459802	0.719182	Non-Significant	-0.319879	0.245127	0.611859	Non-Significant
ABA biosynthesis pathway	PanABA1 Zeaxanthin epoxidase	PanWU01x14_302190	ZEP	0.109455	0.697785	0.867745	Non-Significant	-0.0494048	0.861198	0.946679	Non-Significant
ABA biosynthesis pathway	PanABA4 Abscisic acid (ABA)-deficient 4	PanWU01x14_272280	ABA4	-0.338391	0.21732	0.527028	Non-Significant	0.0886148	0.753485	0.906756	Non-Significant
ABA biosynthesis pathway	PanNCED2 9-cis-epoxycarotenoid dioxygenase	PanWU01x14_064110	NCED	0.102695	0.715712	0.87771	Non-Significant	0.459297	0.0850151	0.385766	Non-Significant
ABA biosynthesis pathway	PanNCED4 9-cis-epoxycarotenoid dioxygenase	PanWU01x14_265340	NCED	-0.228205	0.413337	0.68924	Non-Significant	0.260626	0.348149	0.693125	Non-Significant
ABA biosynthesis pathway	PanNCED6 9-cis-epoxycarotenoid dioxygenase	PanWU01x14_129380	NCED	-0.265377	0.33911	0.636723	Non-Significant	0.115056	0.683045	0.88237	Non-Significant
ABA biosynthesis pathway	PanSDR2 Short-chain dehydrogenase/reductase	PanWU01x14_197410	SDR	0.347411	0.204526	0.513172	Non-Significant	Na	Na	Na	Na
ABA biosynthesis pathway	PanSDR3 Short-chain dehydrogenase/reductase	PanWU01x14_091720	SDR	-0.127754	0.650022	0.840873	Non-Significant	0.642575	0.00978238	0.127572	Non-Significant
ABA biosynthesis pathway	PanSDR4 Short-chain dehydrogenase/reductase	PanWU01x14_271700	SDR	0.36172	0.185239	0.513172	Non-Significant	-0.0537516	0.84911	0.945458	Non-Significant
ABA biosynthesis pathway	PanSDR5 Short-chain dehydrogenase/reductase	PanWU01x14_271710	SDR	0.625924	0.0125574	0.150301	Non-Significant	0.731394	0.00194412	0.0534199	Non-Significant
ABA biosynthesis pathway	PanSDR6 Short-chain dehydrogenase/reductase	PanWU01x14_271730	SDR	-0.246004	0.376799	0.663852	Non-Significant	-0.302203	0.273631	0.640768	Non-Significant
ABA biosynthesis pathway	PanSDR8 Short-chain dehydrogenase/reductase	PanWU01x14_271690	SDR	0.35097	0.199614	0.513172	Non-Significant	0.0532157	0.850598	0.946167	Non-Significant
ABA biosynthesis pathway	PanSDR9 Short-chain dehydrogenase/reductase	PanWU01x14_127050	SDR	0.056803	0.840642	0.937498	Non-Significant	-0.268053	0.334077	0.688581	Non-Significant
ABA biosynthesis pathway	PanSDR10 Short-chain dehydrogenase/reductase	PanWU01x14_201430	SDR	-0.330359	0.229128	0.533414	Non-Significant	-0.442995	0.0981766	0.41544	Non-Significant
ABA biosynthesis pathway	PanAAO1 Aldehyde oxidase/xanthine dehydrogenase	PanWU01x14_161040	AAO3	0.39159	0.148893	0.489486	Non-Significant	0.026607	0.92501	0.972549	Non-Significant
ABA biosynthesis pathway	PanCYP7 Cytochrome P450	PanWU01x14_320020	ABA8OX	-0.0388759	0.890593	0.960649	Non-Significant	-0.274987	0.321234	0.683557	Non-Significant
ABA biosynthesis pathway	PanCYP10 Cytochrome P450	PanWU01x14_091190	ABA8OX	0.440248	0.100528	0.421373	Non-Significant	0.688428	0.00454404	0.0850042	Non-Significant
ABA biosynthesis pathway	PanABA3 Glycine dehydrogenase	PanWU01x14_027830	ABA3	0.316927	0.249754	0.555296	Non-Significant	-0.0477179	0.865897	0.948382	Non-Significant
Strigolactone biosynthetic pathway	PanD27 Beta-carotene isomerase	PanWU01x14_194930	D27	0.908697	2.76e-06	0.000587158	Positive	0.805169	0.000292581	0.019439	Positive
Strigolactone biosynthetic pathway	PanCCD7 Carotenoid cleavage dioxygenase	PanWU01x14_147890	CCD7	0.938033	2.38e-07	0.000104401	Positive	0.925885	7.41e-07	0.000475677	Positive
Strigolactone biosynthetic pathway	PanCCD8 Carotenoid cleavage dioxygenase	PanWU01x14_099840	CCD8	0.927247	6.59e-07	0.000208569	Positive	0.868525	2.67e-05	0.00472268	Positive
Strigolactone biosynthetic pathway	PanMAX1 Cytochrome P450	PanWU01x14_182160	MAX1	0.942668	1.46e-07	7.28e-05	Positive	0.917194	1.49e-06	0.00070688	Positive
Strigolactone biosynthetic pathway	PanCYP722C NA Cytochrome P450, E-class, group I	PanWU01x14_072570	GaCYP722	0.944421	1.19e-07	6.56e-05	Positive	0.890083	8.79e-06	0.00233423	Positive
Zaxinone biosynthesis	PanZAS Carotenoid oxygenase	PanWU01x14_099680	ZAS	0.934095	3.53e-07	0.000139932	Positive	0.775343	0.000683446	0.0313975	Positive
Blumenol & mycpradictins biosynthesis	PanCCD1 Carotenoid cleavage dioxygenase	PanWU01x14_050460	CCD	0.664192	0.00692149	0.106828	Non-Significant	0.272246	0.326277	0.686338	Non-Significant
Blumenol & mycpradictins biosynthesis	PanCCD2 Carotenoid cleavage dioxygenase	PanWU01x14_050450	CCD	-0.248154	0.37251	0.662652	Non-Significant	0.331685	0.227152	0.594458	Non-Significant
Blumenol & mycpradictins biosynthesis	PanCCD3 Carotenoid cleavage dioxygenase	PanWU01x14_050440	Na	-0.880548	1.47e-05	0.00212163	Negative	-0.901414	4.46e-06	0.00156042	Negative
Lutein biosynthesis	PanLUT1 Cytochrome P450, E-class, group I	PanWU01x14_183660	LUT1	0.221499	0.427563	0.697881	Non-Significant	-0.17491	0.532961	0.805995	Non-Significant

## Sheet: Symbiosis network
			Nodulation permissive				Nutrient starved
annotation	gene_id	Annotation	Correlation	p_value	FDR	Pearson correlation	Correlation	p_value	FDR	Pearson correlation
PanNFP1	PanWU01x14_320240	PanLYK5 LysM receptor kinase	-0.284046	0.304891	0.60904	Non-Significant	-0.725923	0.00218428	0.0570319	Non-Significant
PanNFP2	PanWU01x14_320250	PanLYK7 LysM receptor kinase	-0.129479	0.645582	0.838622	Non-Significant	-0.52679	0.0436327	0.276334	Non-Significant
PanLYK1	PanWU01x14_211310	PanLYK1 LysM receptor kinase	0.49851	0.0585675	0.329076	Non-Significant	0.0320644	0.909682	0.966759	Non-Significant
PanLYK3	PanWU01x14_281010	PanLYK3 LysM receptor kinase	-0.0482905	0.864302	0.94903	Non-Significant	-0.428597	0.110937	0.440971	Non-Significant
PanLYK4	PanWU01x14_195880	PanLYK4 LysM receptor kinase	-0.595747	0.019104	0.187123	Non-Significant	-0.321871	0.242035	0.607898	Non-Significant
PanLYK6	PanWU01x14_320280	PanLYK6 LysM receptor kinase	-0.176841	0.528378	0.762897	Non-Significant	-0.181774	0.516746	0.796366	Non-Significant
PanLYK8	PanWU01x14_320300	PanLYK8 LysM receptor kinase	-0.335146	0.222043	0.529207	Non-Significant	-0.576044	0.0246138	0.204716	Non-Significant
PanLYK9	PanWU01x14_320270	PanLYK9 LysM receptor kinase	-0.284728	0.303681	0.608218	Non-Significant	-0.333347	0.22469	0.590824	Non-Significant
PanLYK10	PanWU01x14_332450	PanLYK10 LysM receptor kinase	-0.361145	0.18599	0.513172	Non-Significant	-0.0487947	0.862897	0.947347	Non-Significant
PanLYK11	PanWU01x14_280560	PanLYK11 LysM receptor kinase	0.659505	0.00747716	0.111828	Non-Significant	-0.272177	0.326405	0.686338	Non-Significant
PanLYK12	PanWU01x14_147180	PanLYK12 LysM receptor kinase	0.632395	0.0114146	0.142614	Non-Significant	0.63743	0.0105828	0.131901	Non-Significant
PanLYK13	PanWU01x14_258320	PanLYK13 LysM receptor kinase	-0.00755317	0.978687	0.992506	Non-Significant	-0.557892	0.0306884	0.22957	Non-Significant
PanLYK15	PanWU01x14_258260	PanLYK15 LysM receptor kinase	-0.459468	0.0848844	0.392641	Non-Significant	-0.123233	0.661715	0.873254	Non-Significant
PanLYK16	PanWU01x14_258290	PanLYK16 LysM receptor kinase	-0.391634	0.148844	0.489475	Non-Significant	-0.68898	0.00449865	0.0848683	Non-Significant
PanLYK18	PanWU01x14_328150	PanLYK18 LysM receptor kinase	-0.00398005	0.988768	0.996098	Non-Significant	-0.0580775	0.83711	0.941036	Non-Significant
PanLYK21	PanWU01x14_299290	PanLYK21 LysM receptor kinase	-0.215735	0.439988	0.704784	Non-Significant	-0.0724178	0.797583	0.925122	Non-Significant
PanSYMRK	PanWU01x14_309110	PanSYMRK Receptor-like kinase	0.571728	0.0259674	0.219226	Non-Significant	-0.167866	0.549835	0.816121	Non-Significant
PanCASTOR	PanWU01x14_023060	PanCASTOR CASTOR ion channel	0.764163	0.000910083	0.0322474	Positive	0.512983	0.0505212	0.299281	Non-Significant
PanPOLLUX	PanWU01x14_234790	PanPOLLUX POLLUX ion channel	0.720326	0.00245401	0.0590607	Non-Significant	-0.0375946	0.89418	0.960354	Non-Significant
PanNUP85	PanWU01x14_099880	PanNUP85 Nucleoporin	0.409843	0.129221	0.465932	Non-Significant	-0.123537	0.660927	0.872869	Non-Significant
PanNUP133	PanWU01x14_002720	PanNUP133 Nucleoporin	-0.0215708	0.939178	0.976634	Non-Significant	-0.277774	0.316154	0.679441	Non-Significant
PanCCaMK	PanWU01x14_157640	PanCCaMK Calcium calmodulin kinase	0.52922	0.0424962	0.280972	Non-Significant	0.196189	0.483443	0.775705	Non-Significant
PanCYCLOPS	PanWU01x14_263790	PanCYCLOPS CYCLOPS transcription factor	0.976223	5.17e-10	3e-06	Positive	0.863685	3.33e-05	0.00540067	Positive
PanNSP1	PanWU01x14_334190	PanNSP1 GRAS transcription factor	0.388837	0.152025	0.493989	Non-Significant	0.521575	0.046147	0.284643	Non-Significant
PanNSP2	PanWU01x14_157260	PanNSP2 GRAS transcription factor	1	3.51e-101	1.12e-96	Positive	1	3.88e-103	1.19e-98	Positive
PanIPN1	PanWU01x14_155850	NA Octamer-binding transcription factor	-0.598151	0.0185027	0.183369	Non-Significant	-0.616606	0.0143564	0.154603	Non-Significant
PanDELLA1	PanWU01x14_136530	PanDELLA1 DELLA transcription factor	0.437797	0.102658	0.424658	Non-Significant	-0.338261	0.217508	0.582365	Non-Significant
PanDELLA2	PanWU01x14_290070	PanDELLA2 DELLA transcription factor	0.284581	0.303942	0.608377	Non-Significant	-0.186687	0.50528	0.789213	Non-Significant
PanDELLA3	PanWU01x14_178200	PanDELLA3 DELLA transcription factor	-0.473894	0.0743387	0.369164	Non-Significant	-0.695589	0.00398314	0.0800375	Non-Significant
PanERN1	PanWU01x14_232360	PanERN1 AP2/ERF transcription factor	0.118186	0.674851	0.856246	Non-Significant	-0.477027	0.0721789	0.355443	Non-Significant
PanERN2	PanWU01x14_126460	PanERN2 AP2/ERF transcription factor	-0.0367426	0.896566	0.962971	Non-Significant	0.267314	0.335463	0.689316	Non-Significant
PanNIN	PanWU01x14_111140	PanNIN NIN transcription factor	0.703082	0.00345668	0.0714354	Non-Significant	0.129522	0.64547	0.865401	Non-Significant
PanNLP1	PanWU01x14_370700	PanNLP1 NIN-like transcription factor	-0.295475	0.284981	0.591628	Non-Significant	-0.744316	0.00146031	0.0455847	Negative
PanNLP5	PanWU01x14_262620	PanNLP5 NIN-like transcription factor	0.636165	0.0107871	0.137529	Non-Significant	-0.354062	0.195408	0.558608	Non-Significant
PanNLP3	PanWU01x14_340330	PanNLP3 NIN-like transcription factor	0.186522	0.505664	0.750408	Non-Significant	-0.371998	0.172141	0.530473	Non-Significant
PanNLP2	PanWU01x14_210420	PanNLP2 NIN-like transcription factor	0.136313	0.628096	0.827375	Non-Significant	-0.573007	0.0255605	0.208747	Non-Significant
PanNFYA1	PanWU01x14_284830	PanNFYA1 Nuclear transcription factor Y subunit A	0.35164	0.198698	0.513172	Non-Significant	-0.640892	0.0100388	0.129104	Non-Significant
PanNFYA2	PanWU01x14_161830	PanNFYA2 Nuclear transcription factor Y subunit A	0.0710172	0.801425	0.923983	Non-Significant	-0.659287	0.00750393	0.11136	Non-Significant
PanNFYA3	PanWU01x14_246880	PanNFYA3 Nuclear transcription factor Y subunit A	0.400303	0.139268	0.480218	Non-Significant	-0.534254	0.0402121	0.264673	Non-Significant
PanNFYA4	PanWU01x14_050420	PanNFYA4 Nuclear transcription factor Y subunit A	0.146349	0.60275	0.811432	Non-Significant	-0.592885	0.0198392	0.182474	Non-Significant
PanNFYA5	PanWU01x14_192760	PanNFYA5 Nuclear transcription factor Y subunit A	0.262272	0.345001	0.639333	Non-Significant	-0.741763	0.00154724	0.0471053	Negative
PanNFYA6	PanWU01x14_192330	PanNFYA6 Nuclear transcription factor Y subunit A	0.0307755	0.9133	0.969908	Non-Significant	-0.748291	0.00133286	0.0437796	Negative
PanNFYA7	PanWU01x14_231390	PanNFYA7 Nuclear transcription factor Y subunit A	-0.00717686	0.979748	0.992709	Non-Significant	-0.827095	0.000142457	0.0132601	Negative
PanNFYB1	PanWU01x14_089480	PanNFYB1 Nuclear transcription factor Y subunit B	0.257456	0.354254	0.647026	Non-Significant	-0.457277	0.0865737	0.388938	Non-Significant
PanNFYB2	PanWU01x14_230420	PanNFYB2 Nuclear transcription factor Y subunit B	0.165177	0.556336	0.782425	Non-Significant	0.133499	0.635274	0.859638	Non-Significant
PanNFYB3	PanWU01x14_356950	PanNFYB3 Nuclear transcription factor Y subunit B	0.294967	0.285849	0.592595	Non-Significant	0.276124	0.319157	0.681781	Non-Significant
PanNFYB4	PanWU01x14_327140	PanNFYB4 Nuclear transcription factor Y subunit B	0.168465	0.54839	0.777165	Non-Significant	-0.418219	0.120817	0.460836	Non-Significant
PanNFYB5	PanWU01x14_267250	PanNFYB5 Nuclear transcription factor Y subunit B	-0.371422	0.172858	0.513172	Non-Significant	-0.0916973	0.745168	0.906558	Non-Significant
PanNFYB6	PanWU01x14_175610	PanNFYB6 Nuclear transcription factor Y subunit B	-0.604906	0.0168905	0.174422	Non-Significant	-0.792213	0.000429958	0.0238455	Negative
PanNFYB7	PanWU01x14_140550	PanNFYB7 Nuclear transcription factor Y subunit B	0.607618	0.0162746	0.171272	Non-Significant	0.0117797	0.966765	0.988469	Non-Significant
PanNFYB8	PanWU01x14_319830	PanNFYB8 Nuclear transcription factor Y subunit B	-0.190681	0.496046	0.744534	Non-Significant	-0.840255	8.81e-05	0.00979487	Negative
PanNFYB9	PanWU01x14_254540	PanNFYB9 Nuclear transcription factor Y subunit B	0.320359	0.24438	0.549619	Non-Significant	0.35341	0.196291	0.558608	Non-Significant
PanNFYB10	PanWU01x14_171710	PanNFYB10 Nuclear transcription factor Y subunit B	0.393659	0.146568	0.4877	Non-Significant	-0.556985	0.0310188	0.230322	Non-Significant
PanNFYB11	PanWU01x14_007750	PanNFYB11 Nuclear transcription factor Y subunit B	-0.489938	0.0637527	0.342527	Non-Significant	-0.703597	0.00342267	0.0738512	Non-Significant
PanNFYB12	PanWU01x14_171770	PanNFYB12 Nuclear transcription factor Y subunit B	0.497061	0.0594218	0.331445	Non-Significant	0.545939	0.0352636	0.246589	Non-Significant
PanNFYB13	PanWU01x14_356840	PanNFYB13 Nuclear transcription factor Y subunit B	-0.206749	0.459717	0.719156	Non-Significant	-0.250385	0.368086	0.700714	Non-Significant
PanNFYC1	PanWU01x14_034180	PanNFYC1 Nuclear transcription factor Y subunit C	0.217777	0.435565	0.701987	Non-Significant	-0.153591	0.584716	0.834224	Non-Significant
PanNFYC2	PanWU01x14_052600	PanNFYC2 Nuclear transcription factor Y subunit C	-0.379401	0.163093	0.509758	Non-Significant	-0.564273	0.0284367	0.220967	Non-Significant
PanNFYC3	PanWU01x14_029060	PanNFYC3 Nuclear transcription factor Y subunit C	-0.162761	0.562204	0.785892	Non-Significant	0.356242	0.192478	0.557511	Non-Significant
PanNFYC4	PanWU01x14_006060	PanNFYC4 Nuclear transcription factor Y subunit C	-0.170343	0.543875	0.773615	Non-Significant	-0.775324	0.000683796	0.0313975	Negative
PanNFYC5	PanWU01x14_021640	PanNFYC5 Nuclear transcription factor Y subunit C	0.0150811	0.957458	0.984359	Non-Significant	-0.330425	0.229029	0.596584	Non-Significant
PanNFYC6	PanWU01x14_221860	PanNFYC6 Nuclear transcription factor Y subunit C	-0.298508	0.27983	0.585817	Non-Significant	-0.397686	0.142113	0.488594	Non-Significant
PanNFYC7	PanWU01x14_135060	PanNFYC7 Nuclear transcription factor Y subunit C	0.445832	0.0957899	0.412896	Non-Significant	-0.200602	0.473458	0.769484	Non-Significant
PanHK2	PanWU01x14_002510	PanHK2 Histidine kinase	0.601764	0.0176264	0.178503	Non-Significant	-0.142842	0.611562	0.848786	Non-Significant
PanHK3	PanWU01x14_222240	PanHK3 Histidine kinase	0.539421	0.0379641	0.266382	Non-Significant	-0.215853	0.439732	0.752446	Non-Significant
PanHK4	PanWU01x14_103390	PanHK4 Histidine kinase	-0.325594	0.23632	0.541047	Non-Significant	-0.0489794	0.862383	0.947275	Non-Significant
PanNOOT1	PanWU01x14_292800	PanNOOT1 Potassium channel	0.934941	3.25e-07	0.000133088	Positive	0.524893	0.0445353	0.279309	Non-Significant
PanRPG	PanWU01x14_272380	PanRPG Rhizobium-directed Polar Growth-like protein	-0.133185	0.636076	0.832739	Non-Significant	-0.344129	0.209124	0.572822	Non-Significant
PanCLV1	PanWU01x14_059040	PanCLV1 Leucine rich recepetor kinase	-0.685906	0.00475586	0.0869079	Non-Significant	-0.585069	0.0219578	0.192483	Non-Significant
PanTML	PanWU01x14_146960	PanTML Kelch repeat-containing F-box protein	0.474835	0.0736853	0.367117	Non-Significant	-0.342005	0.212134	0.576985	Non-Significant
PanVPY	PanWU01x14_341680	PanVPY Ankyrin repeat containing protein	0.814196	0.000220006	0.012902	Positive	-0.0251721	0.929045	0.973469	Non-Significant
PanRAM1	PanWU01x14_146390	PanRAM1 GRAS transcription factor	0.664932	0.00683672	0.106302	Non-Significant	0.631296	0.0116028	0.139443	Non-Significant
PanSTR2	PanWU01x14_309120	PanSTR2 Half-size ABCG transporter	0.767231	0.000842591	0.0305676	Positive	0.772879	0.00072895	0.0328141	Positive
PanYSL1	PanWU01x14_242440	PanYSL1 Oligopeptide transporter	0.900885	4.61e-06	0.000887336	Positive	0.818169	0.000193128	0.0156656	Positive
PanANN1	PanWU01x14_229570	PanANN1 Annexin	0.779311	0.000615033	0.0246638	Positive	0.90079	4.64e-06	0.00158715	Positive
PanLYK19	PanWU01x14_258240	NA	NA	NA	NA	NA	NA	NA	NA	NA
PanLYK20	PanWU01x14_258310	NA	NA	NA	NA	NA	NA	NA	NA	NA
[truncated: 2 more rows]
