# Supplementary material for: Ectopic expression of the GRAS-type transcriptional regulator NSP2 in Parasponia triggers contrasting effects on symbioses
Source: Front Plant Sci. 2024 Oct 30;15:1468812. doi: 10.3389/fpls.2024.1468812 (PMC11557437; doi:10.3389/fpls.2024.1468812)
Supplement: Supplementary Table S2 — Integrated RNA-seq Analysis of PanNSP2 overexpression in Parasponia, Log2fold change (LFC) values for all Parasponia genes under both nodulation permissive and nutrient starved conditions, detailing results from mNSP2 overexpressing and knockout lines. [file Table2.xlsx]

## Sheet: Cover page
Integrated RNA-seq Analysis of NSP2 Overexpression in Parasponia: Comparative Log Fold Changes Under Nodulation-Permissive and Nutrient-Starved Conditions
Nodulation-Permissive L2FC
This dataset provides log₂ fold change (L2FC) values for all Parasponia genes under nodulation-permissive conditions. It includes detailed data for both NSP2 overexpression lines and NSP2 knockout lines analyzed in this study.
Nutrient-Starved L2FC
This dataset presents log₂ fold change (L2FC) values for all Parasponia genes under nutrient-starved conditions. It covers comprehensive results from NSP2 overexpression lines and NSP2 knockout lines included in the analysis.

## Sheet: Nodulation Permissive LFC
Gene ID	nsp2-9	NSP2ox1	NSP2ox3	NSP2ox6
PanWU01x14_000010.1	-0.863405	0.856746	-1.14517	-1.11397
PanWU01x14_000020.1	0	2.68562	0	2.88923
PanWU01x14_000030.1	0.256035	1.16173	2.28019	2.73114
PanWU01x14_000040.1	0.250433	0.252045	0.340667	0.606474
PanWU01x14_000050.1	-2.30811	-0.338543	-0.285982	0.25586
PanWU01x14_000060.1	NA	NA	NA	NA
PanWU01x14_000070.1	NA	NA	NA	NA
PanWU01x14_000080.1	-0.367918	0.396758	0.348891	0.323847
PanWU01x14_000090.1	-0.204268	0.311429	0.545126	0.338572
PanWU01x14_000100.1	NA	NA	NA	NA
PanWU01x14_000110.1	NA	NA	NA	NA
PanWU01x14_000120.1	NA	NA	NA	NA
PanWU01x14_000130.1	NA	NA	NA	NA
PanWU01x14_000140.1	NA	NA	NA	NA
PanWU01x14_000150.1	-2.36319	0.779795	-0.906104	-0.391288
PanWU01x14_000160.1	-0.77217	-0.35588	-0.617494	-1.45735
PanWU01x14_000170.1	-1.31886	-0.515268	-0.612371	-2.12665
PanWU01x14_000180.1	NA	NA	NA	NA
PanWU01x14_000190.1	-1.01213	-0.559795	-0.231703	-0.18085
PanWU01x14_000200.1	0.175964	0.547993	0.224576	-0.737828
PanWU01x14_000210.1	1.07547	0.469345	0.358306	-0.219171
PanWU01x14_000220.1	NA	NA	NA	NA
PanWU01x14_000230.1	NA	NA	NA	NA
PanWU01x14_000240.1	NA	NA	NA	NA
PanWU01x14_000250.1	NA	NA	NA	NA
PanWU01x14_000260.1	0.0424496	0.166642	0.402413	0.0405107
PanWU01x14_000270.1	3.44819	2.74585	-0.247337	2.49439
PanWU01x14_000280.1	NA	NA	NA	NA
PanWU01x14_000290.1	NA	NA	NA	NA
PanWU01x14_000300.1	NA	NA	NA	NA
PanWU01x14_000310.1	NA	NA	NA	NA
PanWU01x14_000320.1	NA	NA	NA	NA
PanWU01x14_000330.1	-2.29635	-1.36176	0.150393	-1.67282
PanWU01x14_000340.1	-0.645015	0.0384168	0.138058	-0.452457
PanWU01x14_000350.1	0.612413	1.03954	0.121948	-0.548849
PanWU01x14_000360.1	4.51561	0	2.17157	0
PanWU01x14_000370.1	NA	NA	NA	NA
PanWU01x14_000380.1	0.192908	-0.742276	-0.781845	-0.869999
PanWU01x14_000390.1	-0.0944676	-0.246395	-0.676883	-2.81181
PanWU01x14_000400.1	NA	NA	NA	NA
PanWU01x14_000410.1	-1.50096	-1.39037	1.48144	-0.467205
PanWU01x14_000420.1	0	0	3.17856	0
PanWU01x14_000430.1	NA	NA	NA	NA
PanWU01x14_000440.1	NA	NA	NA	NA
PanWU01x14_000450.1	NA	NA	NA	NA
PanWU01x14_000460.1	NA	NA	NA	NA
PanWU01x14_000470.1	NA	NA	NA	NA
PanWU01x14_000480.1	-1.73727	-1.74207	-2.01582	-1.61034
PanWU01x14_000490.1	-0.0381453	-0.733482	-0.0565668	-0.895107
PanWU01x14_000500.1	2.68501	0	0	0
PanWU01x14_000510.1	0.0380462	-0.509256	-0.577497	-0.610921
PanWU01x14_000520.1	-0.110339	-0.761693	-1.30843	-1.84761
PanWU01x14_000530.1	-2.67872	-3.65928	-3.02659	-0.44123
PanWU01x14_000540.1	-1.06568	-1.10512	-1.53912	-0.994232
PanWU01x14_000550.1	NA	NA	NA	NA
PanWU01x14_000560.1	-0.933383	-0.526983	-0.404953	-1.32763
PanWU01x14_000570.1	-1.22657	-1.23069	-1.5018	-1.09913
PanWU01x14_000580.1	3.61898	1.24136	0	0
PanWU01x14_000590.1	NA	NA	NA	NA
PanWU01x14_000600.1	NA	NA	NA	NA
PanWU01x14_000610.1	NA	NA	NA	NA
PanWU01x14_000620.1	NA	NA	NA	NA
PanWU01x14_000630.1	NA	NA	NA	NA
PanWU01x14_000640.1	-0.62298	0.349771	-0.266071	-0.284645
PanWU01x14_000650.1	0.0019473	0.0403559	-0.0834276	-0.228422
PanWU01x14_000660.1	0.448479	0.294733	-0.0438975	0.330904
PanWU01x14_000670.1	NA	NA	NA	NA
PanWU01x14_000680.1	0.112329	-0.110769	0.295921	0.0582734
PanWU01x14_000690.1	-0.383768	-0.690274	-0.314233	-0.0935069
PanWU01x14_000700.1	0.161587	0.215973	0.0696448	0.0973923
PanWU01x14_000710.1	1.79423	0.064151	1.00632	-1.14708
PanWU01x14_000720.1	0	3.39528	0.970106	1.37314
PanWU01x14_000730.1	0.542868	1.39138	-0.562507	0.319849
PanWU01x14_000740.1	1.66629	0.970029	0.923321	0.124589
PanWU01x14_000750.1	0.861009	-0.031351	-0.913013	-2.52623
PanWU01x14_000760.1	-0.292437	0.0463566	-2.12668	-0.656624
PanWU01x14_000770.1	-2.75741	-1.83237	-0.0211481	-1.6934
PanWU01x14_000780.1	-0.269611	1.05882	0.808328	-0.748754
PanWU01x14_000790.1	NA	NA	NA	NA
PanWU01x14_000800.1	1.18974	1.30028	1.19077	0.061477
PanWU01x14_000810.1	0.262496	0.960568	0.42648	0.521712
PanWU01x14_000820.1	NA	NA	NA	NA
PanWU01x14_000830.1	0.738863	0.0484977	0.653376	1.32525
PanWU01x14_000840.1	0.0625002	0.113267	-0.148012	-0.799573
PanWU01x14_000850.1	-1.00506	-0.223025	0.649082	0.97889
PanWU01x14_000860.1	NA	NA	NA	NA
PanWU01x14_000870.1	NA	NA	NA	NA
PanWU01x14_000880.1	NA	NA	NA	NA
PanWU01x14_000890.1	NA	NA	NA	NA
PanWU01x14_000900.1	-0.00495908	0.143871	-0.0235344	-0.00163537
PanWU01x14_000910.1	0.280714	0.0158145	-0.263271	-0.207829
PanWU01x14_000920.1	0.0777809	0.151275	0.0703571	0.193707
PanWU01x14_000930.1	-3.25954	0.274641	0.758518	-0.566537
PanWU01x14_000940.1	0	0	3.12574	0
PanWU01x14_000950.1	3.50453	1.32366	0.891779	0
PanWU01x14_000960.1	2.46336	1.15518	0	1.13541
PanWU01x14_000970.1	0.445899	0.293116	0.303844	0.461666
PanWU01x14_000980.1	NA	NA	NA	NA
PanWU01x14_000990.1	0.649124	0.739433	0.279531	-0.639
PanWU01x14_001000.1	0.138163	0.00665399	0.157154	0.378964
PanWU01x14_001010.1	0.102533	0.0634716	0.0612203	0.0364808
PanWU01x14_001020.1	0.220788	0.314714	0.427466	0.568591
PanWU01x14_001030.1	-1.05543	0.723492	-1.52059	-0.960115
PanWU01x14_001040.1	NA	NA	NA	NA
PanWU01x14_001050.1	-2.28581	-0.460148	-1.19531	1.22483
PanWU01x14_001060.1	0.0676819	0.208512	0.229527	0.271386
PanWU01x14_001070.1	-0.0144676	-0.852952	-0.405986	0.397219
PanWU01x14_001080.1	0.421353	0.492827	0.342005	1.15202
PanWU01x14_001090.1	0.247599	0.244898	0.248854	0.258363
PanWU01x14_001100.1	0.214623	0.25595	0.355732	0.199331
PanWU01x14_001110.1	0.126779	0.766163	-0.399362	0.0857665
PanWU01x14_001120.1	-0.627616	0.853891	-0.191728	-0.543131
PanWU01x14_001130.1	-0.0107111	0.0487105	0.0119548	-0.132724
PanWU01x14_001140.1	-0.00819518	-0.0817329	-0.0508884	-0.128618
PanWU01x14_001150.1	NA	NA	NA	NA
PanWU01x14_001160.1	-0.658004	-0.664891	0.015111	-0.532633
PanWU01x14_001170.1	-0.683146	-0.728905	-1.08224	-0.702115
PanWU01x14_001180.1	0.592499	0.579176	0.775541	0.315218
PanWU01x14_001190.1	0.0595922	0.219954	0.271769	0.412452
PanWU01x14_001200.1	0.154179	0.400291	-0.140618	-2.33104
PanWU01x14_001210.1	-2.24784	-0.660176	1.89852	2.66413
PanWU01x14_001220.1	0.0757472	-0.0475455	-0.0333887	0.373506
PanWU01x14_001230.1	-0.0697815	-0.0339737	0.169172	0.0663608
PanWU01x14_001240.1	-0.291245	-0.426159	-0.154784	-0.00345048
PanWU01x14_001250.1	-0.0320171	-0.0433224	-0.0814105	0.140823
PanWU01x14_001260.1	-0.657435	-0.699955	-1.09794	-0.630286
PanWU01x14_001270.1	0.0490256	0.135315	0.634322	1.02139
PanWU01x14_001280.1	-2.22029	-1.74049	-2.84204	-0.59194
PanWU01x14_001290.1	0	0	3.53445	0
PanWU01x14_001300.1	0.0726525	-0.0696158	0.022953	0.0215914
PanWU01x14_001310.1	0.100273	0.105297	0.147402	0.327959
PanWU01x14_001320.1	-1.48477	-0.552847	0.353982	-1.50906
PanWU01x14_001330.1	-0.607524	1.17229	-0.121571	-0.529461
PanWU01x14_001340.1	NA	NA	NA	NA
PanWU01x14_001350.1	0.0687288	-0.175627	-0.18827	-0.323114
PanWU01x14_001360.1	0.0624053	0.103616	0.0782484	0.177455
PanWU01x14_001370.1	-1.50047	-0.87348	0.0529558	-0.127848
PanWU01x14_001380.1	0.144222	1.0046	0.53376	-1.00498
PanWU01x14_001390.1	1.03407	1.32643	0.454127	-0.732389
PanWU01x14_001400.1	-0.520913	1.37193	-0.575733	-0.0767966
PanWU01x14_001410.1	0.32695	-0.0183174	0.096785	-0.226452
PanWU01x14_001420.1	0.319447	0.525604	0.507486	0.266599
PanWU01x14_001430.1	NA	NA	NA	NA
PanWU01x14_001440.1	0.0171406	0.155635	0.158458	0.363005
PanWU01x14_001450.1	-0.015069	-0.136004	-0.35791	-0.409806
PanWU01x14_001460.1	-0.14409	-0.102123	-0.716249	-0.281225
PanWU01x14_001470.1	1.44048	1.35127	0.989245	1.02674
PanWU01x14_001480.1	0.0827542	0.231123	-0.127493	0.017352
PanWU01x14_001490.1	NA	NA	NA	NA
PanWU01x14_001500.1	1.1004	-0.71042	-1.95446	-1.53992
PanWU01x14_001510.1	1.28391	1.19308	0.645846	0.449145
PanWU01x14_001520.1	-1.36282	1.35358	-1.8246	-1.26477
PanWU01x14_001530.1	-0.164335	-0.0578288	0.253535	0.493537
PanWU01x14_001540.1	NA	NA	NA	NA
PanWU01x14_001550.1	NA	NA	NA	NA
PanWU01x14_001560.1	0.837787	0.598269	0.405219	-1.65947
PanWU01x14_001570.1	NA	NA	NA	NA
PanWU01x14_001580.1	NA	NA	NA	NA
PanWU01x14_001590.1	NA	NA	NA	NA
PanWU01x14_001600.1	NA	NA	NA	NA
PanWU01x14_001610.1	NA	NA	NA	NA
PanWU01x14_001620.1	-0.0301147	-0.121181	-0.0762852	-0.151496
PanWU01x14_001630.1	0.236588	0.0196498	-0.484378	0.133806
PanWU01x14_001640.1	0.832075	-0.77528	0.417696	0.00214174
PanWU01x14_001650.1	-0.2698	0.154213	-0.0423481	-0.821383
PanWU01x14_001660.1	-0.133909	-0.182304	0.192892	0.54649
PanWU01x14_001670.1	1.78245	-1.40819	0.070919	-0.332153
PanWU01x14_001680.1	0.948902	0.397749	0.0490903	-1.75299
PanWU01x14_001690.1	-1.58361	2.00355	3.3004	2.23688
PanWU01x14_001700.1	-3.48221	0.648154	-0.712095	-0.207495
PanWU01x14_001710.1	0.0156011	0.23047	0.383308	1.00564
PanWU01x14_001720.1	0.274178	-0.344669	-0.302671	0.277965
PanWU01x14_001730.1	NA	NA	NA	NA
PanWU01x14_001740.1	1.20656	1.10955	1.63951	2.27171
PanWU01x14_001750.1	0.676784	0.153929	0.533423	1.05924
PanWU01x14_001760.1	0.215109	-0.404314	-0.304985	0.00415142
PanWU01x14_001770.1	-0.113374	-0.000906896	0.0798291	0.172364
PanWU01x14_001780.1	NA	NA	NA	NA
PanWU01x14_001790.1	0.91739	0.416999	1.04038	1.10758
PanWU01x14_001800.1	-0.271723	0.458596	0.237361	0.222671
PanWU01x14_001810.1	NA	NA	NA	NA
PanWU01x14_001820.1	NA	NA	NA	NA
PanWU01x14_001830.1	NA	NA	NA	NA
PanWU01x14_001840.1	2.663	2.71959	-1.00832	-0.483497
PanWU01x14_001850.1	NA	NA	NA	NA
PanWU01x14_001860.1	NA	NA	NA	NA
PanWU01x14_001870.1	NA	NA	NA	NA
PanWU01x14_001880.1	-1.71482	-0.123012	-0.382007	-1.94467
PanWU01x14_001890.1	-2.64997	-0.0569196	-1.1672	-4.4077
PanWU01x14_001900.1	NA	NA	NA	NA
PanWU01x14_001910.1	0.557853	-0.132341	0.935667	-0.694788
PanWU01x14_001920.1	0.700285	-0.443121	-0.787263	-0.94702
PanWU01x14_001930.1	0.169784	0.246673	0.371767	0.256327
PanWU01x14_001940.1	0.0336387	0.0113346	0.263126	0.431464
PanWU01x14_001950.1	NA	NA	NA	NA
PanWU01x14_001960.1	0.0416035	0.385919	-0.359749	-0.563134
PanWU01x14_001970.1	NA	NA	NA	NA
PanWU01x14_001980.1	NA	NA	NA	NA
PanWU01x14_001990.1	0.0805705	-0.149551	0.0723682	0.0590907
PanWU01x14_002000.1	0.119517	-0.0920465	0.0274016	0.214261
PanWU01x14_002010.1	-0.761523	-0.196488	-0.465511	-0.435844
PanWU01x14_002020.1	-0.116744	0.00979534	0.0433473	-0.339303
PanWU01x14_002030.1	0.0901335	-0.156105	-0.0435944	-0.0118481
PanWU01x14_002040.1	-0.00515063	-0.10313	-0.111985	-0.22246
PanWU01x14_002050.1	1.10929	0.982892	-0.156047	3.46437
PanWU01x14_002060.1	0.0955763	0.210384	-0.0628916	-0.691847
PanWU01x14_002070.1	0.509368	0.679681	0.728023	0.721086
PanWU01x14_002080.1	0.523669	0.52148	0.513736	1.02803
PanWU01x14_002090.1	NA	NA	NA	NA
PanWU01x14_002100.1	NA	NA	NA	NA
PanWU01x14_002110.1	NA	NA	NA	NA
PanWU01x14_002120.1	NA	NA	NA	NA
PanWU01x14_002130.1	NA	NA	NA	NA
PanWU01x14_002140.1	NA	NA	NA	NA
PanWU01x14_002150.1	1.0506	0.84081	1.00167	1.46215
PanWU01x14_002160.1	2.20553	1.10304	0.675527	0.96073
PanWU01x14_002170.1	0.0298493	0.0577795	0.0699494	-0.355015
PanWU01x14_002180.1	-1.76069	-0.358693	-1.01596	-1.196
PanWU01x14_002190.1	-0.0990664	-0.102592	-0.223204	-0.247883
PanWU01x14_002200.1	1.92392	2.4362	-0.0786951	-0.788116
PanWU01x14_002210.1	0.161105	0.0697257	0.165822	0.172843
PanWU01x14_002220.1	1.30537	1.50659	1.68374	1.77945
PanWU01x14_002230.1	0.12992	0.0343858	-0.146281	0.429184
PanWU01x14_002240.1	5.06673	2.1617	3.46371	0
PanWU01x14_002250.1	0.0199951	-0.213407	-0.14029	0.28456
PanWU01x14_002260.1	-0.212409	-0.421266	-0.584984	-0.309606
PanWU01x14_002270.1	0.134459	0.290546	0.38306	0.351068
PanWU01x14_002280.1	-2.55888	-0.194019	-0.312018	-0.654469
PanWU01x14_002290.1	-1.58135	0.0807233	-0.991747	1.29644
PanWU01x14_002300.1	1.0838	1.50096	2.43376	2.53423
PanWU01x14_002310.1	1.25203	1.2157	1.29028	1.76854
PanWU01x14_002320.1	0	0	0.972119	0
PanWU01x14_002330.1	0.107966	-0.000365544	-0.0151302	-0.150848
PanWU01x14_002340.1	0.223913	0.465934	0.261806	-0.223999
PanWU01x14_002350.1	1.03684	-0.131837	0.343834	0.906157
PanWU01x14_002360.1	NA	NA	NA	NA
PanWU01x14_002370.1	-0.132983	-0.226241	0.0425969	-0.243048
PanWU01x14_002380.1	-0.113919	0.0207694	0.134223	-0.167068
PanWU01x14_002390.1	-0.177268	0.21625	0.102949	-0.299408
PanWU01x14_002400.1	-0.962684	-0.47916	-0.295232	-0.48953
PanWU01x14_002410.1	NA	NA	NA	NA
PanWU01x14_002420.1	NA	NA	NA	NA
PanWU01x14_002430.1	0.19042	0.0489212	0.0472825	-0.0319695
PanWU01x14_002440.1	20.0885	21.6491	21.7157	20.9231
PanWU01x14_002450.1	-0.715169	0.00438848	-0.892454	-1.01059
PanWU01x14_002460.1	0.946526	-0.193936	0.0884404	0.552705
PanWU01x14_002470.1	1.06299	-0.451877	-0.064847	0.0792695
PanWU01x14_002480.1	1.51412	0.802537	0.082514	0.943658
PanWU01x14_002490.1	NA	NA	NA	NA
PanWU01x14_002500.1	-0.459039	-0.446812	0.0664914	0.796378
PanWU01x14_002510.1	-0.0132821	0.0437623	0.0702478	-0.124216
PanWU01x14_002520.1	0.259685	0.570788	0.279632	-0.38441
PanWU01x14_002530.1	0.120743	-0.0598278	-1.87994	0.101476
PanWU01x14_002540.1	-0.858599	-3.34097	-0.0678428	-2.24073
PanWU01x14_002550.1	NA	NA	NA	NA
PanWU01x14_002560.1	0.0154818	-0.148385	-0.0679815	0.0845083
PanWU01x14_002570.1	-0.133598	-0.0680724	-0.0891609	-0.175943
PanWU01x14_002580.1	0.0176716	-0.123469	-0.0895609	0.429289
PanWU01x14_002590.1	NA	NA	NA	NA
PanWU01x14_002600.1	NA	NA	NA	NA
PanWU01x14_002610.1	0.180498	0.387859	0.446908	0.270816
PanWU01x14_002620.1	0.554596	-0.315231	-0.0182851	0.254007
PanWU01x14_002630.1	-0.310137	0.0385026	0.234659	-0.304414
PanWU01x14_002640.1	NA	NA	NA	NA
PanWU01x14_002650.1	-0.0215916	-0.0570821	-0.0383419	-0.099473
PanWU01x14_002660.1	0	2.37153	0	0
PanWU01x14_002670.1	0.388085	0.505157	0.263722	-0.012893
PanWU01x14_002680.1	0.24161	0.390229	0.466996	0.369983
PanWU01x14_002690.1	NA	NA	NA	NA
PanWU01x14_002700.1	-0.479919	0.371401	0.0604727	0.42942
PanWU01x14_002710.1	NA	NA	NA	NA
PanWU01x14_002720.1	-0.0233002	-0.00711114	0.0541887	-0.176248
PanWU01x14_002730.1	0.0875558	-0.173001	-0.318182	0.248085
PanWU01x14_002740.1	-0.0503193	0.00286513	0.291592	0.296835
PanWU01x14_002750.1	-0.273472	0.435123	0.44632	-0.00831082
PanWU01x14_002760.1	NA	NA	NA	NA
PanWU01x14_002770.1	NA	NA	NA	NA
PanWU01x14_002780.1	NA	NA	NA	NA
PanWU01x14_002790.1	2.93592	2.06244	0	0
PanWU01x14_002800.1	2.92205	2.10712	2.7235	2.76507
PanWU01x14_002810.1	NA	NA	NA	NA
PanWU01x14_002820.1	0.252642	0.104161	-0.0713663	0.347722
PanWU01x14_002830.1	-0.0923892	-0.0834271	-0.0690037	-0.158694
PanWU01x14_002840.1	-0.378185	-0.286266	-0.830778	0.193064
PanWU01x14_002850.1	0.0833962	0.0291455	-0.152579	0.069989
PanWU01x14_002860.1	-0.405797	0.451381	0.32495	-1.02885
PanWU01x14_002870.1	-0.0296344	-0.882207	-0.246609	0.0365886
PanWU01x14_002880.1	NA	NA	NA	NA
PanWU01x14_002890.1	0.117469	0.144996	0.523755	0.315849
PanWU01x14_002900.1	0.177474	2.60679	2.8282	1.27676
PanWU01x14_002910.1	0.821763	0.268785	1.20179	0.29055
PanWU01x14_002920.1	0.372436	-0.416464	0.117526	0.364594
PanWU01x14_002930.1	-0.671049	-0.674914	-0.945077	-0.543416
PanWU01x14_002940.1	-2.48245	-2.48655	-1.79584	-2.355
PanWU01x14_002950.1	NA	NA	NA	NA
PanWU01x14_002960.1	NA	NA	NA	NA
PanWU01x14_002970.1	-0.341144	-0.444329	-0.679703	-0.248745
PanWU01x14_002980.1	-0.446641	-0.235091	-0.00890372	-0.278297
PanWU01x14_002990.1	-1.98459	-1.01752	-1.10155	-0.139829
PanWU01x14_003000.1	-1.21532	0.0990288	-2.64956	-1.12711
PanWU01x14_003010.1	-0.6664	-0.680267	1.0326	-0.546109
PanWU01x14_003020.1	1.08956	0.818442	-0.724138	0.524708
PanWU01x14_003030.1	-0.844898	-0.249569	-0.668904	-3.87232
PanWU01x14_003040.1	-4.48024	-0.519591	-3.88549	-1.27928
PanWU01x14_003050.1	-0.873308	-1.58459	-0.851778	-0.691248
PanWU01x14_003060.1	-0.222527	-0.0574242	-0.00250861	0.107004
PanWU01x14_003070.1	0.558101	-0.14565	0.167561	0.940286
PanWU01x14_003080.1	0	0	1.49965	0
PanWU01x14_003090.1	NA	NA	NA	NA
PanWU01x14_003100.1	-0.366112	-0.36274	0.492932	0.868898
PanWU01x14_003110.1	0.0939356	-0.106679	0.129794	0.229276
PanWU01x14_003120.1	0.469005	0.519518	0.250576	0.474258
PanWU01x14_003130.1	0.120348	0.299655	0.16243	0.737861
PanWU01x14_003140.1	0.353726	1.52744	1.52425	1.49154
PanWU01x14_003150.1	0.4541	-0.0493177	-0.0824536	-0.16882
PanWU01x14_003160.1	3.47894	2.12868	2.52833	2.94167
PanWU01x14_003170.1	-0.155167	-0.139425	-0.186354	-0.23448
PanWU01x14_003180.1	1.80591	1.44981	0.829032	1.2626
PanWU01x14_003190.1	-0.0515228	-0.187043	-0.153965	-0.286969
PanWU01x14_003200.1	-0.0176735	-0.16653	0.109567	0.0666584
PanWU01x14_003210.1	1.46141	-0.234889	0.97896	0.676314
PanWU01x14_003220.1	-0.0553438	0.108399	0.0646488	0.163521
PanWU01x14_003230.1	-1.91224	0.161554	-0.752627	0.53992
PanWU01x14_003240.1	-0.13964	-0.106667	-0.0353138	-0.427157
PanWU01x14_003250.1	-2.97268	-3.97557	-2.21393	-3.83916
PanWU01x14_003260.1	0.190133	0.754509	0.69829	0.656524
PanWU01x14_003270.1	-0.795424	-0.758356	-0.0605237	0.170489
PanWU01x14_003280.1	NA	NA	NA	NA
PanWU01x14_003290.1	NA	NA	NA	NA
PanWU01x14_003300.1	0.119552	0.118972	-0.0323257	-0.197794
PanWU01x14_003310.1	NA	NA	NA	NA
PanWU01x14_003320.1	-0.546839	-0.415503	-0.435725	-0.51905
PanWU01x14_003330.1	-0.426615	0.649424	0.580395	0.922799
PanWU01x14_003340.1	2.50658	3.16059	0	0
PanWU01x14_003350.1	0.182302	0.28149	0.207915	0.0820239
PanWU01x14_003360.1	-0.153993	-0.120723	0.489236	0.249787
PanWU01x14_003370.1	-0.317283	-0.0808548	-0.192601	0.40373
PanWU01x14_003380.1	-0.565462	-1.42567	-1.29049	-1.35987
PanWU01x14_003390.1	-0.0859905	-0.413309	-0.491458	-0.712799
PanWU01x14_003400.1	0.231841	0.239025	0.282144	0.322466
PanWU01x14_003410.1	-0.0908508	0.0494838	-0.263092	-0.102107
PanWU01x14_003420.1	-3.62291	-0.372125	-0.294833	-1.07934
PanWU01x14_003430.1	-0.609204	-0.777247	-0.482848	-1.25546
PanWU01x14_003440.1	-0.144159	0.462459	0.48951	0.0209816
PanWU01x14_003450.1	0.228267	0.385105	0.382182	0.254526
PanWU01x14_003460.1	0.284336	0.364515	0.380356	0.59348
PanWU01x14_003470.1	0.282853	0.552844	0.652652	0.286392
PanWU01x14_003480.1	0.599958	0.139017	0.275021	0.143004
PanWU01x14_003490.1	-0.226308	-0.366116	-0.398469	-0.101617
PanWU01x14_003500.1	NA	NA	NA	NA
PanWU01x14_003510.1	-0.0199155	0.0792616	0.186962	-0.317818
PanWU01x14_003520.1	0.103162	0.1318	0.168866	0.041609
PanWU01x14_003530.1	0	0	0	1.38654
PanWU01x14_003540.1	0	0	0.871323	0
PanWU01x14_003550.1	0.5403	0.589082	0.0234783	0.44023
PanWU01x14_003560.1	-0.555342	-0.0108054	-0.14007	-0.54362
PanWU01x14_003570.1	-0.00393338	0.00836694	-0.271479	-0.333325
PanWU01x14_003580.1	-1.51752	-0.00764481	-0.00506796	-1.33994
PanWU01x14_003590.1	0.0942676	2.30306	2.1116	1.15876
PanWU01x14_003600.1	0.0799781	0.000485684	-0.0318392	-0.0972641
PanWU01x14_003610.1	-3.58685	0.3847	1.0491	1.90459
PanWU01x14_003620.1	0.0004453	0.283899	0.671157	1.12326
PanWU01x14_003630.1	NA	NA	NA	NA
PanWU01x14_003640.1	0.0349868	0.653523	0.687261	0.863221
PanWU01x14_003650.1	0.0629923	0.661133	0.639692	0.614225
PanWU01x14_003660.1	0.259246	-1.2459	-2.26833	-2.43419
PanWU01x14_003670.1	-0.138354	-0.156437	-0.317165	-0.525029
PanWU01x14_003680.1	-0.103598	1.2458	1.06103	1.53977
PanWU01x14_003690.1	-0.0429025	-0.191208	-0.271066	0.177139
PanWU01x14_003700.1	0.148212	-0.315518	0.232493	-0.147423
PanWU01x14_003710.1	NA	NA	NA	NA
PanWU01x14_003720.1	NA	NA	NA	NA
PanWU01x14_003730.1	-0.222983	-0.297196	-0.271099	-0.519727
PanWU01x14_003740.1	0.18043	0.0917213	0.0226561	0.214858
PanWU01x14_003750.1	0.367226	0.401372	0.666927	0.0491182
PanWU01x14_003760.1	-1.43194	0.295994	0.0551738	0.479747
PanWU01x14_003770.1	0	0	0.91085	3.03966
PanWU01x14_003780.1	0	3.14041	1.81509	0
PanWU01x14_003790.1	0.181972	0.19349	0.188502	0.0751033
PanWU01x14_003800.1	0.0715166	0.0806682	0.247263	0.370067
PanWU01x14_003810.1	0.835254	0.459756	-2.78661	-2.23434
PanWU01x14_003820.1	0.356842	-0.0634652	0.22345	0.149942
PanWU01x14_003830.1	-0.133601	-0.773305	-0.816514	-0.107827
PanWU01x14_003840.1	-0.289567	-0.635256	-0.694524	-0.492734
PanWU01x14_003850.1	-0.20913	-0.378679	-0.560908	-1.03295
PanWU01x14_003860.1	0.389641	0.488369	0.437446	0.423282
PanWU01x14_003870.1	0.178857	0.156454	0.264315	-0.362383
PanWU01x14_003880.1	-0.00597562	-0.222568	-0.24163	-0.0309788
PanWU01x14_003890.1	0.249752	-0.185113	-0.427249	-0.335727
PanWU01x14_003900.1	NA	NA	NA	NA
PanWU01x14_003910.1	-0.0412583	0.18994	0.194797	0.163178
PanWU01x14_003920.1	-0.299255	-0.270335	-0.0622796	-0.0450951
PanWU01x14_003930.1	-0.168475	0.171975	0.00720999	0.0447702
PanWU01x14_003940.1	2.27816	1.42578	1.88968	2.14924
PanWU01x14_003950.1	0.36359	1.1154	1.09734	0.805613
PanWU01x14_003960.1	NA	NA	NA	NA
PanWU01x14_003970.1	0.500871	0.220453	0.494917	0.653968
PanWU01x14_003980.1	0.180232	0.27184	0.334405	0.23351
PanWU01x14_003990.1	0.0626679	0.397768	1.49501	0.443314
PanWU01x14_004000.1	3.01678	-1.06632	0.30496	-1.88807
PanWU01x14_004010.1	-1.85516	-1.89948	-1.36327	-1.76353
PanWU01x14_004020.1	0.485985	0.313556	-1.07513	-2.07667
PanWU01x14_004030.1	-0.904764	0.0103938	-2.16679	-1.74294
PanWU01x14_004040.1	0	0	2.7092	1.37824
PanWU01x14_004050.1	0	1.33152	2.28876	0
PanWU01x14_004060.1	1.20091	-0.204342	0.0168753	0.191038
PanWU01x14_004070.1	0.463104	-0.687635	0.023282	0.471655
PanWU01x14_004080.1	-0.676664	1.17391	-1.08605	-0.681595
PanWU01x14_004090.1	0.288069	-0.407335	-0.501274	-3.18908
PanWU01x14_004100.1	0.449765	0.385473	0.264006	0.0523648
PanWU01x14_004110.1	NA	NA	NA	NA
PanWU01x14_004120.1	0.496938	-0.787707	-0.517404	-1.3815
PanWU01x14_004130.1	0.173933	0.251608	0.127801	0.230206
PanWU01x14_004140.1	-1.979	-1.99169	-2.29838	-2.00595
PanWU01x14_004150.1	0.00522729	0.107145	0.0677406	-0.306539
PanWU01x14_004160.1	-2.46977	-0.0690976	-0.367092	-2.41728
PanWU01x14_004170.1	-0.0109726	-0.00643517	-0.0183187	-0.127271
PanWU01x14_004180.1	-0.577342	0.298547	0.168464	-0.417834
PanWU01x14_004190.1	0.262127	0.180991	0.298446	0.458153
PanWU01x14_004200.1	0.181904	0.0800494	0.208224	0.438163
PanWU01x14_004210.1	0.319359	-2.56717	0.135436	-0.337397
PanWU01x14_004220.1	-0.497403	0.385568	0.532003	0.20818
PanWU01x14_004230.1	2.67231	0	0.877211	1.19379
PanWU01x14_004240.1	-0.856027	-0.450489	-0.222081	-1.17866
PanWU01x14_004250.1	-0.434841	-0.114198	0.249783	0.127579
PanWU01x14_004260.1	-0.68836	0.305738	0.761288	-1.01805
PanWU01x14_004270.1	-1.42897	-1.47426	-1.85529	-1.42441
PanWU01x14_004280.1	0.194344	0.295442	0.192651	0.0785981
PanWU01x14_004290.1	0.0766335	0.0283356	-0.10503	-0.346155
PanWU01x14_004300.1	-0.234964	-0.33322	-0.277625	0.0575956
PanWU01x14_004310.1	0.346571	0.189956	-0.230644	0.56951
PanWU01x14_004320.1	0.437501	0.23267	0.321156	0.0621763
PanWU01x14_004330.1	0.217075	-0.0473988	-0.212251	-0.187388
PanWU01x14_004340.1	0.0305487	-0.298572	-0.272024	0.265477
PanWU01x14_004350.1	-0.244798	-0.121227	-0.111261	-0.140024
PanWU01x14_004360.1	-2.18437	-0.626109	-0.489589	0.381028
PanWU01x14_004370.1	-0.583665	-0.267755	-0.438911	-0.550983
PanWU01x14_004380.1	NA	NA	NA	NA
PanWU01x14_004390.1	-0.454855	-0.323194	-0.243089	-0.517165
PanWU01x14_004400.1	0.717789	-0.49013	0.504952	-1.12092
PanWU01x14_004410.1	0	2.70102	0.948775	1.43111
PanWU01x14_004420.1	3.4816	4.08903	2.95698	3.87482
PanWU01x14_004430.1	-0.507683	-0.276835	-0.515288	-0.687403
PanWU01x14_004440.1	-0.955052	-2.78563	-1.03532	-1.72002
PanWU01x14_004450.1	-0.759668	-0.0524101	0.0409921	-0.552187
PanWU01x14_004460.1	-0.084811	0.629102	-0.155322	-0.4769
PanWU01x14_004470.1	0.143986	0.100523	0.223255	0.226581
PanWU01x14_004480.1	1.31338	2.24142	2.8519	2.28037
PanWU01x14_004490.1	0.0283251	0.0964771	0.264288	0.244888
PanWU01x14_004500.1	0.318979	0.731585	0.110898	0.291914
PanWU01x14_004510.1	0.0580951	0.0763999	-0.284799	0.219396
PanWU01x14_004520.1	0.0173737	0.168396	0.197731	0.331162
PanWU01x14_004530.1	0.431864	0.464063	0.486017	0.581032
PanWU01x14_004540.1	-0.116275	-0.0108237	-0.0638533	-0.283316
PanWU01x14_004550.1	0.0283913	-0.171986	-0.123346	0.228228
PanWU01x14_004560.1	0.328248	-0.203889	0.361969	0.896935
PanWU01x14_004570.1	0.103382	-0.0616853	0.127498	-0.14956
PanWU01x14_004580.1	NA	NA	NA	NA
PanWU01x14_004590.1	-0.31968	-0.132658	-0.187365	-0.170889
PanWU01x14_004600.1	NA	NA	NA	NA
PanWU01x14_004610.1	-0.0818881	-0.043238	-0.090703	0.0622494
PanWU01x14_004620.1	-1.13427	0.626371	-0.545149	-1.02086
PanWU01x14_004630.1	0.103479	0.109866	0.154427	0.00128762
PanWU01x14_004640.1	-0.476183	-0.104674	-0.396393	-1.2409
PanWU01x14_004650.1	-1.1288	-0.404262	-1.1102	-0.472959
PanWU01x14_004660.1	3.93264	0	5.35606	3.73453
PanWU01x14_004670.1	NA	NA	NA	NA
PanWU01x14_004680.1	-0.171772	-0.0922657	-0.0579369	0.0623461
PanWU01x14_004690.1	0.0414295	0.128261	0.230477	0.152156
PanWU01x14_004700.1	2.15672	2.17594	0.062287	-0.0537384
PanWU01x14_004710.1	0.139081	0.532623	-0.240302	-0.377931
PanWU01x14_004720.1	-3.05805	-1.06977	0.461178	-1.53475
PanWU01x14_004730.1	-0.108013	0.43299	-0.300833	-0.492771
PanWU01x14_004740.1	0.00390136	0.0329737	0.0543506	0.119081
PanWU01x14_004750.1	-1.50564	-0.0542784	-0.255668	-0.471293
PanWU01x14_004760.1	-0.0292388	0.3569	0.0465622	-0.107432
PanWU01x14_004770.1	-0.0262009	0.463981	-0.813721	-0.611518
PanWU01x14_004780.1	0.267863	0.377458	0.857024	0.281351
PanWU01x14_004790.1	0.529084	0.596169	0.0617834	-0.0758252
PanWU01x14_004800.1	0.181675	0.0454417	-0.0629536	0.255244
PanWU01x14_004810.1	0.550839	0.274692	-0.526603	0.206425
PanWU01x14_004820.1	-0.344968	0.789097	0.473887	-0.835451
PanWU01x14_004830.1	NA	NA	NA	NA
PanWU01x14_004840.1	-0.00837705	-0.447053	0.319415	1.22572
PanWU01x14_004850.1	-0.0173818	-0.19198	0.640922	1.3783
PanWU01x14_004860.1	0.592301	0.283503	-0.813575	-2.60449
PanWU01x14_004870.1	NA	NA	NA	NA
PanWU01x14_004880.1	0.077786	0.286982	0.327106	-0.187664
PanWU01x14_004890.1	-0.181574	0.0936742	-0.441653	-1.17035
PanWU01x14_004900.1	2.02371	2.8164	1.1988	-0.418839
PanWU01x14_004910.1	3.14965	3.36914	-1.0858	-0.630623
PanWU01x14_004920.1	0.116008	0.17989	0.317609	0.213866
PanWU01x14_004930.1	-0.142969	-0.120976	-0.620558	0.30432
PanWU01x14_004940.1	-0.590514	-0.717704	-0.657168	-0.458078
PanWU01x14_004950.1	-0.274109	-0.0415416	-0.017559	0.0153334
PanWU01x14_004960.1	NA	NA	NA	NA
PanWU01x14_004970.1	-0.817107	-0.481622	-0.527159	-0.928152
PanWU01x14_004980.1	0.707248	0.553163	0.108511	1.40592
PanWU01x14_004990.1	NA	NA	NA	NA
PanWU01x14_005000.1	0.0160946	-0.0421238	0.115276	0.0815431
PanWU01x14_005010.1	-0.128104	-0.0916057	-0.336155	0.0254764
PanWU01x14_005020.1	-0.0879958	-0.154619	-0.0148366	-0.178409
PanWU01x14_005030.1	NA	NA	NA	NA
PanWU01x14_005040.1	0	3.18744	0	0
PanWU01x14_005050.1	-0.252138	-0.428296	-0.576928	-0.353453
PanWU01x14_005060.1	1.08877	0.133776	0.767025	1.00185
PanWU01x14_005070.1	-0.434678	-0.665591	-1.04205	-0.502102
PanWU01x14_005080.1	-0.996428	-0.571198	-1.4967	-0.0875801
PanWU01x14_005090.1	-0.175119	-0.187509	-0.323316	-0.0206458
PanWU01x14_005100.1	-0.0367337	-0.262251	-0.184445	0.0534578
PanWU01x14_005110.1	0.234238	0.138905	0.282322	0.306171
PanWU01x14_005120.1	-1.07737	-1.1113	0.0191927	-0.971232
PanWU01x14_005130.1	1.50661	1.86116	0.777266	-0.429886
PanWU01x14_005140.1	-1.05403	-1.07357	-0.510071	-0.436742
PanWU01x14_005150.1	-0.293526	-0.197723	-0.160564	0.0149029
PanWU01x14_005160.1	-0.0993568	-0.190547	-0.18499	-0.0381488
PanWU01x14_005170.1	0.231504	0.0907496	0.095943	0.586534
PanWU01x14_005180.1	0.080905	-0.00152053	0.0258815	0.442567
PanWU01x14_005190.1	0.16244	-0.30086	-0.0198567	0.891154
PanWU01x14_005200.1	0.143054	0.175765	0.237126	0.157637
PanWU01x14_005210.1	0.137793	0.2038	0.195646	-0.108809
PanWU01x14_005220.1	0.964924	0.59543	0.587811	0.183129
PanWU01x14_005230.1	1.09523	1.71798	-1.02879	0.424689
PanWU01x14_005240.1	0.699924	-0.1045	0.380348	0.783326
PanWU01x14_005250.1	1.13049	-2.36545	-0.42669	0.117608
PanWU01x14_005260.1	-1.76838	-1.81266	-2.17777	-1.77331
PanWU01x14_005270.1	NA	NA	NA	NA
PanWU01x14_005280.1	-2.07099	-0.198158	0.213755	-1.96394
PanWU01x14_005290.1	0.216446	0.265742	0.396418	0.282405
PanWU01x14_005300.1	-0.130815	-0.261432	0.256047	0.28415
PanWU01x14_005310.1	0.279102	0.0831505	0.0684691	-0.115799
PanWU01x14_005320.1	-1.54121	-0.711152	-0.493876	-0.517579
PanWU01x14_005330.1	0.655871	0.566282	0.288527	0.875617
PanWU01x14_005340.1	-0.13324	-0.245151	0.0818594	0.536346
PanWU01x14_005350.1	-0.14799	-0.138577	-0.149778	-0.323381
PanWU01x14_005360.1	0.805365	-0.134346	0.399486	1.05016
PanWU01x14_005370.1	-0.542084	-0.444637	-0.496208	-0.576246
PanWU01x14_005380.1	2.49255	1.72852	1.14341	2.56466
PanWU01x14_005390.1	0	2.20884	0	0
PanWU01x14_005400.1	NA	NA	NA	NA
PanWU01x14_005410.1	-0.113086	0.0423664	-0.335267	-0.590746
PanWU01x14_005420.1	0.201119	0.188613	0.275927	0.303066
PanWU01x14_005430.1	0.49322	0.411026	0.422898	0.5962
PanWU01x14_005440.1	1.36531	0	0	0
PanWU01x14_005450.1	0	0	0.891827	0
PanWU01x14_005460.1	1.30156	0	0	0
PanWU01x14_005470.1	NA	NA	NA	NA
PanWU01x14_005480.1	1.32543	0	0	0
PanWU01x14_005490.1	-0.317062	0.0310861	-0.0841701	-0.593652
PanWU01x14_005500.1	0	1.33638	0	2.32666
PanWU01x14_005510.1	0.181642	0.447194	0.246522	0.403809
PanWU01x14_005520.1	0.100739	1.14385	0.905297	1.08716
PanWU01x14_005530.1	0.353161	0.332637	0.571691	0.808721
PanWU01x14_005540.1	0.97665	1.29969	1.33582	1.74854
PanWU01x14_005550.1	NA	NA	NA	NA
PanWU01x14_005560.1	-0.168832	-0.303956	-0.267984	-0.448894
PanWU01x14_005570.1	0.147655	0.445228	0.526667	1.24637
PanWU01x14_005580.1	0.00975744	0.0513062	0.83114	1.48347
PanWU01x14_005590.1	-0.0928312	-0.144673	-0.246395	-0.11292
PanWU01x14_005600.1	0.0946463	0.192148	0.228297	0.0180677
PanWU01x14_005610.1	-1.69912	-1.72898	-2.05388	-0.761618
PanWU01x14_005620.1	0.285569	-0.367097	-0.238159	0.189592
PanWU01x14_005630.1	0.302585	0.0856432	0.282315	-0.0669945
PanWU01x14_005640.1	NA	NA	NA	NA
PanWU01x14_005650.1	NA	NA	NA	NA
PanWU01x14_005660.1	0.745254	0.232121	0.457922	0.496185
PanWU01x14_005670.1	-1.2192	-0.263115	-1.50212	-1.09295
PanWU01x14_005680.1	1.63024	-1.17285	-0.548452	-0.0750322
PanWU01x14_005690.1	0.196667	0.174946	1.11479	0.887332
PanWU01x14_005700.1	-0.886163	-0.171827	-0.607244	-0.397081
PanWU01x14_005710.1	0.209066	0.174364	0.142938	-0.117075
PanWU01x14_005720.1	0.367154	0.221135	0.445532	0.321437
PanWU01x14_005730.1	0.377808	0.322461	0.111539	0.530027
PanWU01x14_005740.1	0.206546	0.228398	0.323299	0.0965302
PanWU01x14_005750.1	-0.0729714	0.162693	0.0863269	-0.135036
PanWU01x14_005760.1	-0.269928	-0.411269	-0.225587	-0.370484
PanWU01x14_005770.1	-0.299727	-0.620032	-0.248577	0.207485
PanWU01x14_005780.1	0.395688	0.471164	0.266558	0.137139
PanWU01x14_005790.1	-0.180747	-0.0518559	-0.0383008	-0.206428
PanWU01x14_005800.1	-0.355554	-0.159377	-0.36098	-1.83995
PanWU01x14_005810.1	NA	NA	NA	NA
PanWU01x14_005820.1	NA	NA	NA	NA
PanWU01x14_005830.1	0.0165412	0.15858	0.176777	0.334593
PanWU01x14_005840.1	NA	NA	NA	NA
PanWU01x14_005850.1	-0.197449	-0.0135232	0.0658375	0.0609386
PanWU01x14_005860.1	0.059772	-0.0195195	0.0789435	-0.0880891
PanWU01x14_005870.1	-0.0295058	0.0800766	0.0684017	0.00977494
PanWU01x14_005880.1	0.0576151	-0.164493	0.0171077	0.077067
PanWU01x14_005890.1	-2.00213	0.07976	-0.333282	0.215059
PanWU01x14_005900.1	1.35915	1.18355	0.470058	0.0297747
PanWU01x14_005910.1	-0.611527	0.0169943	-0.682664	-1.24274
PanWU01x14_005920.1	0.189151	0.444459	0.487541	0.167442
PanWU01x14_005930.1	0.0368274	0.311826	0.158222	0.298384
PanWU01x14_005940.1	-0.0206307	-0.49968	-0.156931	-1.40207
PanWU01x14_005950.1	-0.109313	0.415387	-0.259923	-0.857118
PanWU01x14_005960.1	0.156129	0.29285	0.231458	0.321026
PanWU01x14_005970.1	-0.129835	-0.199879	-0.0481804	0.142111
PanWU01x14_005980.1	0.15653	-0.167966	0.187827	0.271206
PanWU01x14_005990.1	-0.161492	-0.174383	-0.370614	0.0712816
PanWU01x14_006000.1	-0.015019	0.0192763	0.162781	-0.0577911
PanWU01x14_006010.1	-0.360878	-0.23027	-0.787002	-0.793185
PanWU01x14_006020.1	-0.0893902	-0.0877061	-0.140355	-0.293389
PanWU01x14_006030.1	-0.189845	-0.511441	-0.48792	-0.363441
PanWU01x14_006040.1	0.00551277	-0.341507	-0.23359	-0.790667
PanWU01x14_006050.1	0.284857	0.0921603	0.201095	0.202762
PanWU01x14_006060.1	-0.258214	-0.423266	-0.687554	-0.813528
PanWU01x14_006070.1	-0.536347	-0.600133	-1.06951	-1.08463
PanWU01x14_006080.1	-0.0187979	0.0932573	-0.898756	-0.511942
PanWU01x14_006090.1	0.594319	0.559496	0.969614	1.21689
PanWU01x14_006100.1	-1.41069	-1.4309	-1.76569	-1.29521
PanWU01x14_006110.1	-0.125221	-0.19358	0.266102	-0.863714
PanWU01x14_006120.1	1.22151	1.69342	1.93286	2.04584
PanWU01x14_006130.1	1.33679	1.78943	2.07471	2.1623
PanWU01x14_006140.1	1.03131	1.24101	1.46233	1.3102
PanWU01x14_006150.1	NA	NA	NA	NA
PanWU01x14_006160.1	0.0930878	0.0362487	1.14249	2.45367
PanWU01x14_006170.1	0.184873	-0.121472	0.104331	0.230614
PanWU01x14_006180.1	-0.663021	-0.678116	-0.991794	-0.543614
PanWU01x14_006190.1	0	2.65296	0.907205	0
PanWU01x14_006200.1	-0.031029	-0.00342912	0.0862181	-0.122922
PanWU01x14_006210.1	-1.15923	0.825435	0.355335	-1.04234
PanWU01x14_006220.1	0.348786	0.336967	0.362097	0.445908
PanWU01x14_006230.1	-0.174487	-0.231716	-0.493775	0.0168693
PanWU01x14_006240.1	-0.0221583	-0.22581	-0.149667	0.00633517
PanWU01x14_006250.1	-0.0260554	0.224034	0.199552	-0.107692
PanWU01x14_006260.1	0.0558746	0.119358	0.0675789	0.2353
PanWU01x14_006270.1	0.150785	0.313676	-0.248902	0.27099
PanWU01x14_006280.1	3.7852	5.90437	2.46007	0
PanWU01x14_006290.1	-0.0587514	-0.151536	-0.228188	0.177519
PanWU01x14_006300.1	0.2025	0.0635755	0.313974	0.362979
PanWU01x14_006310.1	-1.66534	-0.558579	1.66582	0.202195
PanWU01x14_006320.1	-0.00902022	0.0598952	-0.16263	-0.114987
PanWU01x14_006330.1	0.536918	0.0967594	0.138587	0.248591
PanWU01x14_006340.1	-3.85303	-2.07901	-2.28607	0.0038738
PanWU01x14_006350.1	1.62968	-0.706116	-0.196558	-0.567605
PanWU01x14_006360.1	-0.212112	-0.198973	-0.111206	-0.244101
PanWU01x14_006370.1	-0.0245903	-0.0979199	-0.170477	-0.192668
PanWU01x14_006380.1	-0.178573	-0.339882	-0.336	-0.124067
PanWU01x14_006390.1	-0.165332	-1.32179	0.840069	1.85966
PanWU01x14_006400.1	0	1.19348	1.03789	0
PanWU01x14_006410.1	-0.165435	-0.452126	-0.190767	0.110638
PanWU01x14_006420.1	0.188972	0.150589	-0.0230137	0.462982
PanWU01x14_006430.1	0.0469243	-0.230851	-0.0795839	0.0825224
PanWU01x14_006440.1	-0.325887	-3.15269	-3.5435	-0.073486
PanWU01x14_006450.1	0.164677	0.284424	0.250405	0.12357
PanWU01x14_006460.1	-0.271567	-0.19485	-0.205959	-0.2966
PanWU01x14_006470.1	0.0714092	0.181723	0.248935	0.27489
PanWU01x14_006480.1	0.69752	0.916428	0.924249	0.750713
PanWU01x14_006490.1	0.243084	0.0678018	0.315439	0.553371
PanWU01x14_006500.1	-0.02061	-0.051591	-0.164708	-0.242811
PanWU01x14_006510.1	0.134792	0.310494	0.0913892	0.128834
PanWU01x14_006520.1	-0.222285	0.0817488	-0.325314	-0.189863
PanWU01x14_006530.1	0.114694	0.054993	-0.0226072	0.0139167
PanWU01x14_006540.1	0.21499	0.0906148	0.302606	0.249961
PanWU01x14_006550.1	NA	NA	NA	NA
PanWU01x14_006560.1	NA	NA	NA	NA
PanWU01x14_006570.1	0.0626792	0.231996	0.278223	0.0576415
PanWU01x14_006580.1	0.107132	0.147205	0.165476	0.394969
PanWU01x14_006590.1	-1.43592	-0.0983941	1.33419	-0.348314
PanWU01x14_006600.1	2.25493	4.33227	1.74613	2.99346
PanWU01x14_006610.1	-1.13432	0.608013	0.614079	-0.0489202
PanWU01x14_006620.1	-2.18675	-0.932063	-0.876658	-0.955231
PanWU01x14_006630.1	0.48175	0.0214165	-0.0383412	0.161014
PanWU01x14_006640.1	-0.245071	-0.148741	-0.1935	-0.145111
PanWU01x14_006650.1	0.0525332	0.161844	0.108326	0.137904
PanWU01x14_006660.1	0.33865	0.0427134	-0.442354	0.2473
PanWU01x14_006670.1	0.0888464	-0.0134677	-0.000844495	0.0255198
PanWU01x14_006680.1	0.0410575	0.563726	-0.097613	-0.355478
PanWU01x14_006690.1	NA	NA	NA	NA
PanWU01x14_006700.1	NA	NA	NA	NA
PanWU01x14_006710.1	NA	NA	NA	NA
PanWU01x14_006720.1	NA	NA	NA	NA
PanWU01x14_006730.1	NA	NA	NA	NA
PanWU01x14_006740.1	2.23716	0	0.891793	2.90438
PanWU01x14_006750.1	-0.315416	0.221269	-0.199638	-0.190365
PanWU01x14_006760.1	0.0585942	-0.258848	-0.0592679	-0.0778129
PanWU01x14_006770.1	-0.0669333	-0.0200118	-0.172827	-0.324574
PanWU01x14_006780.1	0.127705	0.214369	0.190188	-0.036724
PanWU01x14_006790.1	0.135436	0.0176661	-0.012962	-0.274329
PanWU01x14_006800.1	-0.126204	-0.158907	0.489712	0.482966
PanWU01x14_006810.1	0.107284	-0.0203009	-0.172464	0.23828
PanWU01x14_006820.1	-1.08727	1.94847	1.46478	0.535606
PanWU01x14_006830.1	0.151392	1.64585	2.11199	2.13157
PanWU01x14_006840.1	0	1.20785	0.870968	0
PanWU01x14_006850.1	-0.0572362	-0.272971	-0.186412	0.323865
PanWU01x14_006860.1	-1.08628	-1.25527	-1.50433	-2.20198
PanWU01x14_006870.1	0	1.28563	1.93721	0
PanWU01x14_006880.1	0.249272	-0.0274637	0.581582	1.00295
PanWU01x14_006890.1	0	0	0.873822	2.61814
PanWU01x14_006900.1	0.114753	0.474319	1.24311	1.2396
PanWU01x14_006910.1	NA	NA	NA	NA
PanWU01x14_006920.1	-0.295097	-0.13124	-0.49427	-0.523928
PanWU01x14_006930.1	0	1.26942	0	0
PanWU01x14_006940.1	1.17817	0.702581	-0.283158	-0.770941
PanWU01x14_006950.1	-3.52796	-0.395878	-0.151489	-0.863712
PanWU01x14_006960.1	1.47674	0.941781	1.03199	1.53456
PanWU01x14_006970.1	0.110388	0.467436	0.103141	-0.389078
PanWU01x14_006980.1	-0.0256485	-0.170577	-0.244194	-0.148402
PanWU01x14_006990.1	0.221018	0.279168	-0.661928	-1.1144
PanWU01x14_007000.1	0.13636	0.126346	0.15652	0.25809
PanWU01x14_007010.1	0.0814816	-0.0519747	-0.0198649	0.224009
PanWU01x14_007020.1	-0.367218	-0.521956	-0.801555	-1.61139
PanWU01x14_007030.1	0.0682271	-0.0748283	-0.191197	0.203091
PanWU01x14_007040.1	0.94124	1.15193	1.62848	2.21415
PanWU01x14_007050.1	-0.0334891	-0.145043	-0.0924501	-0.304559
PanWU01x14_007060.1	0.384799	0.156157	0.207663	0.519503
PanWU01x14_007070.1	-0.10496	-0.246125	-0.15495	0.272461
PanWU01x14_007080.1	-0.208213	-0.322224	-0.418888	-0.0675631
PanWU01x14_007090.1	-0.080614	0.263585	0.205061	-0.0352713
PanWU01x14_007100.1	NA	NA	NA	NA
PanWU01x14_007110.1	0.0709823	0.140469	0.0894402	-0.0859326
PanWU01x14_007120.1	0	0	4.44179	0
PanWU01x14_007130.1	-1.1769	-0.229912	0.443746	-0.0955016
PanWU01x14_007140.1	0.00787693	0.206301	0.607622	0.793181
PanWU01x14_007150.1	0.0768615	0.685358	1.34032	0.946539
PanWU01x14_007160.1	0.383811	0.201016	0.180197	0.503645
PanWU01x14_007170.1	-0.0097053	0.0357502	-0.246667	-0.233836
PanWU01x14_007180.1	-0.141176	-0.252372	-0.340967	-0.220339
PanWU01x14_007190.1	-0.104115	-0.638622	-0.507408	-0.102038
PanWU01x14_007200.1	0.268553	0.132357	0.0832277	0.377002
PanWU01x14_007210.1	0.0216294	0.177116	0.15095	-0.0978867
PanWU01x14_007220.1	0.0521715	0.249374	0.205663	-0.252015
PanWU01x14_007230.1	0.118863	0.300304	0.0211524	-0.277809
PanWU01x14_007240.1	-0.0290983	0.125579	0.790055	0.970997
PanWU01x14_007250.1	-0.0162635	0.176391	-0.103098	-0.122549
PanWU01x14_007260.1	0.114696	0.166304	-0.0344654	0.160264
PanWU01x14_007270.1	0.0327808	-0.108038	0.0676316	-0.0733188
PanWU01x14_007280.1	0.168563	0.444513	0.0468198	-0.330927
PanWU01x14_007290.1	-0.000622248	-0.0163241	-0.147756	-0.220954
PanWU01x14_007300.1	0.00567934	0.168401	-0.250342	-0.278537
PanWU01x14_007310.1	0.0772532	-0.0453736	0.00136739	0.323956
PanWU01x14_007320.1	0.421742	0.866401	0.911133	0.387185
PanWU01x14_007330.1	0.497586	0.375566	0.449995	0.463161
PanWU01x14_007340.1	-0.0865212	-0.101279	-0.0238304	-0.140667
PanWU01x14_007350.1	0.019175	0.0662365	0.139792	0.00694891
PanWU01x14_007360.1	-0.151119	-0.12271	-0.409609	-0.455356
PanWU01x14_007370.1	0.279175	0.162231	0.220717	0.291862
PanWU01x14_007380.1	1.1286	1.54328	-0.0735294	-0.191609
PanWU01x14_007390.1	-0.694429	-0.615816	-0.536417	-0.676296
PanWU01x14_007400.1	0.000917388	1.00951	-0.277491	-1.22163
PanWU01x14_007410.1	-0.232949	-0.236071	-0.091799	0.603988
PanWU01x14_007420.1	1.13111	-0.645707	1.58543	-0.511838
PanWU01x14_007430.1	-0.130261	0.119247	0.141279	0.108002
PanWU01x14_007440.1	0.126167	0.192263	0.303627	0.113536
PanWU01x14_007450.1	0.0438121	0.0254353	-0.0437744	-0.131489
PanWU01x14_007460.1	0.0364021	0.311002	1.47057	2.01306
PanWU01x14_007470.1	-1.6077	-1.15587	2.19852	3.56292
PanWU01x14_007480.1	2.53479e-05	0.142587	0.190217	0.0985158
PanWU01x14_007490.1	0.27632	0.0745406	0.252815	0.229504
PanWU01x14_007500.1	-0.0690097	-0.241126	-0.0820666	-0.161408
PanWU01x14_007510.1	-0.216821	-0.203131	-0.253448	-0.194452
PanWU01x14_007520.1	1.41966	1.67406	1.50748	-1.63854
PanWU01x14_007530.1	0.810285	0.499778	0.470257	0.164895
PanWU01x14_007540.1	0.260612	0.845896	-0.267977	-0.033106
PanWU01x14_007550.1	3.33823	0	1.46734	0
PanWU01x14_007560.1	0.173877	0.0148728	0.00667445	-0.0821603
PanWU01x14_007570.1	0.39248	0.424703	0.661321	-0.0979327
PanWU01x14_007580.1	0.168815	0.366583	0.33952	-0.00550403
PanWU01x14_007590.1	-1.73191	-1.77449	-2.20766	-1.65096
PanWU01x14_007600.1	-2.20031	-0.424878	0.542358	-1.19566
PanWU01x14_007610.1	0.0560495	0.0378967	0.14105	0.0498472
PanWU01x14_007620.1	-1.07599	0.115481	0.211627	-0.0509114
PanWU01x14_007630.1	-0.00454592	0.140886	0.251829	0.0768531
PanWU01x14_007640.1	-0.212531	-0.250568	-0.39968	0.117109
PanWU01x14_007650.1	0.0477841	0.183506	0.142844	0.0590204
PanWU01x14_007660.1	0.663727	-0.0732752	-0.220317	0.751645
PanWU01x14_007670.1	-0.0361679	0.0958202	0.133534	-0.298948
PanWU01x14_007680.1	-0.0319098	0.011246	-0.188256	-0.468226
PanWU01x14_007690.1	0	5.49854	0	4.8296
PanWU01x14_007700.1	-3.49253	-0.152861	0.271112	0.395421
PanWU01x14_007710.1	-0.653605	-0.549562	-0.647525	-0.434573
PanWU01x14_007720.1	-1.72408	-0.618911	-2.08358	-4.54078
PanWU01x14_007730.1	-0.0324371	0.127332	0.0924101	-0.179915
PanWU01x14_007740.1	NA	NA	NA	NA
PanWU01x14_007750.1	-0.772433	-0.300981	-1.05123	-2.07106
PanWU01x14_007760.1	1.91733	-1.89146	-1.29072	0.021486
PanWU01x14_007770.1	-2.29113	-0.522874	-0.443508	0.196463
PanWU01x14_007780.1	0.190306	1.38065	0.189807	0.808399
PanWU01x14_007790.1	NA	NA	NA	NA
PanWU01x14_007800.1	NA	NA	NA	NA
PanWU01x14_007810.1	NA	NA	NA	NA
PanWU01x14_007820.1	-0.114867	-0.0531412	-0.506054	-1.38231
PanWU01x14_007830.1	-0.18293	-0.013423	-0.126331	0.337914
PanWU01x14_007840.1	-0.294349	-0.099137	-0.189198	-0.113725
PanWU01x14_007850.1	0.0642881	-0.258565	-0.532595	-0.356566
PanWU01x14_007860.1	NA	NA	NA	NA
PanWU01x14_007870.1	2.86179	2.64963	2.54376	3.46606
PanWU01x14_007880.1	NA	NA	NA	NA
PanWU01x14_007890.1	-2.30542	-0.342504	-0.261937	-0.252951
PanWU01x14_007900.1	-0.563007	-0.412948	-0.467375	-0.539128
PanWU01x14_007910.1	-0.629712	0.270706	0.00726992	-1.11133
PanWU01x14_007920.1	-0.87475	-0.517644	-0.197353	-0.928466
PanWU01x14_007930.1	NA	NA	NA	NA
PanWU01x14_007940.1	NA	NA	NA	NA
PanWU01x14_007950.1	-0.74282	-0.929058	-1.54909	-2.10815
PanWU01x14_007960.1	-0.2596	-0.393115	-0.359737	-0.180486
PanWU01x14_007970.1	0.0449706	-0.0195465	-0.0530614	0.407595
PanWU01x14_007980.1	-0.670034	0.235331	-1.17049	-1.34263
PanWU01x14_007990.1	-0.121475	0.0466362	-0.312201	-0.561136
PanWU01x14_008000.1	-0.273259	-0.276258	-0.366434	-0.27196
PanWU01x14_008010.1	0.160977	-0.100551	-0.0943526	0.157705
PanWU01x14_008020.1	-0.366991	0.344767	-0.163204	0.0192185
PanWU01x14_008030.1	-0.0872245	-0.521406	-0.51333	-0.00604034
PanWU01x14_008040.1	1.45019	2.0291	0.77627	1.44069
PanWU01x14_008050.1	0.222255	0.49417	0.456707	0.700663
PanWU01x14_008060.1	NA	NA	NA	NA
PanWU01x14_008070.1	-0.0351257	0.243773	0.271929	0.0383691
PanWU01x14_008080.1	0.0210768	0.220454	0.389186	0.12559
PanWU01x14_008090.1	0.177244	0.354254	0.848508	1.14671
PanWU01x14_008100.1	0.0897671	-0.29474	-0.38678	-0.210612
PanWU01x14_008110.1	0.072589	0.243527	0.166149	0.333906
PanWU01x14_008120.1	0.175946	0.187695	0.263883	0.0311644
PanWU01x14_008130.1	-2.5586	-2.60175	0.0510337	-2.46576
PanWU01x14_008140.1	0.0236715	0.0249505	0.0389495	-0.0300328
PanWU01x14_008150.1	-0.129093	-0.112024	-0.106592	-0.396818
PanWU01x14_008160.1	0.173904	-0.34878	-0.195596	0.149181
PanWU01x14_008170.1	-0.0430403	0.0100199	0.100641	-0.119067
PanWU01x14_008180.1	-0.193343	0.321693	0.329355	-0.35431
PanWU01x14_008190.1	-2.68198	-1.26625	-1.10735	-1.08302
PanWU01x14_008200.1	-0.0835659	-0.674085	-0.557116	0.0103463
PanWU01x14_008210.1	0.580085	0.653913	0.687549	0.465407
PanWU01x14_008220.1	4.19439	1.31428	0	0
PanWU01x14_008230.1	-0.218911	-0.0898494	0.132037	0.0191898
PanWU01x14_008240.1	0.0679069	-0.0805006	-0.255936	0.557315
PanWU01x14_008250.1	-0.161446	0.963908	0.636537	0.678405
PanWU01x14_008260.1	-0.042084	0.214925	0.351408	-0.12423
PanWU01x14_008270.1	0.333825	0.319063	-0.265567	0.536058
PanWU01x14_008280.1	2.38024	1.61417	-0.754788	-2.21392
PanWU01x14_008290.1	1.42948	-0.0552414	-0.160559	0.22686
PanWU01x14_008300.1	-0.962535	-1.00118	-1.99079	-1.18715
PanWU01x14_008310.1	-1.47999	-1.03239	-0.495624	-0.374825
PanWU01x14_008320.1	-2.04642	-1.04292	0.342985	-1.69689
PanWU01x14_008330.1	-0.0160072	-0.00441662	-0.119572	-0.140196
PanWU01x14_008340.1	-0.0205935	-0.0754356	-3.2218	-0.336717
PanWU01x14_008350.1	0.160271	0.446096	0.607085	0.613892
PanWU01x14_008360.1	0.477352	0.144536	-0.0239111	0.172734
PanWU01x14_008370.1	0.202264	0.324351	0.119581	-0.189811
PanWU01x14_008380.1	NA	NA	NA	NA
PanWU01x14_008390.1	0	0	0.963522	0
PanWU01x14_008400.1	0	0	0	1.46543
PanWU01x14_008410.1	-0.27318	0.0114583	0.117943	-0.0699462
PanWU01x14_008420.1	0.617411	0.196372	0.153455	0.642509
PanWU01x14_008430.1	0.181516	0.137798	0.274933	0.671829
PanWU01x14_008440.1	NA	NA	NA	NA
PanWU01x14_008450.1	NA	NA	NA	NA
PanWU01x14_008460.1	-0.223818	-0.392775	-0.631225	-0.269856
PanWU01x14_008470.1	-0.215722	-0.266126	-0.290661	-0.187647
PanWU01x14_008480.1	-0.302344	-0.00580362	0.0139684	0.14166
PanWU01x14_008490.1	NA	NA	NA	NA
PanWU01x14_008500.1	NA	NA	NA	NA
PanWU01x14_008510.1	NA	NA	NA	NA
PanWU01x14_008520.1	-0.387205	-0.0707262	-0.362983	-0.209838
PanWU01x14_008530.1	3.03584	2.4872	2.30638	-0.0506394
PanWU01x14_008540.1	0.696054	0.644386	0.199688	-0.241947
PanWU01x14_008550.1	0	1.27978	0	1.35912
PanWU01x14_008560.1	-0.519323	3.15097	1.55584	1.43131
PanWU01x14_008570.1	NA	NA	NA	NA
PanWU01x14_008580.1	-0.0138308	-0.236422	-0.19968	-0.149938
PanWU01x14_008590.1	-0.578788	-0.308884	0.0886868	-0.387643
PanWU01x14_008600.1	0.234325	-0.0326894	-0.291721	-0.299714
PanWU01x14_008610.1	NA	NA	NA	NA
PanWU01x14_008620.1	NA	NA	NA	NA
PanWU01x14_008630.1	-0.10244	-0.0781144	0.049819	0.0918414
PanWU01x14_008640.1	-1.85947	0.440297	0.513998	-0.769196
PanWU01x14_008650.1	0.0910347	-0.00826257	-0.0608582	-0.0754436
PanWU01x14_008660.1	-0.476455	-0.0365906	0.25273	-0.912894
PanWU01x14_008670.1	-0.135526	0.128964	0.17675	0.000453581
PanWU01x14_008680.1	0.525063	0.223851	0.290173	0.397943
PanWU01x14_008690.1	0.477015	-0.0410228	-0.25415	0.192501
PanWU01x14_008700.1	-0.360413	0.152037	0.0586169	0.0259959
PanWU01x14_008710.1	-1.06875	-0.245141	0.148152	0.428531
PanWU01x14_008720.1	-0.144888	-0.0529158	-0.0560979	0.241781
PanWU01x14_008730.1	0.0253831	0.138549	-0.287732	-0.257383
PanWU01x14_008740.1	-0.420609	-0.420274	-0.251382	-0.391533
PanWU01x14_008750.1	0.011718	0.216765	0.295671	0.410776
PanWU01x14_008760.1	NA	NA	NA	NA
PanWU01x14_008770.1	NA	NA	NA	NA
PanWU01x14_008780.1	-0.0211767	0.150116	0.0962898	0.127689
PanWU01x14_008790.1	0	0	0	2.2099
PanWU01x14_008800.1	-0.0128165	0.247255	0.270681	0.397005
PanWU01x14_008810.1	-1.45642	-1.10568	1.64606	0.471099
PanWU01x14_008820.1	-0.513369	-0.473487	-0.24421	-0.0475176
PanWU01x14_008830.1	-0.435149	0.684185	0.146909	0.866367
PanWU01x14_008840.1	0	2.67829	0.901178	1.87301
PanWU01x14_008850.1	0	0	1.88371	0
PanWU01x14_008860.1	0.311978	-0.561342	-0.550573	0.526327
PanWU01x14_008870.1	-0.000962415	-0.0610218	-0.115503	-0.186714
PanWU01x14_008880.1	-0.395365	-0.495146	-0.440146	-0.542268
PanWU01x14_008890.1	0.174509	0.355702	0.259573	0.304265
PanWU01x14_008900.1	-1.72031	-1.76142	-1.22369	-1.625
PanWU01x14_008910.1	1.02629	1.23484	0.930129	0.911258
PanWU01x14_008920.1	0.150262	-0.0283084	-5.42791e-05	0.129387
PanWU01x14_008930.1	-0.131609	-0.0426886	-0.172946	-0.0803892
PanWU01x14_008940.1	0.343893	0.403599	0.335361	0.148245
PanWU01x14_008950.1	0.410023	-0.053222	-0.277076	-0.264087
PanWU01x14_008960.1	NA	NA	NA	NA
PanWU01x14_008970.1	0	0	0	1.1521
PanWU01x14_008980.1	-0.651811	-0.696427	-1.09661	-0.619814
PanWU01x14_008990.1	-0.636334	1.12897	-1.0137	-0.523706
PanWU01x14_009000.1	-0.0927011	0.166894	0.249154	0.322433
PanWU01x14_009010.1	-0.0315373	-0.23352	-0.351721	0.0380084
PanWU01x14_009020.1	0.577244	0.248422	0.503649	0.572162
PanWU01x14_009030.1	NA	NA	NA	NA
PanWU01x14_009040.1	0.416956	0.534488	0.36865	0.238606
PanWU01x14_009050.1	0.224372	0.165611	-0.246197	0.175742
PanWU01x14_009060.1	-0.0824755	0.107663	0.108092	0.0668325
PanWU01x14_009070.1	0.212095	0.490833	0.401633	0.183562
PanWU01x14_009080.1	-1.35729	1.07423	-0.867129	-1.26763
PanWU01x14_009090.1	0.107305	0.0873173	0.19477	0.0816528
PanWU01x14_009100.1	0.280458	0.416399	0.49556	0.629395
PanWU01x14_009110.1	-0.61394	0.434655	0.335509	0.393167
PanWU01x14_009120.1	0.147305	-0.439867	-0.0132626	0.404713
PanWU01x14_009130.1	-0.0389749	-0.00233171	0.264109	0.24736
PanWU01x14_009140.1	0.0996546	-0.0541972	-0.00605772	-0.215381
PanWU01x14_009150.1	-0.0895467	-0.10505	0.14107	0.234447
PanWU01x14_009160.1	-0.150072	-0.163504	-0.164864	0.169592
PanWU01x14_009170.1	-0.0606554	0.333656	0.235767	0.342741
PanWU01x14_009180.1	2.93864	2.66252	1.84421	2.93136
PanWU01x14_009190.1	0.0788367	-0.0842369	0.354763	-0.384989
PanWU01x14_009200.1	0.00573813	-0.0258668	0.352096	0.215299
PanWU01x14_009210.1	-0.121316	0.0913437	0.220034	-0.30597
PanWU01x14_009220.1	0.217769	0.138731	0.215112	0.184384
PanWU01x14_009230.1	0.160799	0.127856	0.0174769	-0.103139
PanWU01x14_009240.1	0	1.16517	0	0
PanWU01x14_009250.1	-0.104446	-0.0193805	-0.0111576	0.00527822
PanWU01x14_009260.1	NA	NA	NA	NA
PanWU01x14_009270.1	0.220004	0.0735921	-0.00712193	0.138405
PanWU01x14_009280.1	3.99458	0	0	1.43386
PanWU01x14_009290.1	-0.15996	-0.130719	-0.0428194	-0.0676735
PanWU01x14_009300.1	-0.110641	-0.0338755	0.0251309	-0.167489
PanWU01x14_009310.1	-1.75197	1.60401	2.21729	1.18134
PanWU01x14_009320.1	0.158858	0.287267	-0.0732949	-0.128841
PanWU01x14_009330.1	0.152074	-0.0308101	-0.0984833	0.493633
PanWU01x14_009340.1	NA	NA	NA	NA
PanWU01x14_009350.1	-0.0886594	0.0428777	0.151494	0.297599
PanWU01x14_009360.1	-1.98059	-2.00226	-1.38076	-1.86602
PanWU01x14_009370.1	NA	NA	NA	NA
PanWU01x14_009380.1	-0.0334885	-0.185167	-0.171577	-0.118353
PanWU01x14_009390.1	-0.556778	-0.404243	-0.22467	0.159608
PanWU01x14_009400.1	NA	NA	NA	NA
PanWU01x14_009410.1	NA	NA	NA	NA
PanWU01x14_009420.1	-2.08804	-2.12197	-0.201534	-1.9819
PanWU01x14_009430.1	0.15065	0.0807763	0.450619	0.208655
PanWU01x14_009440.1	0.167941	0.108584	0.16936	-0.0182673
PanWU01x14_009450.1	-0.570724	-0.18247	-0.273205	-0.274003
PanWU01x14_009460.1	-0.0147567	0.219362	0.186723	0.401115
PanWU01x14_009470.1	0.176864	-0.337004	0.204631	0.135955
PanWU01x14_009480.1	-0.0182753	0.155456	0.158436	-0.176441
PanWU01x14_009490.1	0.00189998	-0.0906758	-0.137135	-0.0554293
PanWU01x14_009500.1	-0.143563	-0.40257	-0.23999	-0.198039
PanWU01x14_009510.1	0.297297	0.22347	-1.36171	-2.74946
PanWU01x14_009520.1	-1.46228	-1.50172	-1.93572	-1.39083
PanWU01x14_009530.1	0.14322	0.181192	0.218036	0.63345
PanWU01x14_009540.1	0	1.15132	0.902458	0
PanWU01x14_009550.1	NA	NA	NA	NA
PanWU01x14_009560.1	0.317989	1.12001	1.42518	-0.52923
PanWU01x14_009570.1	-0.609499	-0.643467	-1.04283	-0.502874
PanWU01x14_009580.1	0.396665	0.429862	0.600582	0.722822
PanWU01x14_009590.1	-0.22052	0.163488	0.246331	-0.237871
PanWU01x14_009600.1	NA	NA	NA	NA
PanWU01x14_009610.1	0.524609	0.25493	0.0821896	0.213274
PanWU01x14_009620.1	-0.589784	-0.64959	-0.815037	-1.02095
PanWU01x14_009630.1	3.22273	0	0	0
PanWU01x14_009640.1	-0.360093	-1.16992	-1.58528	-1.94159
PanWU01x14_009650.1	NA	NA	NA	NA
PanWU01x14_009660.1	NA	NA	NA	NA
PanWU01x14_009670.1	NA	NA	NA	NA
PanWU01x14_009680.1	-4.3628	-0.998371	-1.35875	0.268004
PanWU01x14_009690.1	NA	NA	NA	NA
PanWU01x14_009700.1	NA	NA	NA	NA
PanWU01x14_009710.1	0	1.32973	0	0
PanWU01x14_009720.1	0.0233475	-0.00444792	-0.161203	0.146228
PanWU01x14_009730.1	0.0367588	0.189931	0.259343	-0.0282028
PanWU01x14_009740.1	-0.0521562	-0.138373	-0.134929	0.230606
PanWU01x14_009750.1	-0.842912	-0.259426	-0.260328	-0.0357061
PanWU01x14_009760.1	-1.09547	-1.62845	-0.458366	-0.307353
PanWU01x14_009770.1	-0.135581	-0.0326789	-0.160365	-0.0843582
PanWU01x14_009780.1	-0.0369814	-0.200357	-0.22085	-0.403839
PanWU01x14_009790.1	NA	NA	NA	NA
PanWU01x14_009800.1	0.819361	-4.19015	-0.0979186	-1.16872
PanWU01x14_009810.1	-1.81787	-1.85518	-2.28371	-1.75446
PanWU01x14_009820.1	NA	NA	NA	NA
PanWU01x14_009830.1	NA	NA	NA	NA
PanWU01x14_009840.1	1.08613	0.624913	0.907214	1.39851
PanWU01x14_009850.1	-0.0333563	-0.605117	-0.484472	0.159444
PanWU01x14_009860.1	NA	NA	NA	NA
PanWU01x14_009870.1	NA	NA	NA	NA
PanWU01x14_009880.1	-1.25881	-1.31068	-0.404323	-1.06687
PanWU01x14_009890.1	-0.959489	-2.24126	-2.40986	-2.20365
PanWU01x14_009900.1	1.35815	0.571292	-1.54722	0.471105
PanWU01x14_009910.1	NA	NA	NA	NA
PanWU01x14_009920.1	-0.563051	-1.40392	-1.89916	-1.45679
PanWU01x14_009930.1	NA	NA	NA	NA
PanWU01x14_009940.1	-0.365867	-0.160413	-0.167404	-0.282184
PanWU01x14_009950.1	-0.0940456	1.79906	2.0375	1.27551
PanWU01x14_009960.1	0.307133	1.45643	1.38603	2.29193
PanWU01x14_009970.1	1.12049	0.284633	0.2223	0.372497
PanWU01x14_009980.1	0	0	0.934461	2.50131
PanWU01x14_009990.1	-0.116408	-0.0831042	0.0327629	-0.191074
PanWU01x14_010000.1	NA	NA	NA	NA
PanWU01x14_010010.1	NA	NA	NA	NA
PanWU01x14_010020.1	-1.34439	-1.59106	-0.997741	-0.721585
PanWU01x14_010030.1	-1.22613	-1.47373	-0.950217	-1.52792
PanWU01x14_010040.1	-1.60432	-0.582084	1.2211	-1.58216
PanWU01x14_010050.1	-0.157918	-0.234575	-0.203094	-0.100845
PanWU01x14_010060.1	-1.00957	-0.0293662	0.0440194	0.0973801
PanWU01x14_010070.1	-0.148531	-0.163946	0.200156	0.38087
PanWU01x14_010080.1	-0.088767	-0.432085	-0.678972	-0.779611
PanWU01x14_010090.1	0.863216	0.0321596	-0.684577	-0.364605
PanWU01x14_010100.1	NA	NA	NA	NA
PanWU01x14_010110.1	0.0112094	-0.0984019	-0.00465182	-0.0535999
PanWU01x14_010120.1	-0.0549107	0.002697	-0.122792	-0.18818
PanWU01x14_010130.1	-3.78783	-2.83159	-0.808395	-1.89223
PanWU01x14_010140.1	1.57057	0.459316	1.48314	2.13239
PanWU01x14_010150.1	0.138521	-0.00150434	0.0105778	-0.0168862
PanWU01x14_010160.1	NA	NA	NA	NA
PanWU01x14_010170.1	-0.72161	0.108192	-3.93817	-3.58237
PanWU01x14_010180.1	-0.765547	-0.762892	-1.04684	-0.780036
PanWU01x14_010190.1	0.0736133	-0.106764	-0.140117	-0.0323445
PanWU01x14_010200.1	-0.489809	-0.288061	-0.705553	-0.538786
PanWU01x14_010210.1	0.151816	-0.018061	0.0343841	-0.683372
PanWU01x14_010220.1	0.75414	0.209328	0.550289	-0.970138
PanWU01x14_010230.1	0.385386	0.101545	0.0381129	0.1306
PanWU01x14_010240.1	-3.49728	-4.49581	-4.90946	0.934994
PanWU01x14_010250.1	NA	NA	NA	NA
PanWU01x14_010260.1	-0.954095	-0.81644	1.67064	1.78101
PanWU01x14_010270.1	-0.351801	-0.260026	-0.795813	-0.245759
PanWU01x14_010280.1	0.0940539	0.551471	0.8718	1.00346
PanWU01x14_010290.1	-1.27508	-0.896354	-1.11524	-0.725987
PanWU01x14_010300.1	NA	NA	NA	NA
PanWU01x14_010310.1	NA	NA	NA	NA
PanWU01x14_010320.1	NA	NA	NA	NA
PanWU01x14_010330.1	-0.30303	0.04199	-0.582144	-0.190273
PanWU01x14_010340.1	0.107043	0.326725	0.622578	0.608928
PanWU01x14_010350.1	-0.0113894	0.154913	0.192237	-0.144896
PanWU01x14_010360.1	NA	NA	NA	NA
PanWU01x14_010370.1	0	0	0	3.12605
PanWU01x14_010380.1	0.569781	-0.137633	-0.626397	-0.651943
PanWU01x14_010390.1	0.332561	-0.797136	-0.879606	-0.920622
PanWU01x14_010400.1	-0.187209	-0.0672995	-0.025669	-0.555677
PanWU01x14_010410.1	-0.0798283	-0.135134	-0.0594088	-0.341162
PanWU01x14_010420.1	-0.26607	-0.630749	-0.480726	-0.242216
PanWU01x14_010430.1	0.196496	-0.0209843	-0.183956	-0.198778
PanWU01x14_010440.1	-0.633027	0.183411	-0.192091	-0.122768
PanWU01x14_010450.1	-0.532971	-0.919392	-1.46123	-0.315816
PanWU01x14_010460.1	NA	NA	NA	NA
PanWU01x14_010470.1	-0.121042	-0.954041	-1.19415	-1.00183
PanWU01x14_010480.1	-2.26525	-0.803121	-1.95955	-3.10684
PanWU01x14_010490.1	0	0	0.953047	2.38381
PanWU01x14_010500.1	NA	NA	NA	NA
PanWU01x14_010510.1	1.54642	0.329158	2.41347	3.57488
PanWU01x14_010520.1	2.51305	-0.664849	-1.0083	-0.528532
PanWU01x14_010530.1	0.631605	-0.71017	1.17523	2.71606
PanWU01x14_010540.1	-0.104926	0.15498	0.247685	0.309298
PanWU01x14_010550.1	0.0509325	-0.114665	-0.162955	-0.312361
PanWU01x14_010560.1	NA	NA	NA	NA
PanWU01x14_010570.1	-0.0399607	-0.014416	-0.0830233	-0.0397282
PanWU01x14_010580.1	0.300246	0.302493	0.355665	0.221002
PanWU01x14_010590.1	1.09131	0	0	0
PanWU01x14_010600.1	0.0379277	-0.0393523	-0.0046528	0.00526599
PanWU01x14_010610.1	-3.27879	0.301452	-0.465461	1.51392
PanWU01x14_010620.1	-0.718767	-0.583049	-0.933929	-1.05048
PanWU01x14_010630.1	-0.994647	-0.696626	-0.685838	0.00239289
PanWU01x14_010640.1	0.065888	0.181161	0.0996168	0.135374
PanWU01x14_010650.1	0.429282	1.53449	-0.512811	0.913696
PanWU01x14_010660.1	-1.20635	-1.21483	-1.50267	-1.08216
PanWU01x14_010670.1	NA	NA	NA	NA
PanWU01x14_010680.1	NA	NA	NA	NA
PanWU01x14_010690.1	NA	NA	NA	NA
PanWU01x14_010700.1	NA	NA	NA	NA
PanWU01x14_010710.1	-1.82706	0.187068	0.232624	-0.889918
PanWU01x14_010720.1	-0.433832	-0.196241	-0.108833	-1.47718
PanWU01x14_010730.1	-0.342684	-0.22895	-0.107828	-0.19565
PanWU01x14_010740.1	-1.96308	-0.347093	-1.32928	-1.51007
PanWU01x14_010750.1	-0.540439	-0.572674	-0.965556	2.33971
PanWU01x14_010760.1	NA	NA	NA	NA
PanWU01x14_010770.1	3.12771	0	2.04042	1.3741
PanWU01x14_010780.1	-0.682217	-0.690335	-0.0150417	-0.557753
PanWU01x14_010790.1	NA	NA	NA	NA
PanWU01x14_010800.1	0.18678	-0.0228198	0.0265618	-0.0322611
PanWU01x14_010810.1	-0.0747759	0.053053	0.0131435	0.207362
PanWU01x14_010820.1	-0.103075	-0.0637367	-0.287361	-0.223991
PanWU01x14_010830.1	-0.199472	-0.564811	-0.396021	-0.268159
PanWU01x14_010840.1	-0.29117	-0.436892	-0.369888	-0.0974632
PanWU01x14_010850.1	-2.31137	0.0173184	-0.0872502	-0.611926
PanWU01x14_010860.1	0.158951	-0.247006	-1.93033	0.0793601
PanWU01x14_010870.1	0.140483	0.0775192	0.16279	-0.10388
PanWU01x14_010880.1	-1.21919	-0.409699	0.917005	-3.13337
PanWU01x14_010890.1	0.344494	-0.360683	-0.106293	-0.206847
PanWU01x14_010900.1	0.0331207	-0.100565	-0.364925	0.185171
PanWU01x14_010910.1	1.16655	1.4529	1.95039	2.2971
PanWU01x14_010920.1	-0.600429	0.341381	-0.95435	-0.484756
PanWU01x14_010930.1	0.0305941	0.051163	0.180913	0.20201
PanWU01x14_010940.1	0.79682	1.5819	1.00495	0.913667
PanWU01x14_010950.1	0.0366301	-0.0488278	-0.103425	0.0283353
PanWU01x14_010960.1	NA	NA	NA	NA
PanWU01x14_010970.1	NA	NA	NA	NA
PanWU01x14_010980.1	0	2.18505	2.87979	2.89905
PanWU01x14_010990.1	NA	NA	NA	NA
PanWU01x14_011000.1	-0.343734	-0.294456	0.052975	-0.379085
PanWU01x14_011010.1	-0.414113	-0.662139	-0.46669	-0.320402
PanWU01x14_011020.1	0.384317	-0.0327603	0.109414	0.337027
PanWU01x14_011030.1	0.144388	-0.262385	-0.438709	-0.215591
PanWU01x14_011040.1	0.171119	-0.223928	-0.0810727	0.269481
PanWU01x14_011050.1	0.248891	-0.374843	-0.381606	-0.189721
PanWU01x14_011060.1	-0.189932	-0.746994	-1.12812	-0.405378
PanWU01x14_011070.1	-0.487364	-0.69964	-0.106449	-0.254342
PanWU01x14_011080.1	-0.771579	-0.161562	-0.175707	0.136388
PanWU01x14_011090.1	NA	NA	NA	NA
PanWU01x14_011100.1	NA	NA	NA	NA
PanWU01x14_011110.1	-1.02574	-1.0798	-0.75545	0.529524
PanWU01x14_011120.1	-0.0160079	-0.357078	-0.212845	0.0206445
PanWU01x14_011130.1	0.018213	0.0738141	-0.0634338	0.0334876
PanWU01x14_011140.1	NA	NA	NA	NA
PanWU01x14_011150.1	0	1.32832	0.930885	0
PanWU01x14_011160.1	-0.275778	-0.79957	-0.119945	-0.752217
PanWU01x14_011170.1	0.439089	0.648258	0.561496	-0.353315
PanWU01x14_011180.1	0.132681	-0.420694	-0.363745	-0.564414
PanWU01x14_011190.1	0.314646	1.07861	0.638138	0.937508
PanWU01x14_011200.1	-0.140348	-1.19776	-0.992481	-1.07839
PanWU01x14_011210.1	-0.0303149	-1.03752	-2.27123	4.1476
PanWU01x14_011220.1	0.0241036	0.0319714	-0.00894765	0.585562
PanWU01x14_011230.1	0.173592	0.163677	0.0593797	0.0380362
PanWU01x14_011240.1	-3.57706	-0.7662	1.23602	-3.57293
PanWU01x14_011250.1	0.523051	1.80214	1.08044	0.701639
PanWU01x14_011260.1	0.754871	0.979911	1.00146	1.03614
PanWU01x14_011270.1	0.301939	0.282402	0.2009	-0.263688
PanWU01x14_011280.1	0.278762	0.476858	-0.100951	-0.568112
PanWU01x14_011290.1	0.160216	0.27912	0.402832	0.169057
PanWU01x14_011300.1	NA	NA	NA	NA
PanWU01x14_011310.1	NA	NA	NA	NA
PanWU01x14_011320.1	NA	NA	NA	NA
PanWU01x14_011330.1	-0.653112	0.121587	0.726985	-0.0210839
PanWU01x14_011340.1	0	0	0.943495	4.29981
PanWU01x14_011350.1	NA	NA	NA	NA
PanWU01x14_011360.1	NA	NA	NA	NA
PanWU01x14_011370.1	-0.316315	-0.508562	-0.73707	-0.326081
PanWU01x14_011380.1	-0.133075	0.139085	-0.392775	-0.26888
PanWU01x14_011390.1	-1.06712	0.71364	0.793046	-0.011383
PanWU01x14_011400.1	0	2.12895	2.41089	0
PanWU01x14_011410.1	NA	NA	NA	NA
PanWU01x14_011420.1	-0.198642	-0.0699351	0.289215	0.424193
PanWU01x14_011430.1	NA	NA	NA	NA
PanWU01x14_011440.1	NA	NA	NA	NA
PanWU01x14_011450.1	0.0175646	0.137021	0.213878	0.222618
PanWU01x14_011460.1	-0.612798	-1.35501	-1.55722	-3.31216
PanWU01x14_011470.1	-0.123	0.613269	0.045753	-0.134645
PanWU01x14_011480.1	0.457143	0.626799	0.749838	0.473267
PanWU01x14_011490.1	NA	NA	NA	NA
PanWU01x14_011500.1	NA	NA	NA	NA
PanWU01x14_011510.1	NA	NA	NA	NA
PanWU01x14_011520.1	0.407317	0.00269827	0.13352	0.524828
PanWU01x14_011530.1	-0.0945916	0.0121962	0.0380309	0.251593
PanWU01x14_011540.1	0.978333	-0.0707277	0.144013	0.566722
PanWU01x14_011550.1	0.158152	0.277877	0.123532	0.0822263
PanWU01x14_011560.1	0.202918	-1.00177	-1.87364	-3.24604
PanWU01x14_011570.1	1.17776	-0.520899	-0.788876	-0.0661437
PanWU01x14_011580.1	1.33559	0.54871	0.260754	1.25529
PanWU01x14_011590.1	5.96979	5.36423	4.57831	5.6119
PanWU01x14_011600.1	2.87056	1.97924	1.84102	2.27039
PanWU01x14_011610.1	-0.33059	1.93047	1.33898	0.792542
PanWU01x14_011620.1	0.854367	0.644013	0.620357	0.714952
PanWU01x14_011630.1	0.885167	-0.121771	0.354549	-2.26574
PanWU01x14_011640.1	NA	NA	NA	NA
PanWU01x14_011650.1	-0.654429	-0.286248	-0.813688	-0.125991
PanWU01x14_011660.1	0.0594293	0.0719553	0.136198	0.642589
PanWU01x14_011670.1	1.65099	0.42794	0.62045	0.634636
PanWU01x14_011680.1	0.0601877	-0.269956	0.0917252	-0.145133
PanWU01x14_011690.1	0.658023	-0.0869269	0.121737	0.483439
PanWU01x14_011700.1	0.984689	-0.00872109	0.697055	0.307835
PanWU01x14_011710.1	-0.379395	0.161929	0.263523	0.254655
PanWU01x14_011720.1	-0.310387	0.616452	0.749941	-0.129536
PanWU01x14_011730.1	-0.164323	0.248405	0.45208	-0.0276491
PanWU01x14_011740.1	-1.71671	-0.534675	-1.1169	-0.457858
PanWU01x14_011750.1	0.284316	-0.0549215	0.391246	0.449329
PanWU01x14_011760.1	-1.73319	-1.77517	-1.24724	-1.65513
PanWU01x14_011770.1	0.0208705	-0.201498	-0.148086	-1.0363
PanWU01x14_011780.1	1.93997	-0.135734	0.558366	-0.0521399
PanWU01x14_011790.1	0.121439	0.136224	0.372459	0.199321
PanWU01x14_011800.1	-0.0795845	-0.0518356	0.0912876	0.308456
PanWU01x14_011810.1	0.371842	0.35738	0.364346	0.165691
PanWU01x14_011820.1	0.180345	0.152198	0.505421	0.301844
PanWU01x14_011830.1	0.00839505	-0.0809557	-0.218907	0.517021
PanWU01x14_011840.1	-0.602294	-0.621857	0.00767352	-0.48627
PanWU01x14_011850.1	-0.131198	-0.229644	-0.158533	-0.152811
PanWU01x14_011860.1	-0.0411807	-0.156143	-0.110465	0.332437
PanWU01x14_011870.1	NA	NA	NA	NA
PanWU01x14_011880.1	NA	NA	NA	NA
PanWU01x14_011890.1	-0.111799	0.177671	-0.101119	-0.6547
PanWU01x14_011900.1	NA	NA	NA	NA
PanWU01x14_011910.1	NA	NA	NA	NA
PanWU01x14_011920.1	NA	NA	NA	NA
PanWU01x14_011930.1	1.66111	1.60284	1.95485	1.66727
PanWU01x14_011940.1	0	0	0	2.69222
PanWU01x14_011950.1	NA	NA	NA	NA
PanWU01x14_011960.1	NA	NA	NA	NA
PanWU01x14_011970.1	NA	NA	NA	NA
PanWU01x14_011980.1	NA	NA	NA	NA
PanWU01x14_011990.1	-0.649685	-0.669464	1.86181	-0.533851
PanWU01x14_012000.1	-1.43693	-0.327827	-1.11997	-1.0864
PanWU01x14_012010.1	NA	NA	NA	NA
PanWU01x14_012020.1	NA	NA	NA	NA
PanWU01x14_012030.1	-0.368314	-0.373987	-0.706239	-0.628823
PanWU01x14_012040.1	-0.819304	-0.501222	-0.34365	-0.4378
PanWU01x14_012050.1	NA	NA	NA	NA
PanWU01x14_012060.1	0.935974	-1.3646	-2.49386	-1.36939
PanWU01x14_012070.1	-0.870932	0.613957	0.482859	0.495026
PanWU01x14_012080.1	3.57716	-1.19988	0.736593	-0.0980156
PanWU01x14_012090.1	-3.66709	0.791037	0.385652	0.264664
PanWU01x14_012100.1	-0.867699	-2.515	-2.74134	-2.54946
PanWU01x14_012110.1	1.77682	1.37184	0.931421	-1.46974
PanWU01x14_012120.1	-1.03126	-0.402353	-0.558142	-2.8439
PanWU01x14_012130.1	-0.813503	0.166717	0.0517274	-1.68441
PanWU01x14_012140.1	-1.33924	-0.522463	-0.050659	1.14348
PanWU01x14_012150.1	-1.28437	0.0270567	-0.604714	-0.468712
PanWU01x14_012160.1	-0.530626	-0.312866	-0.551954	-0.485221
PanWU01x14_012170.1	-0.0955374	-0.126517	-0.290043	-0.105408
PanWU01x14_012180.1	1.25962	1.25174	1.53701	0
PanWU01x14_012190.1	-0.031635	-0.129354	0.0683726	0.40762
PanWU01x14_012200.1	-0.00573063	-0.259629	-0.107474	-0.121848
PanWU01x14_012210.1	NA	NA	NA	NA
PanWU01x14_012220.1	0.126507	0.43932	0.437991	0.171531
PanWU01x14_012230.1	NA	NA	NA	NA
PanWU01x14_012240.1	NA	NA	NA	NA
PanWU01x14_012250.1	-0.643781	-0.927492	-2.51805	-1.93423
PanWU01x14_012260.1	0.62296	0.512209	0.508584	0.565061
PanWU01x14_012270.1	0.348709	-0.082305	-0.00964951	-1.36218
PanWU01x14_012280.1	0.14426	-0.0938226	-0.0303238	0.478671
PanWU01x14_012290.1	0.712555	-0.612369	0.296449	0.258683
PanWU01x14_012300.1	-1.82234	-1.85247	-2.23535	-1.71256
PanWU01x14_012310.1	NA	NA	NA	NA
PanWU01x14_012320.1	-0.418633	-0.195975	-0.517979	0.118088
PanWU01x14_012330.1	0.165307	0.162201	0.167448	0.0631124
PanWU01x14_012340.1	-0.413797	0.756374	-0.319706	0.411307
PanWU01x14_012350.1	0.3131	0.157555	-0.18989	-0.278
PanWU01x14_012360.1	-0.0594545	-0.289556	-0.387655	0.0346215
PanWU01x14_012370.1	4.10073	-0.554237	-0.978298	0.543967
PanWU01x14_012380.1	0.617299	0.574103	1.0103	1.4917
PanWU01x14_012390.1	2.137	-1.56163	0.878784	2.17385
PanWU01x14_012400.1	0.271784	-0.02697	0.19056	0.661932
PanWU01x14_012410.1	0.705886	0.20398	0.793549	1.33631
PanWU01x14_012420.1	-0.141043	-0.205349	-0.0994482	0.299946
PanWU01x14_012430.1	-3.22586	0.569135	-1.17898	1.95251
PanWU01x14_012440.1	-0.161635	-0.144716	0.059529	0.279282
PanWU01x14_012450.1	NA	NA	NA	NA
PanWU01x14_012460.1	0.0645639	0.00914584	0.144268	0.0976455
PanWU01x14_012470.1	0.161333	-0.214136	-0.153557	-0.19197
PanWU01x14_012480.1	1.01274	0.584635	0.910497	0.451051
PanWU01x14_012490.1	NA	NA	NA	NA
PanWU01x14_012500.1	-0.138615	-0.251752	-0.173199	0.189505
PanWU01x14_012510.1	0.0596591	-0.170538	0.151037	-0.283939
PanWU01x14_012520.1	0	0	0	3.87116
PanWU01x14_012530.1	NA	NA	NA	NA
PanWU01x14_012540.1	-0.319293	-0.199854	-0.324451	-0.701139
PanWU01x14_012550.1	NA	NA	NA	NA
PanWU01x14_012560.1	0.133559	0.26328	0.313556	0.202467
PanWU01x14_012570.1	-0.247086	1.65862	1.10244	0.566574
PanWU01x14_012580.1	0.0121835	-0.0392578	0.150685	0.335776
PanWU01x14_012590.1	-1.79887	-0.880375	-0.403852	-1.71368
PanWU01x14_012600.1	-0.0610615	-0.219535	-0.157508	-0.449931
PanWU01x14_012610.1	-0.113559	0.0299727	0.117981	0.0704111
PanWU01x14_012620.1	NA	NA	NA	NA
PanWU01x14_012630.1	-0.189377	0.251661	0.196508	0.434688
PanWU01x14_012640.1	3.11361	4.22262	3.84578	2.35867
PanWU01x14_012650.1	0.0878967	0.210378	0.292211	0.0310612
PanWU01x14_012660.1	0.696587	-1.23479	-0.710649	-0.0296925
PanWU01x14_012670.1	-2.52406	-2.48607	-0.305338	-2.52013
PanWU01x14_012680.1	-0.127971	-0.34073	-0.110345	0.0491974
PanWU01x14_012690.1	-0.0762859	-0.122695	-0.222434	-0.255532
PanWU01x14_012700.1	0	2.14149	0.871679	1.22269
PanWU01x14_012710.1	NA	NA	NA	NA
PanWU01x14_012720.1	-2.36046	-1.4412	-1.83918	-2.33331
PanWU01x14_012730.1	0.0129197	-0.0332567	-0.0281886	-0.0288134
PanWU01x14_012740.1	0.074426	0.141704	0.22377	0.369143
PanWU01x14_012750.1	NA	NA	NA	NA
PanWU01x14_012760.1	NA	NA	NA	NA
PanWU01x14_012770.1	NA	NA	NA	NA
PanWU01x14_012780.1	NA	NA	NA	NA
PanWU01x14_012790.1	NA	NA	NA	NA
PanWU01x14_012800.1	-0.236851	-0.332012	-0.533583	-1.25184
PanWU01x14_012810.1	-0.087739	-0.00439034	0.0762774	0.0385471
PanWU01x14_012820.1	2.66988	0	0.959019	0
PanWU01x14_012830.1	-1.73213	-1.77667	-0.00183138	-1.65007
PanWU01x14_012840.1	1.66413	0.498093	0.268207	0.435188
PanWU01x14_012850.1	0.439022	0.104346	0.0866202	0.00818626
PanWU01x14_012860.1	0	0	0.946299	0
PanWU01x14_012870.1	NA	NA	NA	NA
PanWU01x14_012880.1	NA	NA	NA	NA
PanWU01x14_012890.1	NA	NA	NA	NA
PanWU01x14_012900.1	0.0163264	-0.0150099	0.0144059	-0.270348
PanWU01x14_012910.1	NA	NA	NA	NA
PanWU01x14_012920.1	-0.561846	0.287384	0.168605	-0.289204
PanWU01x14_012930.1	1.20142	0.895819	0.706521	0.222916
PanWU01x14_012940.1	0.301557	0.316272	0.37316	0.38527
PanWU01x14_012950.1	-1.85589	-1.86779	-2.16895	-1.73414
PanWU01x14_012960.1	NA	NA	NA	NA
PanWU01x14_012970.1	NA	NA	NA	NA
PanWU01x14_012980.1	NA	NA	NA	NA
PanWU01x14_012990.1	0.0360493	-0.0114491	-0.150727	-0.264116
PanWU01x14_013000.1	-0.0902047	0.138019	0.244369	-0.0737804
PanWU01x14_013010.1	NA	NA	NA	NA
PanWU01x14_013020.1	-0.58449	-0.435045	-1.12313	-1.42003
PanWU01x14_013030.1	0	1.28174	0.954113	0
PanWU01x14_013040.1	1.16723	-0.648556	-0.0713894	0.453285
PanWU01x14_013050.1	0.312315	0.18838	0.12744	0.788082
PanWU01x14_013060.1	NA	NA	NA	NA
PanWU01x14_013070.1	0.233421	-0.629075	0.0339986	-0.0822312
PanWU01x14_013080.1	-0.0348998	-2.06139	-1.1338	0.298729
PanWU01x14_013090.1	NA	NA	NA	NA
PanWU01x14_013100.1	NA	NA	NA	NA
PanWU01x14_013110.1	0.483551	0.172218	-0.402266	-0.115554
PanWU01x14_013120.1	NA	NA	NA	NA
PanWU01x14_013130.1	NA	NA	NA	NA
PanWU01x14_013140.1	NA	NA	NA	NA
PanWU01x14_013150.1	NA	NA	NA	NA
PanWU01x14_013160.1	-3.35445	-0.977357	-3.64753	-2.26796
PanWU01x14_013170.1	0.162543	0.0968787	-1.38525	0.0871237
PanWU01x14_013180.1	0.26033	0.140484	-0.385767	-1.24445
PanWU01x14_013190.1	NA	NA	NA	NA
PanWU01x14_013200.1	2.37329	2.12393	0	0
PanWU01x14_013210.1	0	0	1.95759	1.37608
PanWU01x14_013220.1	0.143827	0.196553	0.166216	0.211675
PanWU01x14_013230.1	0.44944	0.247673	0.308674	0.380462
PanWU01x14_013240.1	0.401834	-0.293705	-0.347085	-0.315381
PanWU01x14_013250.1	NA	NA	NA	NA
PanWU01x14_013260.1	-3.06739	-0.519927	-0.149353	-0.607005
PanWU01x14_013270.1	NA	NA	NA	NA
PanWU01x14_013280.1	NA	NA	NA	NA
PanWU01x14_013290.1	-0.0984423	-0.0694346	-0.175971	-0.317208
PanWU01x14_013300.1	NA	NA	NA	NA
PanWU01x14_013310.1	2.78138	0.724597	0.787695	1.87644
PanWU01x14_013320.1	NA	NA	NA	NA
PanWU01x14_013330.1	0.863278	0.676463	0.988172	0.429016
PanWU01x14_013340.1	NA	NA	NA	NA
PanWU01x14_013350.1	-1.23839	-0.446052	-0.712983	-0.513908
PanWU01x14_013360.1	-0.868398	-0.668787	-0.780886	-0.0738801
PanWU01x14_013370.1	NA	NA	NA	NA
PanWU01x14_013380.1	1.25442	3.04573	0	0
PanWU01x14_013390.1	-2.3262	-2.36619	-1.83979	-2.2493
PanWU01x14_013400.1	-0.37655	-0.737961	-1.00708	-1.30617
PanWU01x14_013410.1	0.151996	0.0902513	0.0258585	0.402146
PanWU01x14_013420.1	-1.57621	-0.946637	1.01408	-0.390646
PanWU01x14_013430.1	0.00445754	-0.0867324	-0.0817632	-0.0218473
PanWU01x14_013440.1	0.801782	-0.225215	-0.23699	-0.680045
PanWU01x14_013450.1	-1.70773	0.0722939	0.871439	-1.6161
PanWU01x14_013460.1	NA	NA	NA	NA
PanWU01x14_013470.1	-1.07134	-0.668528	0.167492	0.252723
PanWU01x14_013480.1	-2.59739	-1.49018	-2.63143	-2.48306
PanWU01x14_013490.1	0.215539	-0.941013	-0.715952	-1.73758
PanWU01x14_013500.1	-0.22959	0.210615	0.49226	0.615425
PanWU01x14_013510.1	0.558749	0.101401	0.237783	0.263143
PanWU01x14_013520.1	0.232531	0.551168	0.0298377	-0.454448
PanWU01x14_013530.1	0.34084	0.309489	0.254398	-0.320431
PanWU01x14_013540.1	0.15581	0.100526	0.283659	0.451635
PanWU01x14_013550.1	0.527612	0.101233	-0.0995237	0.574483
PanWU01x14_013560.1	0.0404596	0.282126	0.415853	0.164459
PanWU01x14_013570.1	0.673385	0.327822	0.338912	0.297576
PanWU01x14_013580.1	NA	NA	NA	NA
PanWU01x14_013590.1	-0.425173	0.204763	-0.225253	0.170972
PanWU01x14_013600.1	0.250363	0.172313	0.238665	0.250263
PanWU01x14_013610.1	-0.20516	-0.823432	-0.38243	-0.40761
PanWU01x14_013620.1	0.147536	0.0715603	-0.00801796	-0.10218
PanWU01x14_013630.1	-0.528082	0.415439	-1.39736	-1.43575
PanWU01x14_013640.1	NA	NA	NA	NA
PanWU01x14_013650.1	NA	NA	NA	NA
PanWU01x14_013660.1	-0.0737061	-0.0431627	-0.022794	0.00942609
PanWU01x14_013670.1	3.01313	3.26115	4.40233	3.89633
PanWU01x14_013680.1	0.168	0.151425	0.0397687	0.122841
PanWU01x14_013690.1	-0.259933	-0.0909061	-0.257444	-0.399888
PanWU01x14_013700.1	NA	NA	NA	NA
PanWU01x14_013710.1	-0.0423424	-0.184483	0.0106763	0.303381
PanWU01x14_013720.1	1.12204	2.48589	1.97514	2.436
PanWU01x14_013730.1	0.00269893	-0.38112	0.465437	0.646504
PanWU01x14_013740.1	0.163339	-0.522229	-0.173754	0.221773
PanWU01x14_013750.1	0.645792	-0.391557	0.379132	-0.329225
PanWU01x14_013760.1	-0.401956	0.26735	-0.424395	0.676584
PanWU01x14_013770.1	-3.12066	-2.16719	-3.41622	-2.03456
PanWU01x14_013780.1	NA	NA	NA	NA
PanWU01x14_013790.1	NA	NA	NA	NA
PanWU01x14_013800.1	0.471163	-2.7888	-3.07274	-1.09002
PanWU01x14_013810.1	0	0	0.952566	1.42125
PanWU01x14_013820.1	NA	NA	NA	NA
PanWU01x14_013830.1	0.634865	0.935182	1.04425	0.576918
PanWU01x14_013840.1	0.511364	0.192469	0.370508	0.319961
PanWU01x14_013850.1	NA	NA	NA	NA
PanWU01x14_013860.1	NA	NA	NA	NA
PanWU01x14_013870.1	NA	NA	NA	NA
PanWU01x14_013880.1	NA	NA	NA	NA
PanWU01x14_013890.1	0.112401	1.45365	1.45725	0.759257
PanWU01x14_013900.1	NA	NA	NA	NA
PanWU01x14_013910.1	0.48803	3.34148	3.33291	2.86543
PanWU01x14_013920.1	-0.1368	-0.13689	-0.20986	-0.0482065
PanWU01x14_013930.1	1.41623	-2.53285	2.48246	0.664413
PanWU01x14_013940.1	-0.0623875	-0.616076	-0.677192	-0.439889
PanWU01x14_013950.1	1.85288	1.24103	-1.51134	-1.06361
PanWU01x14_013960.1	0.659471	0.0611089	1.19719	-1.5918
PanWU01x14_013970.1	NA	NA	NA	NA
PanWU01x14_013980.1	0.604816	0.41958	-0.242553	-0.109265
PanWU01x14_013990.1	-0.164372	-0.269166	-0.230815	0.117081
PanWU01x14_014000.1	-0.924598	-0.95085	-0.164218	-0.186404
PanWU01x14_014010.1	NA	NA	NA	NA
PanWU01x14_014020.1	0	0	0	1.91552
PanWU01x14_014030.1	-0.0569358	0.00616755	0.640763	0.995515
PanWU01x14_014040.1	1.13067	1.17936	1.07596	1.49395
PanWU01x14_014050.1	-0.0634925	0.239759	-0.56341	-0.511391
PanWU01x14_014060.1	0	1.31883	0	1.41955
PanWU01x14_014070.1	2.71528	3.17818	2.73908	0
PanWU01x14_014080.1	-2.9169	0.696458	-1.38577	-2.86131
PanWU01x14_014090.1	0.142657	0.165678	0.20267	0.253703
PanWU01x14_014100.1	0	1.28276	2.41935	0
PanWU01x14_014110.1	3.01967	-0.670494	-1.09288	-0.574298
PanWU01x14_014120.1	NA	NA	NA	NA
PanWU01x14_014130.1	NA	NA	NA	NA
PanWU01x14_014140.1	-0.919655	0.306798	0.0582458	-0.0503543
PanWU01x14_014150.1	-0.248309	0.101128	-0.17985	0.02683
PanWU01x14_014160.1	-1.72091	-1.74292	-2.08528	2.93456
PanWU01x14_014170.1	-0.15587	-1.53075	0.308039	1.44336
PanWU01x14_014180.1	0.132685	0.186993	-0.283072	-0.254075
PanWU01x14_014190.1	2.85484	-4.12685	0.869677	-1.62192
PanWU01x14_014200.1	1.2796	-0.431121	-0.224678	-0.512211
PanWU01x14_014210.1	0.219147	0.872836	0.600906	0.918466
PanWU01x14_014220.1	-0.573692	0.0321933	0.0686594	0.2253
PanWU01x14_014230.1	-0.263251	-0.292277	0.00990474	-0.317734
PanWU01x14_014240.1	NA	NA	NA	NA
PanWU01x14_014250.1	NA	NA	NA	NA
PanWU01x14_014260.1	-0.5804	-1.36271	-3.16227	-6.55077
PanWU01x14_014270.1	0.225129	-0.687695	-1.49506	-4.43048
PanWU01x14_014280.1	2.10175	1.15158	1.58795	-0.530222
PanWU01x14_014290.1	-0.562328	0.207568	-0.657082	-0.485333
PanWU01x14_014300.1	0.0437337	-0.202316	-0.575621	-0.0501475
PanWU01x14_014310.1	0.00514608	-0.186617	-0.198597	-0.388498
PanWU01x14_014320.1	0.0826626	0.00239529	0.141948	-0.0886917
PanWU01x14_014330.1	2.24107	0.858721	-0.850441	-1.40129
PanWU01x14_014340.1	-1.46601	-0.547849	-0.490422	0.105115
PanWU01x14_014350.1	-0.0843313	-0.100985	-0.213277	-0.110193
PanWU01x14_014360.1	-0.376869	-0.46377	-0.628024	-0.435227
PanWU01x14_014370.1	NA	NA	NA	NA
PanWU01x14_014380.1	NA	NA	NA	NA
PanWU01x14_014390.1	0.011762	-0.0471034	-0.0158693	0.175877
PanWU01x14_014400.1	NA	NA	NA	NA
PanWU01x14_014410.1	NA	NA	NA	NA
PanWU01x14_014420.1	NA	NA	NA	NA
PanWU01x14_014430.1	1.32909	1.64836	-0.132968	-0.639578
PanWU01x14_014440.1	NA	NA	NA	NA
PanWU01x14_014450.1	-0.161556	0.0690555	0.088293	0.33278
PanWU01x14_014460.1	0.0520236	-0.112766	0.0703865	0.222993
PanWU01x14_014470.1	-0.306273	-0.759801	-1.30891	-0.856198
PanWU01x14_014480.1	-0.0416472	0.164828	-0.0309442	0.652989
PanWU01x14_014490.1	0.109773	0.0883963	-0.180839	0.395438
PanWU01x14_014500.1	3.97341	2.08327	3.80512	3.1601
PanWU01x14_014510.1	-0.126587	0.463392	-0.0236922	-0.458545
PanWU01x14_014520.1	-3.69405	-0.267829	-2.51349	-3.5824
PanWU01x14_014530.1	0	2.19718	0	0
PanWU01x14_014540.1	NA	NA	NA	NA
PanWU01x14_014550.1	-0.307447	-0.361966	-0.437788	-0.154475
PanWU01x14_014560.1	0.362485	-0.634963	0.0198381	-0.276828
PanWU01x14_014570.1	NA	NA	NA	NA
PanWU01x14_014580.1	0.125427	0.172969	0.374026	0.331381
PanWU01x14_014590.1	0.254366	0.113373	0.331337	0.175144
PanWU01x14_014600.1	0.165269	0.47904	0.535516	-0.0555803
PanWU01x14_014610.1	0.40266	0.428553	0.547497	0.475093
PanWU01x14_014620.1	1.12012	0.430225	-0.63111	-0.632197
PanWU01x14_014630.1	NA	NA	NA	NA
PanWU01x14_014640.1	-0.128066	-0.390789	-0.321895	0.161746
PanWU01x14_014650.1	-1.0342	-0.0620066	0.0787752	-1.6087
PanWU01x14_014660.1	-0.0193156	-0.353424	-0.342957	0.10256
PanWU01x14_014670.1	-1.70824	-1.42188	-0.631517	-0.93703
PanWU01x14_014680.1	-0.560102	-0.241091	-0.191404	-0.29292
PanWU01x14_014690.1	-0.823631	0.0555199	-0.282138	-0.625438
PanWU01x14_014700.1	-0.17412	-0.260424	-0.195328	-0.472177
PanWU01x14_014710.1	0.0810761	0.644748	0.125418	-0.525168
PanWU01x14_014720.1	1.46915	3.67537	2.42058	1.59173
PanWU01x14_014730.1	-0.0993742	1.56112	0.0573084	-0.286611
PanWU01x14_014740.1	2.96689	0	0	0
PanWU01x14_014750.1	0.0282965	-0.266063	-0.509432	-0.535791
PanWU01x14_014760.1	-0.14067	-0.233849	-0.283571	-0.504222
PanWU01x14_014770.1	-0.412792	-0.673719	-1.12806	-1.61806
PanWU01x14_014780.1	-0.246006	0.0113728	0.0288807	-0.0331274
PanWU01x14_014790.1	-0.233666	1.55222	0.695812	-0.00294644
PanWU01x14_014800.1	-3.23055	-0.333535	0.293235	-2.2957
PanWU01x14_014810.1	0.0610135	1.1412	-0.457816	-0.757453
PanWU01x14_014820.1	0	3.17252	0	0
PanWU01x14_014830.1	-0.0573925	0.91327	0.72294	0.406381
PanWU01x14_014840.1	0.547655	0.225542	0.548903	0.388646
PanWU01x14_014850.1	0.137418	0.326198	0.707929	0.120865
PanWU01x14_014860.1	-0.0379197	0.167416	0.296347	0.415942
PanWU01x14_014870.1	0.20484	0.387059	0.277736	0.328898
PanWU01x14_014880.1	0.256537	0.248955	0.512143	0.261238
PanWU01x14_014890.1	0.428123	1.19021	1.31822	0.795747
PanWU01x14_014900.1	NA	NA	NA	NA
PanWU01x14_014910.1	-0.426064	0.119923	-0.133119	-0.40143
PanWU01x14_014920.1	NA	NA	NA	NA
PanWU01x14_014930.1	0.32277	0.294398	0.432664	0.484713
PanWU01x14_014940.1	0.0963876	-0.0860834	0.0796633	0.269626
PanWU01x14_014950.1	0.109578	-0.250886	-0.0473465	0.378919
PanWU01x14_014960.1	-0.354591	-0.357154	-0.404189	-0.477906
PanWU01x14_014970.1	-0.736823	-0.444276	-0.213828	-0.796936
PanWU01x14_014980.1	-0.203518	-0.351842	-0.156601	0.0713472
PanWU01x14_014990.1	-0.622453	-0.476573	-0.805392	-0.563731
PanWU01x14_015000.1	0	0	0	5.98399
PanWU01x14_015010.1	0	2.92995	0	0
PanWU01x14_015020.1	1.92014	-1.46268	-1.74609	-0.368518
PanWU01x14_015030.1	0.583208	0.703956	1.04196	1.37795
PanWU01x14_015040.1	-1.07755	3.79045	2.91682	3.46818
PanWU01x14_015050.1	0.658914	0.165071	0.583601	-0.400508
PanWU01x14_015060.1	-0.2282	-0.0289131	-0.179037	0.0402775
PanWU01x14_015070.1	-0.275406	-0.222473	-0.219395	-0.298081
PanWU01x14_015080.1	-0.598625	-0.633251	-1.44245	-0.593877
PanWU01x14_015090.1	NA	NA	NA	NA
PanWU01x14_015100.1	-1.98862	0.323141	-0.691227	-1.20195
PanWU01x14_015110.1	-2.55378	-0.201692	-1.29569	-1.20949
PanWU01x14_015120.1	0.224106	0.514386	0.508707	0.379346
PanWU01x14_015130.1	NA	NA	NA	NA
PanWU01x14_015140.1	NA	NA	NA	NA
PanWU01x14_015150.1	0.452714	1.40604	1.33875	1.65201
PanWU01x14_015160.1	-0.264816	-0.0391671	-0.115644	-0.453741
PanWU01x14_015170.1	0.292143	0.69805	0.697819	-0.873401
PanWU01x14_015180.1	-0.848684	-0.599416	-0.543955	-0.812149
PanWU01x14_015190.1	NA	NA	NA	NA
PanWU01x14_015200.1	-2.71724	0.630024	1.2658	0.395329
PanWU01x14_015210.1	-0.0299925	0.979318	-0.5638	-0.989123
PanWU01x14_015220.1	-0.0478536	-0.0544551	0.0310776	0.164879
PanWU01x14_015230.1	-0.733282	-0.365683	0.373072	0.240348
PanWU01x14_015240.1	-0.769781	-0.171496	0.130752	0.148937
PanWU01x14_015250.1	0	1.34069	0	2.47055
PanWU01x14_015260.1	0.620094	0.175108	-1.00877	-2.4239
PanWU01x14_015270.1	-0.321719	-0.287041	-0.690752	-0.564543
PanWU01x14_015280.1	0.0714839	0.173589	0.380105	0.549692
PanWU01x14_015290.1	0.124562	0.0657159	0.0305808	0.176006
PanWU01x14_015300.1	NA	NA	NA	NA
PanWU01x14_015310.1	NA	NA	NA	NA
PanWU01x14_015320.1	-0.185474	-0.30103	-0.148314	-0.0367138
PanWU01x14_015330.1	0.0827786	0.727083	1.23773	0.722087
PanWU01x14_015340.1	0	0	0	1.25162
PanWU01x14_015350.1	-0.0824401	1.14558	1.30641	1.53871
PanWU01x14_015360.1	0.159102	0.00143717	0.225575	-0.00646895
PanWU01x14_015370.1	0.143605	0.0956874	0.230698	0.377166
PanWU01x14_015380.1	0.0117656	0.0361695	-0.0406847	-0.249846
PanWU01x14_015390.1	-0.398946	-1.51205	-2.32937	-1.45994
PanWU01x14_015400.1	-0.00477166	-0.019262	0.0476454	0.100992
PanWU01x14_015410.1	0.0374052	-0.138217	-0.0226113	0.0769683
PanWU01x14_015420.1	-0.320248	-0.490439	-0.610777	-0.991559
PanWU01x14_015430.1	-0.492016	-0.364821	-0.735179	-0.851533
PanWU01x14_015440.1	-1.85941	-4.16118	-2.68968	-2.42482
PanWU01x14_015450.1	-0.108888	0.68518	-0.156481	-0.239549
PanWU01x14_015460.1	-0.352227	0.286011	0.220064	0.15015
PanWU01x14_015470.1	-0.491584	-0.767836	-0.844232	-1.73491
PanWU01x14_015480.1	-0.115784	-0.43528	-1.01244	-1.26994
PanWU01x14_015490.1	-0.300074	-0.306109	-0.308093	-0.200129
PanWU01x14_015500.1	0.455681	-0.336703	-0.17727	-0.0901867
PanWU01x14_015510.1	-0.0210625	0.303467	0.417424	0.424123
PanWU01x14_015520.1	0.0654163	0.326079	0.402693	0.251098
PanWU01x14_015530.1	-0.00719223	0.472281	3.08582	3.51731
PanWU01x14_015540.1	0.0868159	0.383038	0.0222854	0.161847
PanWU01x14_015550.1	0.197469	0.189476	-0.062396	0.239585
PanWU01x14_015560.1	0.716234	0.511115	0.0983415	0.427236
PanWU01x14_015570.1	1.96242	1.38095	1.41048	1.61204
PanWU01x14_015580.1	-1.38034	-1.17935	-1.00065	-1.25562
PanWU01x14_015590.1	-0.0876608	-0.0311556	-0.0811102	-1.55472
PanWU01x14_015600.1	-0.106272	0.216669	0.284558	0.0825696
PanWU01x14_015610.1	-0.0442855	-0.171475	-0.255068	0.085325
PanWU01x14_015620.1	-0.501508	0.195426	0.126976	0.82635
PanWU01x14_015630.1	0.29718	1.77975	0.96039	1.04996
PanWU01x14_015640.1	0.129877	0.250165	0.349321	0.322864
PanWU01x14_015650.1	NA	NA	NA	NA
PanWU01x14_015660.1	NA	NA	NA	NA
PanWU01x14_015670.1	NA	NA	NA	NA
PanWU01x14_015680.1	0	0	0.873058	0
PanWU01x14_015690.1	NA	NA	NA	NA
PanWU01x14_015700.1	0.601662	-0.572456	0.169882	-1.84753
PanWU01x14_015710.1	0.259722	2.24112	1.46996	0.723123
PanWU01x14_015720.1	0.503406	-0.214504	0.665276	0.243961
PanWU01x14_015730.1	NA	NA	NA	NA
PanWU01x14_015740.1	NA	NA	NA	NA
PanWU01x14_015750.1	NA	NA	NA	NA
PanWU01x14_015760.1	0.555201	0.338403	0.594786	1.08611
PanWU01x14_015770.1	0.259465	0.601866	1.64008	2.21633
PanWU01x14_015780.1	-0.17929	-0.289101	-0.249889	-0.0909101
PanWU01x14_015790.1	-0.458686	-0.0216693	-0.0704259	-1.02543
PanWU01x14_015800.1	0.10444	0.118692	0.0340307	0.128649
PanWU01x14_015810.1	-0.149627	-0.253917	-0.0795644	0.94454
PanWU01x14_015820.1	-0.198501	-0.242123	-0.401798	-0.0507847
PanWU01x14_015830.1	-0.209415	-0.206365	-0.0256898	0.193111
PanWU01x14_015840.1	-0.042801	-0.201562	-0.0326043	0.178763
PanWU01x14_015850.1	0.15434	0.0556209	-0.169837	-0.612518
PanWU01x14_015860.1	0.147042	-0.538128	-0.0328076	0.858364
PanWU01x14_015870.1	0.217954	-0.36635	-0.125532	0.109421
PanWU01x14_015880.1	0.25169	0.430573	0.660568	0.657563
PanWU01x14_015890.1	-0.735241	0.376434	0.438988	-0.131314
PanWU01x14_015900.1	0.0598552	0.193946	0.20188	0.256145
PanWU01x14_015910.1	-0.00960732	-0.484724	0.112569	0.140346
PanWU01x14_015920.1	-0.195922	0.26747	0.514148	0.206603
PanWU01x14_015930.1	-0.00479077	-0.0668795	-0.0337782	0.492283
PanWU01x14_015940.1	-3.05273	-0.287595	-0.206387	1.21011
PanWU01x14_015950.1	NA	NA	NA	NA
PanWU01x14_015960.1	0.526513	0.596832	0.575867	0.57675
PanWU01x14_015970.1	-1.45778	-1.49692	-1.91956	-1.35974
PanWU01x14_015980.1	-1.96206	-0.93225	0.691828	0.399623
PanWU01x14_015990.1	-2.3392	-0.954519	-2.76992	-0.410919
PanWU01x14_016000.1	-0.181348	-0.0169912	-0.872424	-1.14579
PanWU01x14_016010.1	0.882392	0.0616406	-0.0334724	-0.450234
PanWU01x14_016020.1	0	2.28946	3.31541	2.99509
PanWU01x14_016030.1	0	7.17405	7.17364	6.33535
PanWU01x14_016040.1	0	5.19053	6.4148	5.66527
PanWU01x14_016050.1	-0.0675109	1.52149	1.29983	1.78544
PanWU01x14_016060.1	-0.149431	1.43255	-0.351975	-0.880554
PanWU01x14_016070.1	0.0296704	0.226393	0.293216	-0.0074267
PanWU01x14_016080.1	-0.922333	1.54124	-1.20362	1.03111
PanWU01x14_016090.1	-0.0812845	-1.31465	-1.02662	-1.23285
PanWU01x14_016100.1	-0.473038	-1.57289	-1.47147	-1.17224
PanWU01x14_016110.1	-1.49533	-3.31033	-3.68754	-2.20892
PanWU01x14_016120.1	-2.34165	0.0194053	-1.8457	-2.27823
PanWU01x14_016130.1	0	2.78454	0	0
PanWU01x14_016140.1	-0.590215	-2.45078	-1.8139	-2.4452
PanWU01x14_016150.1	-0.311553	0.464332	0.606245	1.27028
PanWU01x14_016160.1	-1.40268	-1.47382	0.243498	-0.72714
PanWU01x14_016170.1	0.550275	0.752349	0.613328	0.586871
PanWU01x14_016180.1	0.0359723	0.0868004	-0.223625	-0.0614895
PanWU01x14_016190.1	-0.351824	0.285866	-0.337239	-1.19182
PanWU01x14_016200.1	NA	NA	NA	NA
PanWU01x14_016210.1	-0.248582	-0.257609	-0.19883	-0.168859
PanWU01x14_016220.1	NA	NA	NA	NA
PanWU01x14_016230.1	-1.42398	-1.10782	-1.7217	-2.10701
PanWU01x14_016240.1	-0.177206	-0.115451	-0.0572947	-0.175676
PanWU01x14_016250.1	NA	NA	NA	NA
PanWU01x14_016260.1	NA	NA	NA	NA
PanWU01x14_016270.1	-0.521608	-0.171101	-0.151884	-0.562051
PanWU01x14_016280.1	-0.0249303	-0.00530531	-0.037155	-0.279689
PanWU01x14_016290.1	-0.472218	0.755517	0.421179	-0.0215993
PanWU01x14_016300.1	-0.137128	0.216159	-0.139713	-0.89551
PanWU01x14_016310.1	0.0600814	0.173809	0.220195	0.0962378
PanWU01x14_016320.1	0.168062	-0.393019	0.340473	-0.762704
PanWU01x14_016330.1	-0.556934	-1.01561	-0.731775	-1.38724
PanWU01x14_016340.1	0.214662	0.171666	0.378122	0.508972
PanWU01x14_016350.1	0.0454118	0.0144418	0.10685	0.483289
PanWU01x14_016360.1	1.04105	1.11173	1.46573	-0.375706
PanWU01x14_016370.1	NA	NA	NA	NA
PanWU01x14_016380.1	-0.65974	-0.711761	-1.18223	-1.00839
PanWU01x14_016390.1	NA	NA	NA	NA
PanWU01x14_016400.1	NA	NA	NA	NA
PanWU01x14_016410.1	3.2036	2.56867	3.51061	1.27526
PanWU01x14_016420.1	NA	NA	NA	NA
PanWU01x14_016430.1	-0.495821	-0.430498	0.0911658	0.515677
PanWU01x14_016440.1	0.401173	0.753756	0.706626	0.439792
PanWU01x14_016450.1	0.0085951	-0.191654	-0.2087	0.20154
PanWU01x14_016460.1	0.398755	0.438871	0.421003	0.624795
PanWU01x14_016470.1	-2.56538	0.371597	-1.04767	-0.221817
PanWU01x14_016480.1	-0.00418659	-0.648295	-0.765058	-0.122459
PanWU01x14_016490.1	0.0448296	-0.400651	-0.527195	0.433253
PanWU01x14_016500.1	-0.19835	-0.430787	-0.362827	-0.143252
PanWU01x14_016510.1	0.238312	0.0854734	-0.10169	-0.0174941
PanWU01x14_016520.1	0.244267	0.347813	0.235963	0.445999
PanWU01x14_016530.1	0.199958	0.0974457	-0.0051716	0.198941
PanWU01x14_016540.1	0.115637	0.0263308	-0.0257608	-0.123303
PanWU01x14_016550.1	NA	NA	NA	NA
PanWU01x14_016560.1	0	1.26487	0	0
PanWU01x14_016570.1	0.126991	-0.00795673	0.103281	-0.137911
PanWU01x14_016580.1	-1.87471	-0.930916	-2.68174	-1.20846
PanWU01x14_016590.1	-0.19055	-0.536778	0.00234516	-0.269302
PanWU01x14_016600.1	NA	NA	NA	NA
PanWU01x14_016610.1	-1.80181	-0.0212248	-0.716428	0.212952
PanWU01x14_016620.1	-0.553644	0.363153	2.05255	0.451004
PanWU01x14_016630.1	-0.8758	0.170209	0.113022	-0.199075
PanWU01x14_016640.1	NA	NA	NA	NA
PanWU01x14_016650.1	-1.34137	-0.991722	-1.5822	-1.93245
PanWU01x14_016660.1	NA	NA	NA	NA
PanWU01x14_016670.1	-0.237525	0.0207867	-0.0898149	-0.302697
PanWU01x14_016680.1	0.258733	0.157575	0.0783715	0.28724
PanWU01x14_016690.1	0.509573	-0.113375	-0.441578	0.554895
PanWU01x14_016700.1	0.251864	0.0110925	-0.0364726	0.0481325
PanWU01x14_016710.1	NA	NA	NA	NA
PanWU01x14_016720.1	NA	NA	NA	NA
PanWU01x14_016730.1	0.201833	-0.0805821	0.294768	0.437847
PanWU01x14_016740.1	0.682039	-0.311886	0.814748	0.466358
PanWU01x14_016750.1	0.108108	0.00103272	0.122782	0.546682
PanWU01x14_016760.1	-0.186846	-0.310499	-0.345188	0.0028352
PanWU01x14_016770.1	-0.246581	0.112441	0.0933919	-0.585172
PanWU01x14_016780.1	-0.0401558	0.0110666	0.14104	0.0422134
PanWU01x14_016790.1	0.078636	0.238564	0.237515	0.333496
PanWU01x14_016800.1	-0.704638	-0.118628	-0.53223	-1.12957
PanWU01x14_016810.1	-0.201388	0.500924	-0.174133	-1.17733
PanWU01x14_016820.1	NA	NA	NA	NA
PanWU01x14_016830.1	0.2092	0.256535	0.25584	0.831862
PanWU01x14_016840.1	0.413652	0.510642	0.53366	0.113142
PanWU01x14_016850.1	0.0676159	-0.0871588	-0.1638	0.0747308
PanWU01x14_016860.1	0.173494	-0.137703	-1.33084	-0.568726
PanWU01x14_016870.1	0.969952	-0.423091	-1.61392	-4.02525
PanWU01x14_016880.1	0.133978	-0.356842	-0.632308	-0.716648
PanWU01x14_016890.1	-0.18578	-0.0915522	-0.178796	-0.201446
PanWU01x14_016900.1	1.81529	-0.131345	0.189621	0.0661134
PanWU01x14_016910.1	0.0910597	0.170853	-0.00374867	-0.336596
PanWU01x14_016920.1	0.0219548	-0.149672	-0.117044	0.0977075
PanWU01x14_016930.1	0.0587134	0.137069	0.0957757	0.222596
PanWU01x14_016940.1	0.178311	0.213038	0.505234	0.190094
PanWU01x14_016950.1	-0.138341	-0.101372	-0.0939745	0.1266
PanWU01x14_016960.1	NA	NA	NA	NA
PanWU01x14_016970.1	NA	NA	NA	NA
PanWU01x14_016980.1	-0.159582	-0.65968	-0.632054	-0.883219
PanWU01x14_016990.1	NA	NA	NA	NA
PanWU01x14_017000.1	NA	NA	NA	NA
PanWU01x14_017010.1	0	1.3012	0.945848	0
PanWU01x14_017020.1	NA	NA	NA	NA
PanWU01x14_017030.1	NA	NA	NA	NA
PanWU01x14_017040.1	0	0	3.14362	0
PanWU01x14_017050.1	4.36243	0	0	2.35387
PanWU01x14_017060.1	-0.129539	-0.254167	-0.080356	-0.0686844
PanWU01x14_017070.1	0.0477409	-0.630234	-0.438941	-1.22752
PanWU01x14_017080.1	-0.646623	-1.50798	-0.675919	-0.505534
PanWU01x14_017090.1	0.116388	0.12757	-0.0700774	0.370187
PanWU01x14_017100.1	NA	NA	NA	NA
PanWU01x14_017110.1	-0.0931444	-0.189953	-0.0633217	-0.641011
PanWU01x14_017120.1	NA	NA	NA	NA
PanWU01x14_017130.1	0.276633	0.288642	0.30252	0.429293
PanWU01x14_017140.1	0.203293	-0.0897947	0.103352	0.909239
PanWU01x14_017150.1	0	0	0.965166	0
PanWU01x14_017160.1	1.28839	0.673809	0.682732	1.01574
PanWU01x14_017170.1	0	2.10631	0	0
PanWU01x14_017180.1	NA	NA	NA	NA
PanWU01x14_017190.1	0.262707	-0.0775093	0.309736	-0.996833
PanWU01x14_017200.1	0.137085	-0.279081	-0.177048	0.331836
PanWU01x14_017210.1	1.39656	0.0796578	0.313259	-1.03515
PanWU01x14_017220.1	-0.0191484	0.0574878	0.179273	0.046532
PanWU01x14_017230.1	1.39656	0.0796578	0.313259	-1.03515
PanWU01x14_017240.1	-0.0863143	-0.306854	-0.256664	-0.40718
PanWU01x14_017250.1	NA	NA	NA	NA
PanWU01x14_017260.1	NA	NA	NA	NA
PanWU01x14_017270.1	-0.04078	0.979287	-0.237876	-1.05965
PanWU01x14_017280.1	-0.409167	1.4177	1.11883	0.0314052
PanWU01x14_017290.1	-3.22237	-1.43245	-0.11445	0.324914
PanWU01x14_017300.1	-1.03791	-1.00924	0.215052	-0.116697
PanWU01x14_017310.1	-0.652609	-0.223507	-0.967533	0.653793
PanWU01x14_017320.1	0.147112	0.0978347	0.309599	0.281132
PanWU01x14_017330.1	NA	NA	NA	NA
PanWU01x14_017340.1	NA	NA	NA	NA
PanWU01x14_017350.1	-0.0459762	-0.0702675	-0.0751167	0.0280264
PanWU01x14_017360.1	-0.348274	-0.210824	-0.118336	0.0690236
PanWU01x14_017370.1	NA	NA	NA	NA
PanWU01x14_017380.1	-0.317772	-0.0250399	-0.224753	-0.341512
PanWU01x14_017390.1	-0.301519	-0.302267	-1.81925	-0.958227
PanWU01x14_017400.1	-0.822913	-0.882059	-0.918852	0.618766
PanWU01x14_017410.1	-1.06186	-1.09901	-0.555381	-0.960188
PanWU01x14_017420.1	0.18953	-0.632542	-0.128079	0.060225
PanWU01x14_017430.1	-0.372765	0.19778	0.0954467	-3.18982
PanWU01x14_017440.1	-0.035688	0.839181	-1.01858	-1.54748
PanWU01x14_017450.1	0.639839	0.809465	-1.02522	-1.41069
PanWU01x14_017460.1	NA	NA	NA	NA
PanWU01x14_017470.1	NA	NA	NA	NA
PanWU01x14_017480.1	NA	NA	NA	NA
PanWU01x14_017490.1	NA	NA	NA	NA
PanWU01x14_017500.1	-0.777609	-1.78439	0.611855	-0.734751
PanWU01x14_017510.1	0.351518	0.0686258	0.203871	0.242656
PanWU01x14_017520.1	-0.0183891	0.0682279	0.149133	-0.198774
PanWU01x14_017530.1	-0.278987	-1.24833	2.8469	-1.1159
PanWU01x14_017540.1	NA	NA	NA	NA
PanWU01x14_017550.1	0.190764	0.363706	0.548256	0.327552
PanWU01x14_017560.1	0.054073	-0.0648138	-0.0567185	0.0343532
PanWU01x14_017570.1	0.268339	0.311646	0.445921	0.57438
PanWU01x14_017580.1	0.933607	0.403554	0.367473	-0.0793289
PanWU01x14_017590.1	0.0855538	0.42698	0.23435	0.477275
PanWU01x14_017600.1	2.61015	2.3952	2.82569	3.30179
PanWU01x14_017610.1	NA	NA	NA	NA
PanWU01x14_017620.1	-0.152218	0.0146754	-0.798645	-1.70191
PanWU01x14_017630.1	1.24423	1.34346	1.34789	0.149264
PanWU01x14_017640.1	-0.383503	-0.644619	-0.91286	-1.2336
PanWU01x14_017650.1	NA	NA	NA	NA
PanWU01x14_017660.1	NA	NA	NA	NA
PanWU01x14_017670.1	0.483499	0.424882	0.562825	0.738597
PanWU01x14_017680.1	NA	NA	NA	NA
PanWU01x14_017690.1	-0.257565	0.110382	-0.450533	-0.286624
PanWU01x14_017700.1	0.444166	-0.0260721	0.280834	0.921129
PanWU01x14_017710.1	-0.630062	-0.310079	-0.113372	-0.528023
PanWU01x14_017720.1	1.40945	-0.798949	-0.259408	-1.62478
PanWU01x14_017730.1	NA	NA	NA	NA
PanWU01x14_017740.1	0	0	0	1.38936
PanWU01x14_017750.1	0.00358731	-0.100732	0.0814755	0.243884
PanWU01x14_017760.1	-0.594516	0.345888	-0.955242	2.5775
PanWU01x14_017770.1	0.230455	0.253554	0.362192	0.378756
PanWU01x14_017780.1	-0.123948	-0.276971	-0.12166	-0.109026
PanWU01x14_017790.1	NA	NA	NA	NA
PanWU01x14_017800.1	-0.132364	-0.193281	-0.174208	-0.0650893
PanWU01x14_017810.1	-0.0488792	-0.177618	0.162786	-0.143913
PanWU01x14_017820.1	-0.568336	-1.16549	-2.48516	-2.48526
PanWU01x14_017830.1	0.310412	2.42793	2.8	0.434466
PanWU01x14_017840.1	1.07006	-0.28523	-0.590531	-0.450894
PanWU01x14_017850.1	2.53342	2.64297	3.1544	3.66351
PanWU01x14_017860.1	2.46768	2.6984	3.12266	4.03262
PanWU01x14_017870.1	NA	NA	NA	NA
PanWU01x14_017880.1	NA	NA	NA	NA
PanWU01x14_017890.1	0.29822	-0.0762205	-0.199966	-0.258896
PanWU01x14_017900.1	0	2.54441	0.958831	0
PanWU01x14_017910.1	0.227689	0.231698	0.347041	0.309373
PanWU01x14_017920.1	0.130374	0.273942	0.307467	0.417329
PanWU01x14_017930.1	0.411012	0.2662	0.352424	0.389082
PanWU01x14_017940.1	NA	NA	NA	NA
PanWU01x14_017950.1	-1.16202	-0.931452	-3.03436	0.665395
PanWU01x14_017960.1	0.300122	-0.277058	-0.184254	0.102675
PanWU01x14_017970.1	1.1572	0.456075	1.03106	0.360706
PanWU01x14_017980.1	1.99676	-0.012668	2.19973	2.2554
PanWU01x14_017990.1	1.37388	1.42024	1.76092	1.37875
PanWU01x14_018000.1	5.48874	3.1854	2.83509	2.05683
PanWU01x14_018010.1	2.14577	-1.28706	-0.275587	-0.693722
PanWU01x14_018020.1	0.486044	0.731736	0.847109	1.29134
PanWU01x14_018030.1	0.179131	0.37019	0.467083	0.876311
PanWU01x14_018040.1	1.02257	1.27678	0.455822	-0.661469
PanWU01x14_018050.1	-0.896149	0.991053	0.964622	0.780467
PanWU01x14_018060.1	0.121902	-0.0802879	0.0999883	0.0295088
PanWU01x14_018070.1	-0.444267	1.4521	0.199258	-0.426312
PanWU01x14_018080.1	1.31944	5.67245	3.42432	3.23988
PanWU01x14_018090.1	0	1.29774	0	0
PanWU01x14_018100.1	NA	NA	NA	NA
PanWU01x14_018110.1	0.769042	0.303884	-0.245366	-0.628384
PanWU01x14_018120.1	NA	NA	NA	NA
PanWU01x14_018130.1	-0.31984	-1.20237	0.112147	-1.29952
PanWU01x14_018140.1	-0.0622675	0.00650101	0.106175	0.196243
PanWU01x14_018150.1	0.0150676	0.0617288	-0.281555	-0.661855
PanWU01x14_018160.1	NA	NA	NA	NA
PanWU01x14_018170.1	-1.99102	0.356274	-1.38875	-0.91427
PanWU01x14_018180.1	-0.248067	-0.186656	-0.362413	-0.0955475
PanWU01x14_018190.1	-0.542925	-0.781743	-0.566279	-0.336316
PanWU01x14_018200.1	NA	NA	NA	NA
PanWU01x14_018210.1	0.10067	0.168465	0.338665	-0.0124472
PanWU01x14_018220.1	1.28514	1.51124	1.55559	-2.46034
PanWU01x14_018230.1	0.0888356	-0.00285114	0.252875	0.609695
PanWU01x14_018240.1	-0.0831689	-0.222992	-0.0550423	-0.120551
PanWU01x14_018250.1	0.273113	0.349465	0.39564	0.46254
PanWU01x14_018260.1	0.493377	-1.54808	-0.872736	-0.854155
PanWU01x14_018270.1	-0.099584	0.0557068	-0.150859	-0.108453
PanWU01x14_018280.1	NA	NA	NA	NA
PanWU01x14_018290.1	0	2.10069	0.968415	1.37783
PanWU01x14_018300.1	NA	NA	NA	NA
PanWU01x14_018310.1	NA	NA	NA	NA
PanWU01x14_018320.1	NA	NA	NA	NA
PanWU01x14_018330.1	2.06123	2.10174	1.95516	2.13215
PanWU01x14_018340.1	NA	NA	NA	NA
PanWU01x14_018350.1	0	1.30122	0	0
PanWU01x14_018360.1	0.375647	-0.151192	-0.114392	0.312809
PanWU01x14_018370.1	NA	NA	NA	NA
PanWU01x14_018380.1	0.0475111	-0.428191	-0.0856343	-0.287024
PanWU01x14_018390.1	0.0109996	-0.0357626	-0.0226427	0.108499
PanWU01x14_018400.1	0.110871	-0.300408	-0.208385	-0.272574
PanWU01x14_018410.1	-0.533654	-0.111222	-0.389889	-0.928318
PanWU01x14_018420.1	3.07207	1.2553	0.964724	2.18371
PanWU01x14_018430.1	0.127114	0.133541	0.183524	0.204723
PanWU01x14_018440.1	-0.0339813	-0.687678	-0.721402	-0.438401
PanWU01x14_018450.1	-0.105145	-0.222722	-0.356379	0.127683
PanWU01x14_018460.1	NA	NA	NA	NA
PanWU01x14_018470.1	NA	NA	NA	NA
PanWU01x14_018480.1	-0.415348	0.0815329	-0.00941761	-0.0567239
PanWU01x14_018490.1	-0.261739	-0.0880048	0.0500574	0.474206
PanWU01x14_018500.1	-0.904406	-1.17926	0.577707	1.08523
PanWU01x14_018510.1	-0.139762	0.127706	0.766146	1.12241
PanWU01x14_018520.1	-0.0779313	0.177447	1.0877	0.819234
PanWU01x14_018530.1	-0.109182	0.38568	0.100549	-0.501641
PanWU01x14_018540.1	NA	NA	NA	NA
PanWU01x14_018550.1	-0.560902	0.0512975	-0.892925	0.180941
PanWU01x14_018560.1	NA	NA	NA	NA
PanWU01x14_018570.1	NA	NA	NA	NA
PanWU01x14_018580.1	NA	NA	NA	NA
PanWU01x14_018590.1	NA	NA	NA	NA
PanWU01x14_018600.1	0	0	0.899608	0
PanWU01x14_018610.1	-0.113824	0.000459232	0.259216	0.378509
PanWU01x14_018620.1	-0.178353	0.0886939	1.86073	2.54896
PanWU01x14_018630.1	2.93941	0	0.962512	1.39461
PanWU01x14_018640.1	0.481074	0.0343797	0.806132	1.59056
PanWU01x14_018650.1	0.124974	0.0286885	0.18856	0.638163
PanWU01x14_018660.1	-0.0884105	0.0123864	-0.0148805	0.492536
PanWU01x14_018670.1	NA	NA	NA	NA
PanWU01x14_018680.1	-0.616416	2.73861	3.0496	1.26507
PanWU01x14_018690.1	-1.64268	-1.09293	-0.714774	-3.39273
PanWU01x14_018700.1	0.307716	-1.02477	-0.0939485	1.06083
PanWU01x14_018710.1	-0.366026	-0.652963	-0.288448	-0.558987
PanWU01x14_018720.1	0.263401	-0.108113	0.307909	-0.706496
PanWU01x14_018730.1	-0.172507	-0.570228	-0.47206	-0.384811
PanWU01x14_018740.1	-0.07053	-0.27801	-0.0335437	0.0348082
PanWU01x14_018750.1	NA	NA	NA	NA
PanWU01x14_018760.1	-0.116959	-0.0873375	-0.133979	0.0811386
PanWU01x14_018770.1	-0.0686427	-0.136031	0.130833	0.152653
PanWU01x14_018780.1	0	0	2.18703	0
PanWU01x14_018790.1	0.015682	0.258108	0.1319	-0.131789
PanWU01x14_018800.1	-0.756791	1.09641	0.786077	0.569496
PanWU01x14_018810.1	-0.588872	-0.233201	-0.483284	-0.513299
PanWU01x14_018820.1	NA	NA	NA	NA
PanWU01x14_018830.1	0.42855	0.223198	-0.584293	-0.789036
PanWU01x14_018840.1	2.32509	0.748499	0.373483	1.71035
PanWU01x14_018850.1	0	0	0.870979	0
PanWU01x14_018860.1	-0.489678	-0.53553	-1.05019	-0.979352
PanWU01x14_018870.1	0.10706	0.0487817	0.505942	1.13637
PanWU01x14_018880.1	1.45126	0.652294	-0.118266	0.0537663
PanWU01x14_018890.1	-1.41704	1.50789	-0.70667	0.356534
PanWU01x14_018900.1	0	2.78233	2.47179	0
PanWU01x14_018910.1	2.0872	0.587578	1.15984	0.900103
PanWU01x14_018920.1	-2.17321	-1.22093	0.55198	-2.04976
PanWU01x14_018930.1	-0.381065	-2.40138	0.999122	-2.26447
PanWU01x14_018940.1	0.0188078	-0.239145	0.116952	0.611027
PanWU01x14_018950.1	0.493449	-0.0591866	0.231401	0.2585
PanWU01x14_018960.1	0.567292	0.555517	0.141719	0.575643
PanWU01x14_018970.1	NA	NA	NA	NA
PanWU01x14_018980.1	NA	NA	NA	NA
PanWU01x14_018990.1	-0.47861	-0.667803	-0.895085	-0.424553
PanWU01x14_019000.1	NA	NA	NA	NA
PanWU01x14_019010.1	NA	NA	NA	NA
PanWU01x14_019020.1	NA	NA	NA	NA
PanWU01x14_019030.1	NA	NA	NA	NA
PanWU01x14_019040.1	-0.141466	0.0587201	0.00299627	0.21342
PanWU01x14_019050.1	0	1.30959	0.887199	2.37855
PanWU01x14_019060.1	-0.367777	0.539369	-0.232016	-0.100798
PanWU01x14_019070.1	-0.226033	0.261042	-0.0195176	0.488337
PanWU01x14_019080.1	0.156658	0.0515339	0.0876374	-0.0651363
PanWU01x14_019090.1	-2.80757	-2.85015	-0.274669	0.0525793
PanWU01x14_019100.1	NA	NA	NA	NA
PanWU01x14_019110.1	NA	NA	NA	NA
PanWU01x14_019120.1	-0.545599	-0.545465	-0.558586	-0.693339
PanWU01x14_019130.1	NA	NA	NA	NA
PanWU01x14_019140.1	-0.0646333	-0.0566964	-0.0676349	-0.0749434
PanWU01x14_019150.1	0.0821483	0.232506	0.336828	0.289432
PanWU01x14_019160.1	0.00670978	0.557393	0.313559	0.226807
PanWU01x14_019170.1	NA	NA	NA	NA
PanWU01x14_019180.1	0.167684	0.237106	0.300398	0.247476
PanWU01x14_019190.1	0.660642	-0.00515116	-0.00336654	0.326483
PanWU01x14_019200.1	0.601612	0.824635	0.225093	0.329364
PanWU01x14_019210.1	0.999865	0.902149	0.0275226	0.50401
PanWU01x14_019220.1	0.0428713	0.121289	-0.0670941	-0.103589
PanWU01x14_019230.1	0.385104	-0.265611	-0.306563	0.433809
PanWU01x14_019240.1	NA	NA	NA	NA
PanWU01x14_019250.1	0.239242	-0.315236	-0.706064	-1.15017
PanWU01x14_019260.1	NA	NA	NA	NA
PanWU01x14_019270.1	-0.759891	-2.6293	-2.18125	-3.00889
PanWU01x14_019280.1	0.0548304	-2.36253	-1.49237	-2.82939
PanWU01x14_019290.1	-0.841871	-0.945383	-0.913997	-0.524902
PanWU01x14_019300.1	0.852664	-1.18816	0.676661	0.717918
PanWU01x14_019310.1	-0.0950857	-0.374179	-0.155718	-0.0557421
PanWU01x14_019320.1	-0.332252	-0.224687	-0.274962	-0.785231
PanWU01x14_019330.1	0.534931	-0.704752	-1.92475	0.195075
PanWU01x14_019340.1	NA	NA	NA	NA
PanWU01x14_019350.1	0.110694	0.0845936	-0.943536	-0.827016
PanWU01x14_019360.1	0.0232449	0.138414	0.0858618	-0.0273728
PanWU01x14_019370.1	NA	NA	NA	NA
PanWU01x14_019380.1	-1.98229	-1.02889	0.866816	-1.85803
PanWU01x14_019390.1	0	1.15827	0	0
PanWU01x14_019400.1	-3.00825	-0.661683	-2.43371	-1.24845
PanWU01x14_019410.1	NA	NA	NA	NA
PanWU01x14_019420.1	0	0	0	1.14376
PanWU01x14_019430.1	NA	NA	NA	NA
PanWU01x14_019440.1	-1.62531	-4.40748	-0.464596	-2.54296
PanWU01x14_019450.1	3.14404	2.30915	2.90868	4.6189
PanWU01x14_019460.1	1.17958	-2.13533	-2.56492	-2.03388
PanWU01x14_019470.1	NA	NA	NA	NA
PanWU01x14_019480.1	NA	NA	NA	NA
PanWU01x14_019490.1	NA	NA	NA	NA
PanWU01x14_019500.1	NA	NA	NA	NA
PanWU01x14_019510.1	0.0639968	0.114344	1.12786	1.29422
PanWU01x14_019520.1	NA	NA	NA	NA
PanWU01x14_019530.1	-3.35598	-0.994497	-3.67535	-0.118898
PanWU01x14_019540.1	NA	NA	NA	NA
PanWU01x14_019550.1	2.70815	1.2078	2.10206	0
PanWU01x14_019560.1	NA	NA	NA	NA
PanWU01x14_019570.1	0	0	1.50072	0
PanWU01x14_019580.1	0.0273557	0.206433	0.0303885	0.120082
PanWU01x14_019590.1	NA	NA	NA	NA
PanWU01x14_019600.1	0.693439	0.130364	0.255266	-0.428707
PanWU01x14_019610.1	-0.083772	-0.0826956	-0.347448	0.217207
PanWU01x14_019620.1	0	0	0.963149	4.25979
PanWU01x14_019630.1	0	0	2.18979	0
PanWU01x14_019640.1	-0.98916	-1.00575	0.303789	0.0632043
PanWU01x14_019650.1	0.397262	0.0638735	0.306242	1.52151
PanWU01x14_019660.1	-0.00223322	-0.0980129	-0.0873383	-0.100429
PanWU01x14_019670.1	NA	NA	NA	NA
PanWU01x14_019680.1	NA	NA	NA	NA
PanWU01x14_019690.1	NA	NA	NA	NA
PanWU01x14_019700.1	NA	NA	NA	NA
PanWU01x14_019710.1	NA	NA	NA	NA
PanWU01x14_019720.1	NA	NA	NA	NA
PanWU01x14_019730.1	0.172291	0.086131	0.182429	0.291309
PanWU01x14_019740.1	NA	NA	NA	NA
PanWU01x14_019750.1	-1.40722	-0.137748	-0.553246	-0.375843
PanWU01x14_019760.1	-0.368396	-0.0671213	0.320388	0.325721
PanWU01x14_019770.1	-0.0500707	0.0249578	-0.048549	0.0186657
PanWU01x14_019780.1	NA	NA	NA	NA
PanWU01x14_019790.1	0.11646	0.0271357	0.189356	0.174546
PanWU01x14_019800.1	-1.10825	-0.442434	-1.57355	-1.17095
PanWU01x14_019810.1	-0.187924	0.125325	-0.030316	0.153841
PanWU01x14_019820.1	NA	NA	NA	NA
PanWU01x14_019830.1	NA	NA	NA	NA
PanWU01x14_019840.1	NA	NA	NA	NA
PanWU01x14_019850.1	NA	NA	NA	NA
PanWU01x14_019860.1	-0.292006	-0.317162	-0.602331	-1.4614
PanWU01x14_019870.1	NA	NA	NA	NA
PanWU01x14_019880.1	-1.07976	-1.11373	-1.51309	-0.973132
PanWU01x14_019890.1	-0.231349	0.0872822	-0.34548	-0.196856
PanWU01x14_019900.1	-0.346713	0.0939271	-0.645888	-0.854351
PanWU01x14_019910.1	0	0	1.52736	0
PanWU01x14_019920.1	1.3637	0	0	0
PanWU01x14_019930.1	-0.320194	0.021328	-0.165386	-1.20587
PanWU01x14_019940.1	0.046323	-0.156995	-0.0589699	-0.0243548
PanWU01x14_019950.1	0.0344558	0.434299	0.207084	-0.118325
PanWU01x14_019960.1	-2.58361	-0.798109	0.796202	-0.660531
PanWU01x14_019970.1	NA	NA	NA	NA
PanWU01x14_019980.1	NA	NA	NA	NA
PanWU01x14_019990.1	NA	NA	NA	NA
[truncated: 35,224 more rows]

## Sheet: Nutrient starved LFC
Gene ID	nsp2-9	NSP2ox1	NSP2ox3	NSP2ox6
PanWU01x14_000010.1	-0.434776	-0.144109	-0.0810681	-0.356035
PanWU01x14_000020.1	-1.8206	0.874491	-0.908105	0.363504
PanWU01x14_000030.1	-1.72774	-1.44657	-1.70034	0.197711
PanWU01x14_000040.1	-0.248979	-0.211655	-0.0750955	-0.283254
PanWU01x14_000050.1	0.54001	-1.05505	-0.908025	1.06578
PanWU01x14_000060.1	NA	NA	NA	NA
PanWU01x14_000070.1	NA	NA	NA	NA
PanWU01x14_000080.1	0.924573	0.495545	0.268441	0.354887
PanWU01x14_000090.1	0.0120621	0.511204	0.503992	-0.483298
PanWU01x14_000100.1	NA	NA	NA	NA
PanWU01x14_000110.1	NA	NA	NA	NA
PanWU01x14_000120.1	NA	NA	NA	NA
PanWU01x14_000130.1	NA	NA	NA	NA
PanWU01x14_000140.1	0	0	0	3.02188
PanWU01x14_000150.1	-1.52236	-1.80432	-4.06054	-1.73491
PanWU01x14_000160.1	-1.2101	-0.904246	-1.21456	-1.75922
PanWU01x14_000170.1	-0.353386	-0.311734	-0.342879	-0.610913
PanWU01x14_000180.1	NA	NA	NA	NA
PanWU01x14_000190.1	0.0354475	0.149444	0.16302	-0.0628046
PanWU01x14_000200.1	0.211771	0.189793	0.268578	-0.201693
PanWU01x14_000210.1	-0.114232	-0.0605282	-0.0201398	0.100949
PanWU01x14_000220.1	0	0	0.952059	0
PanWU01x14_000230.1	NA	NA	NA	NA
PanWU01x14_000240.1	NA	NA	NA	NA
PanWU01x14_000250.1	NA	NA	NA	NA
PanWU01x14_000260.1	0.342863	0.388773	0.489299	0.595178
PanWU01x14_000270.1	0.0657264	1.5866	1.32992	3.08958
PanWU01x14_000280.1	1.3269	2.45397	0	0
PanWU01x14_000290.1	NA	NA	NA	NA
PanWU01x14_000300.1	-1.64433	-1.18703	-1.03843	-0.99217
PanWU01x14_000310.1	NA	NA	NA	NA
PanWU01x14_000320.1	NA	NA	NA	NA
PanWU01x14_000330.1	-0.236823	0.62568	-0.16363	0.957246
PanWU01x14_000340.1	0.617699	0.917585	-0.673423	-0.563099
PanWU01x14_000350.1	0.815792	0.791168	-0.372389	-0.295244
PanWU01x14_000360.1	0	1.76122	0	0
PanWU01x14_000370.1	NA	NA	NA	NA
PanWU01x14_000380.1	-0.388608	0.291245	-0.698747	0.174903
PanWU01x14_000390.1	0.337018	0.689503	-0.00167748	0.826321
PanWU01x14_000400.1	NA	NA	NA	NA
PanWU01x14_000410.1	0.97112	-1.95741	1.3905	-0.136002
PanWU01x14_000420.1	NA	NA	NA	NA
PanWU01x14_000430.1	NA	NA	NA	NA
PanWU01x14_000440.1	NA	NA	NA	NA
PanWU01x14_000450.1	0	0	0	1.61291
PanWU01x14_000460.1	NA	NA	NA	NA
PanWU01x14_000470.1	NA	NA	NA	NA
PanWU01x14_000480.1	0	0	0.956	2.5936
PanWU01x14_000490.1	1.92023	0.686561	0.553495	0.118032
PanWU01x14_000500.1	NA	NA	NA	NA
PanWU01x14_000510.1	0.538901	0.929246	-0.0469883	0.437402
PanWU01x14_000520.1	0.0231934	0.36265	-0.330089	-0.901277
PanWU01x14_000530.1	-0.600634	-2.62345	-0.711995	1.15353
PanWU01x14_000540.1	0.0238028	-1.17447	-1.0647	-0.97124
PanWU01x14_000550.1	-2.81505	-3.01258	-1.90413	-2.88735
PanWU01x14_000560.1	0.223354	1.93818	0.702955	0.73109
PanWU01x14_000570.1	0	2.25645	0.957111	1.61471
PanWU01x14_000580.1	0	1.68904	0	0
PanWU01x14_000590.1	NA	NA	NA	NA
PanWU01x14_000600.1	NA	NA	NA	NA
PanWU01x14_000610.1	0	0	0	0.928496
PanWU01x14_000620.1	NA	NA	NA	NA
PanWU01x14_000630.1	NA	NA	NA	NA
PanWU01x14_000640.1	-0.487795	0.060432	-0.155669	-0.892554
PanWU01x14_000650.1	0.189547	0.0809712	0.200593	0.111232
PanWU01x14_000660.1	0.261662	0.115546	0.103164	0.268789
PanWU01x14_000670.1	NA	NA	NA	NA
PanWU01x14_000680.1	-0.438751	-0.174624	-0.23932	-0.474673
PanWU01x14_000690.1	-0.200339	0.0814374	-1.12964	0.627431
PanWU01x14_000700.1	0.257013	0.160133	0.0853485	0.216122
PanWU01x14_000710.1	-3.11708	-1.38958	-1.62817	0.633523
PanWU01x14_000720.1	0.652313	3.22841	-1.87215	1.64909
PanWU01x14_000730.1	1.17214	0.0943806	-0.0817997	-0.174132
PanWU01x14_000740.1	0.375652	-0.601241	-0.433713	-0.675411
PanWU01x14_000750.1	-2.64492	-1.02328	0.235906	0.57413
PanWU01x14_000760.1	-0.0784208	-0.515923	-0.691572	-1.33926
PanWU01x14_000770.1	-3.16614	-1.70976	1.13918	-0.767371
PanWU01x14_000780.1	-0.598717	2.85386	2.10699	3.05405
PanWU01x14_000790.1	0	0	0	0.928242
PanWU01x14_000800.1	-0.580549	0.279364	-1.34353	-0.10579
PanWU01x14_000810.1	0.112516	1.46644	-0.5352	0.098878
PanWU01x14_000820.1	NA	NA	NA	NA
PanWU01x14_000830.1	-0.466508	0.424546	1.32868	2.13837
PanWU01x14_000840.1	0.233673	0.190549	-0.103502	-0.212149
PanWU01x14_000850.1	-1.17168	1.1315	1.68488	1.29234
PanWU01x14_000860.1	NA	NA	NA	NA
PanWU01x14_000870.1	NA	NA	NA	NA
PanWU01x14_000880.1	NA	NA	NA	NA
PanWU01x14_000890.1	0	0	0	3.39569
PanWU01x14_000900.1	0.0416739	-0.0253702	0.0775141	-0.122917
PanWU01x14_000910.1	0.224844	0.493638	-0.0968892	-0.308156
PanWU01x14_000920.1	-0.0597812	-0.379924	-0.250287	-0.305047
PanWU01x14_000930.1	0.302909	1.37573	0.409431	1.38981
PanWU01x14_000940.1	-3.08438	-2.4788	-2.45641	-2.42205
PanWU01x14_000950.1	NA	NA	NA	NA
PanWU01x14_000960.1	1.32692	0	0.935001	0
PanWU01x14_000970.1	0.239157	-0.154882	0.0410096	0.123149
PanWU01x14_000980.1	NA	NA	NA	NA
PanWU01x14_000990.1	0.0690811	-0.0180049	0.372431	-0.064276
PanWU01x14_001000.1	-0.144601	0.147135	0.363545	0.669843
PanWU01x14_001010.1	-0.00984885	0.28144	0.134854	0.0556908
PanWU01x14_001020.1	0.255058	0.0134371	0.271613	0.12939
PanWU01x14_001030.1	-1.64021	-1.18837	-1.04466	-0.989285
PanWU01x14_001040.1	0	0	0	2.62362
PanWU01x14_001050.1	-1.60966	1.20354	-1.07116	2.10254
PanWU01x14_001060.1	0.0352435	-0.226411	-0.0425369	-0.460901
PanWU01x14_001070.1	-0.177626	-0.119411	-0.0629312	0.100663
PanWU01x14_001080.1	-0.249883	-0.339604	0.0738088	0.304881
PanWU01x14_001090.1	-0.0493704	-0.0959451	0.0294635	0.0498891
PanWU01x14_001100.1	-0.0812043	-0.179313	-0.219128	-0.356088
PanWU01x14_001110.1	-1.67222	-2.036	-0.985264	-5.32646
PanWU01x14_001120.1	-0.552167	-0.353523	-0.412392	-1.95779
PanWU01x14_001130.1	-0.289516	0.0514076	-0.0539135	-0.382637
PanWU01x14_001140.1	-0.100678	-0.0743304	-0.146842	-0.194147
PanWU01x14_001150.1	NA	NA	NA	NA
PanWU01x14_001160.1	0	1.71566	0.952571	1.61318
PanWU01x14_001170.1	NA	NA	NA	NA
PanWU01x14_001180.1	0.0827408	0.306445	0.407968	0.315564
PanWU01x14_001190.1	-0.0431762	-0.100507	0.273301	0.243605
PanWU01x14_001200.1	-4.13834	-2.62298	-0.0424981	-3.46621
PanWU01x14_001210.1	-2.07442	0.547543	3.42199	3.62609
PanWU01x14_001220.1	-0.049357	-0.214622	-0.236321	-0.180153
PanWU01x14_001230.1	0.19842	0.181006	-0.251291	-0.752623
PanWU01x14_001240.1	-0.272384	-0.27538	-0.416669	-0.167423
PanWU01x14_001250.1	-0.168997	0.298809	-0.121129	-0.256572
PanWU01x14_001260.1	0	0	0	1.88925
PanWU01x14_001270.1	-0.187425	0.251021	0.0232022	0.348882
PanWU01x14_001280.1	2.71271	3.08044	0	2.28635
PanWU01x14_001290.1	0.592937	-0.214875	-1.9726	-0.909746
PanWU01x14_001300.1	0.0413273	0.0565358	0.0874019	0.0781077
PanWU01x14_001310.1	-0.0823307	0.0275719	0.0195291	-0.0507328
PanWU01x14_001320.1	-3.08089	-0.677204	-2.51168	-2.42879
PanWU01x14_001330.1	-2.59092	-2.14626	-2.02678	-1.94129
PanWU01x14_001340.1	NA	NA	NA	NA
PanWU01x14_001350.1	0.0341274	-0.343875	-0.0656946	0.0155676
PanWU01x14_001360.1	-0.0562578	-0.214595	-0.157302	-0.276701
PanWU01x14_001370.1	0.0357035	-0.164106	-0.882439	0.0745735
PanWU01x14_001380.1	0.0994759	-0.00486882	0.541385	0.720979
PanWU01x14_001390.1	1.55121	-1.62659	0.314886	0.373659
PanWU01x14_001400.1	-2.03004	-0.182582	-0.547759	-0.151721
PanWU01x14_001410.1	-0.0082164	-0.326338	-0.0660143	0.0497181
PanWU01x14_001420.1	0.121229	-0.0480515	0.187927	-0.00301102
PanWU01x14_001430.1	NA	NA	NA	NA
PanWU01x14_001440.1	0.010434	0.0976376	0.17243	0.15659
PanWU01x14_001450.1	-0.0784402	-0.333901	-0.378518	-0.36293
PanWU01x14_001460.1	-0.202207	-0.293873	-0.870737	-0.679907
PanWU01x14_001470.1	-1.98562	-1.9797	-0.379875	-1.03848
PanWU01x14_001480.1	-0.362901	-0.00906834	-0.17161	-0.0444867
PanWU01x14_001490.1	NA	NA	NA	NA
PanWU01x14_001500.1	2.83991	0.806416	1.9463	2.19621
PanWU01x14_001510.1	-0.698573	-1.54258	-0.594158	-0.2034
PanWU01x14_001520.1	-0.815929	-1.09798	1.08679	0.750072
PanWU01x14_001530.1	0.410534	0.876735	-0.0439867	1.03274
PanWU01x14_001540.1	NA	NA	NA	NA
PanWU01x14_001550.1	NA	NA	NA	NA
PanWU01x14_001560.1	0.487869	4.76883	1.08969	1.84842
PanWU01x14_001570.1	NA	NA	NA	NA
PanWU01x14_001580.1	NA	NA	NA	NA
PanWU01x14_001590.1	NA	NA	NA	NA
PanWU01x14_001600.1	NA	NA	NA	NA
PanWU01x14_001610.1	NA	NA	NA	NA
PanWU01x14_001620.1	0.0789343	0.533195	0.0229882	0.467398
PanWU01x14_001630.1	-0.116308	-0.0515938	-0.160217	-0.230646
PanWU01x14_001640.1	0.636967	0.214352	0.434789	0.186612
PanWU01x14_001650.1	0.838205	0.176909	-0.274713	-1.51727
PanWU01x14_001660.1	-0.142418	0.0772453	0.452231	0.467981
PanWU01x14_001670.1	2.72147	1.94688	1.32298	2.06292
PanWU01x14_001680.1	0.158499	-0.59012	0.890138	1.14394
PanWU01x14_001690.1	0.872485	-0.790675	0.952727	2.9031
PanWU01x14_001700.1	-0.990074	-1.8017	-1.18377	-2.18883
PanWU01x14_001710.1	-0.312207	0.213593	0.371145	0.7902
PanWU01x14_001720.1	0.29608	0.225617	-0.0539916	0.331044
PanWU01x14_001730.1	NA	NA	NA	NA
PanWU01x14_001740.1	0.49803	0.953207	0.78179	1.16733
PanWU01x14_001750.1	0.491459	0.519997	0.736182	0.282387
PanWU01x14_001760.1	0.0395091	0.149139	-0.0133443	0.165295
PanWU01x14_001770.1	-0.112248	-0.156464	-0.0853501	-0.39032
PanWU01x14_001780.1	0	0	0	0.959743
PanWU01x14_001790.1	-0.180221	0.0759887	-0.435858	-0.270696
PanWU01x14_001800.1	-0.662111	0.701566	0.675129	0.467048
PanWU01x14_001810.1	NA	NA	NA	NA
PanWU01x14_001820.1	NA	NA	NA	NA
PanWU01x14_001830.1	NA	NA	NA	NA
PanWU01x14_001840.1	-3.84977	-2.43337	-3.30515	1.75862
PanWU01x14_001850.1	NA	NA	NA	NA
PanWU01x14_001860.1	NA	NA	NA	NA
PanWU01x14_001870.1	-0.371648	-3.01914	-1.91239	-2.90096
PanWU01x14_001880.1	-0.0932102	0.466305	0.0441702	0.864827
PanWU01x14_001890.1	-0.969082	-0.300528	0.887403	-1.55051
PanWU01x14_001900.1	-1.6589	-1.1189	-0.972527	-0.994866
PanWU01x14_001910.1	-0.829894	-0.155418	0.792271	0.234222
PanWU01x14_001920.1	-2.46175	-0.16218	-2.06061	-0.257157
PanWU01x14_001930.1	-0.149014	-0.257652	0.273844	0.39286
PanWU01x14_001940.1	0.0328177	-0.0204371	-0.0365752	0.285343
PanWU01x14_001950.1	0	0	0	0.928215
PanWU01x14_001960.1	-0.282606	-0.191989	-0.405361	-0.594599
PanWU01x14_001970.1	NA	NA	NA	NA
PanWU01x14_001980.1	NA	NA	NA	NA
PanWU01x14_001990.1	0.0716575	-0.457847	-0.242889	-0.716927
PanWU01x14_002000.1	0.102828	-0.072348	-0.155639	0.0448821
PanWU01x14_002010.1	-1.67771	-0.38726	-1.04931	-0.272087
PanWU01x14_002020.1	-0.0299757	-0.017849	0.141617	-0.0977355
PanWU01x14_002030.1	-0.104349	0.0662224	-0.107941	-0.365681
PanWU01x14_002040.1	0.0323221	-0.10022	0.0670695	0.12385
PanWU01x14_002050.1	0.485158	2.34773	1.20506	2.1503
PanWU01x14_002060.1	0.413887	0.0643439	0.300795	0.478635
PanWU01x14_002070.1	0.396069	0.192566	0.784984	0.558235
PanWU01x14_002080.1	0.29563	0.280961	0.492158	0.315921
PanWU01x14_002090.1	NA	NA	NA	NA
PanWU01x14_002100.1	NA	NA	NA	NA
PanWU01x14_002110.1	NA	NA	NA	NA
PanWU01x14_002120.1	0	0	0	0.952282
PanWU01x14_002130.1	NA	NA	NA	NA
PanWU01x14_002140.1	0	0	0	0.959743
PanWU01x14_002150.1	0.358952	0.0948053	0.5134	0.487584
PanWU01x14_002160.1	-0.447236	1.38186	-1.03769	1.19269
PanWU01x14_002170.1	-0.357946	0.450696	0.482044	0.207472
PanWU01x14_002180.1	-1.13302	0.708365	-0.461722	0.501925
PanWU01x14_002190.1	0.0183969	-0.0204159	-0.169547	-0.0209992
PanWU01x14_002200.1	1.94835	0.905222	2.30259	2.17815
PanWU01x14_002210.1	0.0618349	-0.272587	0.0265694	-0.541696
PanWU01x14_002220.1	1.46769	1.30262	2.70242	1.07197
PanWU01x14_002230.1	0.0484809	-0.218174	-0.194011	-0.627821
PanWU01x14_002240.1	-0.984177	-0.335162	-0.438509	-1.96208
PanWU01x14_002250.1	-0.353823	-0.300033	-0.353286	-0.365479
PanWU01x14_002260.1	-0.144444	-0.127514	-0.288827	-0.552331
PanWU01x14_002270.1	0.11905	0.0384699	0.0674606	0.0935382
PanWU01x14_002280.1	-2.92237	-0.86032	-3.50723	-1.7756
PanWU01x14_002290.1	0.139494	-1.57842	-0.363586	0.623107
PanWU01x14_002300.1	1.18658	0.351551	0.625774	0.969315
PanWU01x14_002310.1	-0.383297	0.119245	0.386297	0.0611616
PanWU01x14_002320.1	NA	NA	NA	NA
PanWU01x14_002330.1	-0.421485	-0.0781211	0.000162421	0.149488
PanWU01x14_002340.1	-0.51473	-0.350681	-0.129258	0.0998535
PanWU01x14_002350.1	-1.56867	-1.00148	-0.964701	-0.430983
PanWU01x14_002360.1	NA	NA	NA	NA
PanWU01x14_002370.1	0.189657	0.595178	0.204148	0.10002
PanWU01x14_002380.1	0.636671	0.398555	0.374559	0.441467
PanWU01x14_002390.1	0.169535	0.193971	0.523729	0.354834
PanWU01x14_002400.1	0.570704	0.445695	0.519504	0.349939
PanWU01x14_002410.1	0	0	0	1.65445
PanWU01x14_002420.1	0	0	0	0.890265
PanWU01x14_002430.1	0.0164588	-0.0218517	-0.225739	-0.156368
PanWU01x14_002440.1	7.22432	10.1962	9.60285	9.22609
PanWU01x14_002450.1	-0.0950284	-0.414922	-0.314826	0.0356037
PanWU01x14_002460.1	0.117471	0.445168	1.01626	0.980099
PanWU01x14_002470.1	-0.111016	0.0736138	0.991404	0.31674
PanWU01x14_002480.1	2.41297	0.681417	2.65511	3.49044
PanWU01x14_002490.1	0	0	0	2.26801
PanWU01x14_002500.1	-0.535798	-0.722814	-0.23668	-0.910248
PanWU01x14_002510.1	0.156513	-0.0346582	0.237354	0.455326
PanWU01x14_002520.1	0.5786	-0.270864	0.489717	0.835362
PanWU01x14_002530.1	0.0324912	-0.893645	-2.78559	0.443306
PanWU01x14_002540.1	1.79837	2.21195	2.71598	2.2082
PanWU01x14_002550.1	-2.50838	-1.92474	-1.90909	-1.85183
PanWU01x14_002560.1	0.0695405	0.100035	0.000883194	0.241009
PanWU01x14_002570.1	0.1494	-0.00978778	-0.0743732	-0.205435
PanWU01x14_002580.1	-0.1211	-0.287346	-0.228826	-0.258951
PanWU01x14_002590.1	NA	NA	NA	NA
PanWU01x14_002600.1	0	0	1.87389	2.0189
PanWU01x14_002610.1	-0.123158	-0.347178	-0.0397548	-0.368083
PanWU01x14_002620.1	-0.367987	0.288756	-0.00962216	-0.568465
PanWU01x14_002630.1	0.596914	0.502994	0.547012	0.872293
PanWU01x14_002640.1	0	0	1.76992	0
PanWU01x14_002650.1	0.056946	-0.0796263	0.151101	0.0494803
PanWU01x14_002660.1	-3.16272	-2.68156	-2.5265	-2.50634
PanWU01x14_002670.1	-0.70746	0.452955	0.530555	-0.55272
PanWU01x14_002680.1	0.143638	-0.0376619	0.138129	0.0229032
PanWU01x14_002690.1	0	0.808812	0	0
PanWU01x14_002700.1	0.210554	1.25768	1.27756	1.24612
PanWU01x14_002710.1	NA	NA	NA	NA
PanWU01x14_002720.1	-0.171383	-0.293281	-0.113678	-0.185652
PanWU01x14_002730.1	-0.0555263	-0.0280183	-0.296646	-0.28268
PanWU01x14_002740.1	0.0576458	-0.125982	0.13232	0.164011
PanWU01x14_002750.1	0.201481	0.550708	0.348563	0.174375
PanWU01x14_002760.1	NA	NA	NA	NA
PanWU01x14_002770.1	NA	NA	NA	NA
PanWU01x14_002780.1	-1.63524	-1.18735	-1.04838	-0.0237612
PanWU01x14_002790.1	NA	NA	NA	NA
PanWU01x14_002800.1	0	0	0	0.928585
PanWU01x14_002810.1	0.0504949	0	2.45534	0
PanWU01x14_002820.1	0.0155557	0.115521	0.0445698	0.120581
PanWU01x14_002830.1	0.00501392	-0.104927	-0.0599474	0.0450188
PanWU01x14_002840.1	-0.650533	-0.142514	-0.492681	-0.411038
PanWU01x14_002850.1	-0.520129	-0.110448	0.147459	0.0235831
PanWU01x14_002860.1	-0.227048	0.0947758	0.258563	0.118729
PanWU01x14_002870.1	0.131969	0.197284	-0.726369	0.155536
PanWU01x14_002880.1	NA	NA	NA	NA
PanWU01x14_002890.1	0.346505	0.628483	0.861655	0.865831
PanWU01x14_002900.1	1.29568	-0.0157336	0.503912	-0.175465
PanWU01x14_002910.1	-0.00255147	-0.346758	0.353126	-0.0756213
PanWU01x14_002920.1	-0.0975447	0.172824	0.310534	0.288511
PanWU01x14_002930.1	0.93918	0.813042	0	2.18241
PanWU01x14_002940.1	0	1.63875	0	0
PanWU01x14_002950.1	NA	NA	NA	NA
PanWU01x14_002960.1	NA	NA	NA	NA
PanWU01x14_002970.1	0.272782	0.228867	0.317866	0.608614
PanWU01x14_002980.1	-0.25061	1.12381	0.737812	0.0388203
PanWU01x14_002990.1	1.00142	0.0996858	-0.423153	0.413657
PanWU01x14_003000.1	1.8162	2.16139	0.868595	2.30565
PanWU01x14_003010.1	0.723011	1.61721	0	1.61221
PanWU01x14_003020.1	4.13026	3.98452	2.3786	4.04629
PanWU01x14_003030.1	0.118359	-0.860279	-2.55802	-0.0639655
PanWU01x14_003040.1	-1.32152	1.17813	-0.0551499	-1.51638
PanWU01x14_003050.1	-0.720896	-0.485777	-0.534969	-1.70037
PanWU01x14_003060.1	-0.0588325	-0.117911	0.0932289	0.155907
PanWU01x14_003070.1	-0.525375	0.324459	0.245684	0.748853
PanWU01x14_003080.1	2.12405	1.57942	0	0.927396
PanWU01x14_003090.1	NA	NA	NA	NA
PanWU01x14_003100.1	-0.905286	-0.321313	0.301265	0.0186911
PanWU01x14_003110.1	0.0713594	0.135025	0.195697	0.135514
PanWU01x14_003120.1	0.356563	-0.0959553	-0.137348	0.0273722
PanWU01x14_003130.1	0.0818052	0.129511	-0.423626	-0.393858
PanWU01x14_003140.1	0.215604	0.878568	0.942904	1.01458
PanWU01x14_003150.1	0.180758	-0.771277	-0.583233	-0.516262
PanWU01x14_003160.1	-0.697372	-1.95947	1.35984	0.56076
PanWU01x14_003170.1	-0.0467059	0.0452489	-0.24467	-0.0977038
PanWU01x14_003180.1	0.879824	1.76087	1.48227	0.885692
PanWU01x14_003190.1	0.0672247	-0.436869	-0.446416	-0.54504
PanWU01x14_003200.1	-0.0747075	0.103278	0.0496879	-0.120731
PanWU01x14_003210.1	1.82842	1.52923	0.972948	2.01605
PanWU01x14_003220.1	-0.260804	-0.38805	-0.217178	-0.570589
PanWU01x14_003230.1	-0.480363	1.34387	0.532169	0.953672
PanWU01x14_003240.1	0.210035	-0.232336	-0.0943072	0.00296679
PanWU01x14_003250.1	2.00853	0	3.02466	2.93213
PanWU01x14_003260.1	-0.0837933	0.0150844	0.231296	0.0787638
PanWU01x14_003270.1	-0.893256	-1.00235	-0.00485301	1.38841
PanWU01x14_003280.1	NA	NA	NA	NA
PanWU01x14_003290.1	NA	NA	NA	NA
PanWU01x14_003300.1	0.260068	0.0402019	-0.0623444	0.16033
PanWU01x14_003310.1	NA	NA	NA	NA
PanWU01x14_003320.1	-0.52999	-0.244183	0.109579	-0.0765908
PanWU01x14_003330.1	-0.0550872	0.526039	0.406243	0.157035
PanWU01x14_003340.1	NA	NA	NA	NA
PanWU01x14_003350.1	0.217684	0.010991	0.0265738	-0.140069
PanWU01x14_003360.1	0.511316	0.249045	0.125225	0.129021
PanWU01x14_003370.1	-0.10624	-0.150452	-0.164229	-0.521182
PanWU01x14_003380.1	-0.17288	-0.198867	-0.330474	-0.491419
PanWU01x14_003390.1	0.00530171	-0.18074	-0.343023	-0.299693
PanWU01x14_003400.1	0.00200745	-0.227787	-0.086563	-0.111497
PanWU01x14_003410.1	-0.366327	-0.0774257	-0.129564	-0.235598
PanWU01x14_003420.1	-0.407645	0.937088	1.56149	1.30458
PanWU01x14_003430.1	-0.320597	-0.119474	0.167544	0.79199
PanWU01x14_003440.1	-0.160951	-0.100588	-0.0585793	-0.383244
PanWU01x14_003450.1	0.118509	0.0772333	0.199043	0.115615
PanWU01x14_003460.1	0.215443	0.051225	0.217701	0.241636
PanWU01x14_003470.1	0.169118	0.244812	0.00561664	-0.0204579
PanWU01x14_003480.1	0.295283	0.156347	0.241917	-0.0653503
PanWU01x14_003490.1	-0.0142639	0.0609469	0.0402304	0.176018
PanWU01x14_003500.1	NA	NA	NA	NA
PanWU01x14_003510.1	-0.6586	-0.297926	-0.427458	-0.828771
PanWU01x14_003520.1	0.183675	-0.0708602	0.198458	0.0781175
PanWU01x14_003530.1	-1.6588	-1.12049	-0.973761	-0.0332024
PanWU01x14_003540.1	0	0.811112	3.41966	2.77858
PanWU01x14_003550.1	0.125991	1.6388	0.921653	0.307125
PanWU01x14_003560.1	-0.139218	0.239267	0.385459	0.482203
PanWU01x14_003570.1	0.21445	0.297201	0.205043	0.230151
PanWU01x14_003580.1	-0.35551	0.126349	-1.01073	-1.16602
PanWU01x14_003590.1	0.0201174	2.28544	1.8055	1.21395
PanWU01x14_003600.1	-0.0452304	-0.0807479	-0.122552	-0.0932672
PanWU01x14_003610.1	-2.61343	1.10469	0.910711	2.22855
PanWU01x14_003620.1	1.03537	2.78744	3.41495	3.56577
PanWU01x14_003630.1	NA	NA	NA	NA
PanWU01x14_003640.1	-0.0329463	0.580386	0.530233	0.422586
PanWU01x14_003650.1	-0.171546	0.201208	0.204212	0.244755
PanWU01x14_003660.1	-0.499279	-1.13561	-1.27952	-1.96256
PanWU01x14_003670.1	0.24246	0.16773	0.0985023	0.103059
PanWU01x14_003680.1	5.60046	2.26989	4.14203	4.0441
PanWU01x14_003690.1	0.0664714	-0.0386399	0.0680791	-0.129
PanWU01x14_003700.1	-0.1435	-0.0961378	-0.00571476	0.292964
PanWU01x14_003710.1	NA	NA	NA	NA
PanWU01x14_003720.1	0	0	0	0.960608
PanWU01x14_003730.1	0.0782439	0.0121308	0.122922	0.303745
PanWU01x14_003740.1	0.0680953	0.0544589	-0.0329944	-0.119302
PanWU01x14_003750.1	0.415964	-0.108242	-0.52365	-0.821635
PanWU01x14_003760.1	1.25633	-0.67148	0.559777	-0.675116
PanWU01x14_003770.1	0	1.57773	3.00839	2.20392
PanWU01x14_003780.1	0	0	0.868862	1.76424
PanWU01x14_003790.1	0.203074	-0.0801598	0.0645346	0.118382
PanWU01x14_003800.1	0.0368835	0.0177851	0.116111	0.196402
PanWU01x14_003810.1	-0.756932	-2.13385	-2.01844	-1.93005
PanWU01x14_003820.1	0.111631	0.132592	0.316989	0.42408
PanWU01x14_003830.1	-0.128083	-0.157672	-0.298033	-0.245573
PanWU01x14_003840.1	-0.0172677	-0.230637	-0.118499	-0.152719
PanWU01x14_003850.1	0.321759	-0.311994	-0.0621737	0.0912788
PanWU01x14_003860.1	0.123443	-0.245913	-0.0274409	-0.12536
PanWU01x14_003870.1	0.334729	0.773174	0.175896	-0.0132631
PanWU01x14_003880.1	-0.0694637	-0.0228554	-0.18309	-0.230034
PanWU01x14_003890.1	0.249357	0.0606323	0.0279873	-0.273973
PanWU01x14_003900.1	NA	NA	NA	NA
PanWU01x14_003910.1	-0.245841	-0.106978	-0.0901992	-0.353479
PanWU01x14_003920.1	-0.0906706	-0.0858539	-0.22122	-0.0949839
PanWU01x14_003930.1	-0.19971	-0.366612	-0.284008	-0.68874
PanWU01x14_003940.1	0.884183	0.887115	-0.363893	1.56261
PanWU01x14_003950.1	0.959535	0.0982812	1.71373	2.35687
PanWU01x14_003960.1	NA	NA	NA	NA
PanWU01x14_003970.1	-0.0303836	-0.628172	-0.365834	0.0389589
PanWU01x14_003980.1	0.349289	-0.234017	0.227958	0.308047
PanWU01x14_003990.1	-0.183011	-0.104723	-0.537497	0.153697
PanWU01x14_004000.1	0.30254	0.132216	-2.30377	-2.11794
PanWU01x14_004010.1	0	0.736151	0	0.937956
PanWU01x14_004020.1	-0.669897	1.44228	-0.883599	-0.0409077
PanWU01x14_004030.1	-1.65871	-0.160075	-0.974834	-0.995085
PanWU01x14_004040.1	-4.35614	-3.80994	-1.9268	0.251861
PanWU01x14_004050.1	-3.05027	-2.5795	-2.42656	-0.350578
PanWU01x14_004060.1	0.538601	1.61045	1.33579	2.03522
PanWU01x14_004070.1	-0.253375	0.126747	0.569141	-0.017262
PanWU01x14_004080.1	0	0.818739	2.51195	0
PanWU01x14_004090.1	1.06595	0.217101	-0.476147	-0.176813
PanWU01x14_004100.1	0.348675	-0.0962998	-0.0305339	0.326476
PanWU01x14_004110.1	NA	NA	NA	NA
PanWU01x14_004120.1	-1.87037	-0.477312	-1.4735	0.777876
PanWU01x14_004130.1	0.45544	0.358114	0.427234	0.921326
PanWU01x14_004140.1	1.17993	0	0	1.97501
PanWU01x14_004150.1	-0.109934	-0.104276	-0.0767472	-0.160131
PanWU01x14_004160.1	3.19514	0	2.81711	0
PanWU01x14_004170.1	0.109448	-0.0528616	0.108861	0.13979
PanWU01x14_004180.1	-0.317262	0.680934	0.288591	-0.013963
PanWU01x14_004190.1	0.0156843	0.00561796	0.0542264	0.0346054
PanWU01x14_004200.1	-0.0553248	-0.170985	-0.11234	-0.12108
PanWU01x14_004210.1	2.05015	1.05747	1.50658	0.183365
PanWU01x14_004220.1	-0.490997	-0.196177	-0.329942	-0.51308
PanWU01x14_004230.1	0	0	0.891751	0.963514
PanWU01x14_004240.1	-0.605739	-0.169665	-0.494357	-0.00566269
PanWU01x14_004250.1	-0.0105733	-0.146519	-0.318597	0.292918
PanWU01x14_004260.1	1.24954	0.584518	1.78341	-1.289
PanWU01x14_004270.1	NA	NA	NA	NA
PanWU01x14_004280.1	0.266562	0.24144	0.100798	0.0876579
PanWU01x14_004290.1	-0.193325	0.363658	-0.00680812	-0.397435
PanWU01x14_004300.1	0.100853	0.0979668	-0.114841	0.0230116
PanWU01x14_004310.1	-0.739755	-0.0157559	-0.482288	-0.561994
PanWU01x14_004320.1	0.0402551	-0.167742	0.0646055	0.12028
PanWU01x14_004330.1	-0.268576	0.241978	-0.208208	-0.453531
PanWU01x14_004340.1	-0.0999917	-0.321601	-0.509319	-0.342082
PanWU01x14_004350.1	-0.214253	-0.180362	-0.0677204	-0.0343941
PanWU01x14_004360.1	0.241497	-0.050593	0.118892	0.220005
PanWU01x14_004370.1	-0.0418786	0.507288	-0.129178	0.00578249
PanWU01x14_004380.1	0	0	0	0.928164
PanWU01x14_004390.1	-0.2708	-0.0123007	0.0178125	-0.410688
PanWU01x14_004400.1	-1.75555	1.73717	1.00809	0.755638
PanWU01x14_004410.1	0	4.06727	1.83092	0.926238
PanWU01x14_004420.1	-1.18978	-0.444929	-1.09691	-0.953184
PanWU01x14_004430.1	-0.318869	-0.0977741	-0.370155	-0.259119
PanWU01x14_004440.1	1.48926	-0.58967	0.693476	0.158485
PanWU01x14_004450.1	-0.136426	0.222787	0.0208533	0.322037
PanWU01x14_004460.1	0.406072	-0.266388	-0.581712	0.134974
PanWU01x14_004470.1	0.261583	-0.313542	-0.00411461	-0.276485
PanWU01x14_004480.1	0.278992	1.06502	0.458905	-0.228465
PanWU01x14_004490.1	-0.136946	-0.255345	-0.114996	-0.257188
PanWU01x14_004500.1	-0.259813	-0.348356	-0.494239	-0.228146
PanWU01x14_004510.1	-0.283698	-0.176142	-0.90964	-0.587724
PanWU01x14_004520.1	-0.0116179	-0.176121	0.175425	-0.459878
PanWU01x14_004530.1	0.0439301	-0.146854	-0.0620436	-0.12922
PanWU01x14_004540.1	-0.0431082	-0.201218	-0.159164	-0.269656
PanWU01x14_004550.1	-0.0297466	0.144021	-0.0872419	0.0768058
PanWU01x14_004560.1	0.848938	0.600046	0.43335	1.1904
PanWU01x14_004570.1	-0.0789007	-0.0408105	0.0901519	0.147968
PanWU01x14_004580.1	NA	NA	NA	NA
PanWU01x14_004590.1	-0.0159709	-0.174619	-0.28774	-0.153124
PanWU01x14_004600.1	NA	NA	NA	NA
PanWU01x14_004610.1	0.0740124	-0.248435	-0.262088	-0.276442
PanWU01x14_004620.1	-3.48777	-1.01767	-0.0843112	-3.10624
PanWU01x14_004630.1	-0.0763388	0.109393	0.0612553	-0.18584
PanWU01x14_004640.1	-0.249617	-0.158213	-0.179674	-0.222678
PanWU01x14_004650.1	0.441308	-0.575622	-0.12062	-0.335501
PanWU01x14_004660.1	0	3.6326	3.72	0.929035
PanWU01x14_004670.1	NA	NA	NA	NA
PanWU01x14_004680.1	-0.220596	-0.172284	-0.184892	-0.322227
PanWU01x14_004690.1	0.0798042	-0.141057	-0.0465543	-0.143241
PanWU01x14_004700.1	-1.04948	-0.411445	0.0842538	-0.742266
PanWU01x14_004710.1	-0.0657244	0.0229021	0.110738	-0.382182
PanWU01x14_004720.1	5.08358	4.32597	4.06654	1.83771
PanWU01x14_004730.1	-0.173137	-0.207275	-0.0447758	-0.350504
PanWU01x14_004740.1	-0.0856971	-0.108222	-0.110468	-0.0107884
PanWU01x14_004750.1	-0.163427	0.565182	0.611732	1.04268
PanWU01x14_004760.1	-0.0579005	0.346131	0.279777	0.210091
PanWU01x14_004770.1	-0.902065	-0.611571	-0.667767	-1.38867
PanWU01x14_004780.1	-0.903547	0.0181	-0.165215	0.079962
PanWU01x14_004790.1	0.661372	0.0933846	-0.294546	0.0642309
PanWU01x14_004800.1	0.754038	0.343979	-0.00158072	-0.0713539
PanWU01x14_004810.1	-0.0261918	-0.138618	-0.617885	0.613634
PanWU01x14_004820.1	-0.935696	0.773437	1.34605	0.791076
PanWU01x14_004830.1	NA	NA	NA	NA
PanWU01x14_004840.1	-0.145494	0.0131202	0.496593	1.15506
PanWU01x14_004850.1	-0.0767201	0.557435	0.173224	0.563606
PanWU01x14_004860.1	-1.19493	0.750114	-0.269965	-1.23336
PanWU01x14_004870.1	0	0	3.0006	2.42229
PanWU01x14_004880.1	0.174352	0.240694	0.289783	0.344466
PanWU01x14_004890.1	-0.0983121	0.0902172	-0.0705647	-0.794937
PanWU01x14_004900.1	-0.299904	1.69909	-1.03849	0.670732
PanWU01x14_004910.1	2.67149	1.81956	1.91617	0
PanWU01x14_004920.1	0.112463	-0.0534061	0.113389	-0.0653372
PanWU01x14_004930.1	0.344172	0.900412	0.881975	0.0850852
PanWU01x14_004940.1	-0.303036	-0.0799361	-0.211422	-0.325298
PanWU01x14_004950.1	0.11773	-0.186606	-0.25782	-0.517348
PanWU01x14_004960.1	0	0	1.95097	0
PanWU01x14_004970.1	0.0170164	0.335764	0.445202	-0.180223
PanWU01x14_004980.1	0.177521	-0.659557	-0.734168	0.804845
PanWU01x14_004990.1	NA	NA	NA	NA
PanWU01x14_005000.1	0.0809056	0.149444	0.179682	0.161539
PanWU01x14_005010.1	-0.0980686	-0.109147	-0.234938	-0.212261
PanWU01x14_005020.1	0.205558	0.0802359	0.161531	-0.00509225
PanWU01x14_005030.1	0	0	0	0.92614
PanWU01x14_005040.1	NA	NA	NA	NA
PanWU01x14_005050.1	-0.239348	0.247134	-0.117623	-0.0786613
PanWU01x14_005060.1	-0.571206	-1.21249	-0.0720713	-0.247314
PanWU01x14_005070.1	-0.421635	-0.188364	-0.566097	-0.0711541
PanWU01x14_005080.1	-1.18341	-0.784213	-0.754623	-1.04564
PanWU01x14_005090.1	-0.393802	-0.251139	-0.424341	-0.35039
PanWU01x14_005100.1	-0.0964299	-0.210301	-0.218547	-0.325985
PanWU01x14_005110.1	0.033981	-0.0970153	-0.0845873	0.0251068
PanWU01x14_005120.1	-1.65127	-1.1805	1.32442	0.648375
PanWU01x14_005130.1	0.23269	-1.05511	2.07195	1.42618
PanWU01x14_005140.1	-0.189068	0.115982	-0.193194	-0.259763
PanWU01x14_005150.1	-0.218447	-0.105259	-0.347837	0.0510267
PanWU01x14_005160.1	0.0343281	-0.180975	-0.211403	0.260379
PanWU01x14_005170.1	-0.0897109	0.0335646	0.0030257	0.228193
PanWU01x14_005180.1	-0.0731533	-0.254354	-0.119896	-0.319417
PanWU01x14_005190.1	0.0168423	-0.076049	0.00211938	-0.166302
PanWU01x14_005200.1	-0.0681266	0.177911	0.203728	0.112849
PanWU01x14_005210.1	0.311324	-0.124931	0.1314	0.292556
PanWU01x14_005220.1	-0.300138	-0.186881	-0.238683	-0.330902
PanWU01x14_005230.1	0.610298	1.06147	1.50218	1.98093
PanWU01x14_005240.1	-0.454747	0.234143	-0.95483	-1.21772
PanWU01x14_005250.1	0	1.59738	1.64465	0.96425
PanWU01x14_005260.1	-2.42786	-1.93254	-1.89731	-1.7772
PanWU01x14_005270.1	0	0	0	2.06205
PanWU01x14_005280.1	1.29315	2.22053	2.28956	0
PanWU01x14_005290.1	0.172354	0.211121	0.204624	0.336786
PanWU01x14_005300.1	-0.0845549	0.157465	0.271328	0.598438
PanWU01x14_005310.1	0.247592	0.310873	0.158911	0.369699
PanWU01x14_005320.1	-0.569031	-0.33461	0.269656	1.24095
PanWU01x14_005330.1	0.680313	-0.37483	0.191228	1.43681
PanWU01x14_005340.1	-1.0284	-0.0639162	-0.283644	0.0243967
PanWU01x14_005350.1	-0.16471	0.103609	-0.0601999	-0.0447696
PanWU01x14_005360.1	0.154684	0.15479	0.569199	0.542764
PanWU01x14_005370.1	-0.547751	0.11382	-0.489059	-0.0826537
PanWU01x14_005380.1	2.39021	0.802683	3.4287	2.60731
PanWU01x14_005390.1	0	0	0	0.966328
PanWU01x14_005400.1	NA	NA	NA	NA
PanWU01x14_005410.1	-0.460131	-0.13816	-0.0905008	-0.268365
PanWU01x14_005420.1	-0.144187	-0.42558	-0.151793	-0.209154
PanWU01x14_005430.1	-0.0913537	-0.110438	-0.150872	-0.38196
PanWU01x14_005440.1	0	0	0	3.63054
PanWU01x14_005450.1	NA	NA	NA	NA
PanWU01x14_005460.1	NA	NA	NA	NA
PanWU01x14_005470.1	0	0.758502	0	0
PanWU01x14_005480.1	-2.57673	-2.07617	-1.92176	-1.91748
PanWU01x14_005490.1	-0.07701	-0.425756	-0.475088	-0.724566
PanWU01x14_005500.1	-4.18313	-3.71905	-2.60595	-2.56799
PanWU01x14_005510.1	-0.310277	0.0588924	0.0438075	-0.432921
PanWU01x14_005520.1	-0.215722	0.0735427	-0.461836	0.582954
PanWU01x14_005530.1	-0.397268	-0.878369	-0.15509	0.0854716
PanWU01x14_005540.1	0.887635	0.463047	0.286641	1.46995
PanWU01x14_005550.1	NA	NA	NA	NA
PanWU01x14_005560.1	-0.365079	-0.250728	-0.2092	-0.61679
PanWU01x14_005570.1	0.174185	0.536306	0.375504	0.687539
PanWU01x14_005580.1	-0.150579	0.558119	0.573367	0.741265
PanWU01x14_005590.1	0.0889985	-0.223138	-0.372482	-0.229568
PanWU01x14_005600.1	0.0659259	0.0166515	0.0749861	-0.0527616
PanWU01x14_005610.1	0	0	0	1.86648
PanWU01x14_005620.1	0.20156	-0.0372603	-0.172096	0.30359
PanWU01x14_005630.1	0.351324	-0.113459	0.26243	0.698182
PanWU01x14_005640.1	NA	NA	NA	NA
PanWU01x14_005650.1	0	0	0	2.67283
PanWU01x14_005660.1	0.268218	0.5795	0.455831	0.345934
PanWU01x14_005670.1	2.04875	-1.04223	-0.0413924	0.436256
PanWU01x14_005680.1	-2.52107	-2.01117	-0.896831	-0.899367
PanWU01x14_005690.1	-0.0753386	-0.000828966	0.445634	1.32209
PanWU01x14_005700.1	-0.374647	0.0835525	-0.424588	-0.220911
PanWU01x14_005710.1	0.104925	0.127774	0.159781	0.0120783
PanWU01x14_005720.1	0.215967	0.168543	0.162801	0.168518
PanWU01x14_005730.1	0.137266	0.255457	0.0490425	0.173344
PanWU01x14_005740.1	0.0996589	0.0741201	0.301134	0.393094
PanWU01x14_005750.1	-0.236743	-0.274786	-0.111193	-0.240532
PanWU01x14_005760.1	-0.0302389	-0.346347	-0.279104	-0.47296
PanWU01x14_005770.1	-0.0635131	-0.35603	-0.449169	-0.613793
PanWU01x14_005780.1	0.282588	0.123794	0.186579	0.244325
PanWU01x14_005790.1	-0.133113	-0.0420398	-0.0848635	-0.00442628
PanWU01x14_005800.1	0.200871	0.407026	-0.665723	-0.0904675
PanWU01x14_005810.1	0	0	0	2.59696
PanWU01x14_005820.1	NA	NA	NA	NA
PanWU01x14_005830.1	-0.237165	-0.456724	-0.24297	-0.551141
PanWU01x14_005840.1	NA	NA	NA	NA
PanWU01x14_005850.1	-0.211915	-0.348386	-0.210908	-0.585405
PanWU01x14_005860.1	0.1936	-0.165424	0.15782	0.0663201
PanWU01x14_005870.1	-0.0405688	-0.266477	-0.184644	-0.268387
PanWU01x14_005880.1	0.0215339	-0.00413412	0.119576	0.015223
PanWU01x14_005890.1	0.569306	0.10021	0.478856	0.32302
PanWU01x14_005900.1	-1.99496	-1.15762	0.157177	-0.827415
PanWU01x14_005910.1	-0.640104	-0.334103	-0.391033	-1.45671
PanWU01x14_005920.1	-0.0363086	-0.030731	-0.00812716	-0.241322
PanWU01x14_005930.1	-0.0828498	0.0106803	-0.0321505	-0.122242
PanWU01x14_005940.1	0.0466924	0.78763	0.906375	0.364025
PanWU01x14_005950.1	-0.197454	0.417758	-0.487291	-3.1364
PanWU01x14_005960.1	-0.036746	-0.0994721	-0.169605	-0.408116
PanWU01x14_005970.1	-0.155911	0.313332	0.156684	0.137501
PanWU01x14_005980.1	0.00906615	-0.237182	0.0734294	0.192572
PanWU01x14_005990.1	-0.133902	-0.133493	-0.170921	-0.198547
PanWU01x14_006000.1	-0.0712678	-0.142164	-0.0202971	0.0157421
PanWU01x14_006010.1	-0.39465	0.370561	0.320921	-0.387945
PanWU01x14_006020.1	-0.0237059	0.0556247	-0.0255991	0.018426
PanWU01x14_006030.1	0.00803732	-0.0157188	-0.11546	-0.00202263
PanWU01x14_006040.1	0.541512	0.0494411	0.134917	0.223578
PanWU01x14_006050.1	0.28353	0.250278	0.311083	0.143326
PanWU01x14_006060.1	0.0696213	0.0342102	-0.0610914	-0.0654801
PanWU01x14_006070.1	-0.499534	0.200652	-0.115035	-0.471861
PanWU01x14_006080.1	-0.367222	-0.175109	-0.525475	-1.39514
PanWU01x14_006090.1	-0.174223	-0.282502	-0.0235204	-0.0686572
PanWU01x14_006100.1	NA	NA	NA	NA
PanWU01x14_006110.1	-2.34891	-0.253627	-0.585673	-0.515672
PanWU01x14_006120.1	0.0350674	0.151859	0.356002	0.116106
PanWU01x14_006130.1	0.0340799	-0.0502617	-0.113636	0.416334
PanWU01x14_006140.1	0.424142	0.0874814	-0.242784	-0.762818
PanWU01x14_006150.1	1.88702	0	2.53725	2.18428
PanWU01x14_006160.1	0.357493	0.232078	0.178151	0.993136
PanWU01x14_006170.1	-0.301922	0.0548012	-0.128509	-0.375329
PanWU01x14_006180.1	0	0	1.72315	0
PanWU01x14_006190.1	-1.66046	2.19621	-0.956215	-0.0322143
PanWU01x14_006200.1	-0.0750115	-0.293185	-0.0870796	0.19953
PanWU01x14_006210.1	-1.65732	-1.14198	0.858413	-0.996696
PanWU01x14_006220.1	0.147336	0.00780102	0.0787448	0.284346
PanWU01x14_006230.1	-0.456212	-0.313132	-0.374003	-0.524157
PanWU01x14_006240.1	-0.0551351	0.133223	0.0842455	0.147507
PanWU01x14_006250.1	-0.253201	-0.116293	-0.0950229	0.0371048
PanWU01x14_006260.1	-0.036599	-0.0340692	-0.210953	-0.0829602
PanWU01x14_006270.1	-0.701003	-0.531877	-0.279259	-0.513701
PanWU01x14_006280.1	0	0	4.13122	4.02715
PanWU01x14_006290.1	-0.0259824	-0.233096	-0.0590219	-0.102222
PanWU01x14_006300.1	4.97427e-05	0.102016	0.0534089	0.293607
PanWU01x14_006310.1	0.663238	0.913075	1.09753	2.35802
PanWU01x14_006320.1	0.0222618	0.213521	0.136792	0.143819
PanWU01x14_006330.1	-0.260008	-0.327174	-0.547024	-0.311098
PanWU01x14_006340.1	0	0	1.80216	4.26452
PanWU01x14_006350.1	2.65218	3.40438	3.40021	4.05356
PanWU01x14_006360.1	0.114453	-0.137495	0.0736195	-0.0523099
PanWU01x14_006370.1	-0.0419602	-0.0625253	0.01679	0.0099615
PanWU01x14_006380.1	0.188018	0.0239591	0.0745643	0.329904
PanWU01x14_006390.1	1.51021	1.98615	2.94686	2.99114
PanWU01x14_006400.1	NA	NA	NA	NA
PanWU01x14_006410.1	-0.0123223	0.125842	0.0497803	0.134538
PanWU01x14_006420.1	0.474809	0.325297	0.263471	0.397963
PanWU01x14_006430.1	-0.0323022	-0.134786	-0.467221	-0.45794
PanWU01x14_006440.1	1.74507	2.23009	0.784934	2.03584
PanWU01x14_006450.1	-0.0538264	-0.072875	-0.0317245	-0.174329
PanWU01x14_006460.1	-0.0731639	-0.198522	-0.223048	-0.135357
PanWU01x14_006470.1	-0.023978	-0.0791312	-0.0768592	-0.132745
PanWU01x14_006480.1	0.60919	-0.0319518	1.32337	0.672998
PanWU01x14_006490.1	0.268833	0.00464054	0.388065	0.362813
PanWU01x14_006500.1	0.171807	0.0794859	0.174039	0.0423089
PanWU01x14_006510.1	-0.334421	0.0706955	-0.154779	-0.513617
PanWU01x14_006520.1	0.0319964	-0.194272	-0.707172	-0.636802
PanWU01x14_006530.1	0.054158	-0.143928	-0.0127133	-0.0950188
PanWU01x14_006540.1	-0.00559732	-0.137454	-0.0678225	-0.0707082
PanWU01x14_006550.1	NA	NA	NA	NA
PanWU01x14_006560.1	1.8248	0	0	0
PanWU01x14_006570.1	0.15019	0.0756997	0.193502	0.167878
PanWU01x14_006580.1	0.0443826	0.102262	-0.0569601	-0.00406106
PanWU01x14_006590.1	-1.8953	-1.63027	0.185276	-0.111817
PanWU01x14_006600.1	-0.281749	-0.226126	-0.40048	0.439787
PanWU01x14_006610.1	0.15104	0.51377	-0.492767	0.501981
PanWU01x14_006620.1	1.40515	-0.53619	-1.20317	-0.979696
PanWU01x14_006630.1	-0.631633	-0.27083	-0.122855	-0.0093031
PanWU01x14_006640.1	-0.0469375	0.127373	-0.0709244	0.064145
PanWU01x14_006650.1	-0.129062	-0.00276101	0.0417663	-0.165704
PanWU01x14_006660.1	0.182268	0.00752814	-0.0654758	0.0283397
PanWU01x14_006670.1	0.191002	0.039174	0.13893	0.339576
PanWU01x14_006680.1	0.0834928	0.312712	0.125582	-0.682025
PanWU01x14_006690.1	NA	NA	NA	NA
PanWU01x14_006700.1	NA	NA	NA	NA
PanWU01x14_006710.1	NA	NA	NA	NA
PanWU01x14_006720.1	NA	NA	NA	NA
PanWU01x14_006730.1	NA	NA	NA	NA
PanWU01x14_006740.1	0.219772	-0.206923	1.95599	-0.968774
PanWU01x14_006750.1	-0.132807	-0.22356	-0.128554	0.125181
PanWU01x14_006760.1	0.364686	-0.139693	0.0763247	0.335807
PanWU01x14_006770.1	-0.0579956	-0.19642	-0.330346	-0.487357
PanWU01x14_006780.1	0.139851	0.0936157	0.280755	0.219043
PanWU01x14_006790.1	0.100276	-0.0117951	0.0805139	0.081655
PanWU01x14_006800.1	-0.0468626	-0.695692	-0.0923332	1.58799
PanWU01x14_006810.1	0.0268691	-0.0299074	-0.458109	-0.462176
PanWU01x14_006820.1	0.652222	2.03872	1.15018	1.0782
PanWU01x14_006830.1	-0.0255662	1.50451	0.267495	-3.47667
PanWU01x14_006840.1	0	0	0.868883	0
PanWU01x14_006850.1	-0.0253178	0.118102	-0.0161043	-0.048566
PanWU01x14_006860.1	-1.19713	0.28854	-1.27004	-1.00224
PanWU01x14_006870.1	4.19643	0	0	0
PanWU01x14_006880.1	-0.136696	0.253755	0.454793	0.853095
PanWU01x14_006890.1	0	0	0	2.45258
PanWU01x14_006900.1	0.0589152	0.199708	0.94975	1.34503
PanWU01x14_006910.1	NA	NA	NA	NA
PanWU01x14_006920.1	0.0145996	-0.212795	-0.140715	0.180486
PanWU01x14_006930.1	0	0	0.850975	0
PanWU01x14_006940.1	0.419157	0.382483	-0.381152	-0.516734
PanWU01x14_006950.1	0	2.76234	3.37039	0.926468
PanWU01x14_006960.1	0.758809	0.428749	0.0144653	1.52667
PanWU01x14_006970.1	0.170323	0.245446	-0.0456289	-0.824777
PanWU01x14_006980.1	-0.0640487	0.150787	-0.0404982	0.134803
PanWU01x14_006990.1	-0.174457	0.127239	-0.438508	-0.312623
PanWU01x14_007000.1	0.043295	-0.0763008	-0.151134	-0.256408
PanWU01x14_007010.1	-0.048303	-0.0587799	-0.209808	-0.237005
PanWU01x14_007020.1	0.0430362	-0.162011	-0.388301	-0.845976
PanWU01x14_007030.1	-0.368857	-0.233137	-0.365178	-0.432442
PanWU01x14_007040.1	0.424691	0.30297	0.308372	0.825293
PanWU01x14_007050.1	0.0628173	-0.0846523	0.0604864	0.0421735
PanWU01x14_007060.1	-0.0348484	0.216158	0.0588287	0.076435
PanWU01x14_007070.1	-0.0871363	-0.143157	-0.178088	-0.165997
PanWU01x14_007080.1	-0.15027	-0.09392	-0.0167378	-0.199273
PanWU01x14_007090.1	0.0859624	0.327853	0.423896	0.100662
PanWU01x14_007100.1	NA	NA	NA	NA
PanWU01x14_007110.1	-0.0546458	-0.295744	0.0557932	-0.28157
PanWU01x14_007120.1	0	0	0	2.18383
PanWU01x14_007130.1	4.33647	2.20418	1.83514	0.927503
PanWU01x14_007140.1	-0.105749	0.176561	-0.32816	0.453619
PanWU01x14_007150.1	-0.0477179	0.200177	0.0510861	0.596465
PanWU01x14_007160.1	0.23127	0.384942	0.473736	0.506829
PanWU01x14_007170.1	-0.225573	0.575668	0.8701	0.330691
PanWU01x14_007180.1	0.0421223	0.215335	0.245157	0.0115568
PanWU01x14_007190.1	0.266912	0.0919218	-0.676821	-0.121497
PanWU01x14_007200.1	0.180493	0.262614	-0.00853546	0.181878
PanWU01x14_007210.1	0.349568	0.303643	0.159104	0.325572
PanWU01x14_007220.1	-0.289816	-0.0505762	-0.150021	-0.192375
PanWU01x14_007230.1	-0.212654	0.085319	-0.142279	-0.00797307
PanWU01x14_007240.1	0.290549	0.452659	0.438847	0.931415
PanWU01x14_007250.1	-0.482828	0.556395	-0.142802	-0.141567
PanWU01x14_007260.1	-0.0105085	-0.249883	-0.1723	-0.556583
PanWU01x14_007270.1	-0.0603129	-0.133614	0.227704	-0.27895
PanWU01x14_007280.1	-0.149095	0.123184	-0.122404	-0.408819
PanWU01x14_007290.1	-0.0871616	-0.0296752	-0.0971873	-0.277937
PanWU01x14_007300.1	-0.117686	-0.233982	-0.1555	-0.583757
PanWU01x14_007310.1	-0.347399	-0.276729	-0.255432	-0.231537
PanWU01x14_007320.1	0.166343	-0.379741	0.0904851	-0.0208473
PanWU01x14_007330.1	0.181556	-0.0572854	0.161136	0.370342
PanWU01x14_007340.1	0.103494	0.0501561	0.0629762	0.23955
PanWU01x14_007350.1	0.144584	-0.153351	0.0248567	-0.012811
PanWU01x14_007360.1	0.0940824	-0.0301451	-0.177123	-0.265378
PanWU01x14_007370.1	0.159465	0.003287	0.141714	-0.275409
PanWU01x14_007380.1	2.84079	2.0459	2.69455	2.45611
PanWU01x14_007390.1	-0.164322	0.0822725	-0.467447	-0.923776
PanWU01x14_007400.1	-1.03572	-0.348868	-3.20028	-1.45873
PanWU01x14_007410.1	-0.0244232	0.380962	0.211526	0.274509
PanWU01x14_007420.1	0	0	1.72458	0
PanWU01x14_007430.1	-0.101657	0.181402	0.281264	0.362197
PanWU01x14_007440.1	0.013125	-0.0622638	0.0904603	0.0744948
PanWU01x14_007450.1	0.0863537	0.0307089	0.0171163	0.0439334
PanWU01x14_007460.1	-1.06876	0.167381	-0.626775	-0.732902
PanWU01x14_007470.1	-0.0846646	-1.00008	0.00436337	1.56832
PanWU01x14_007480.1	-0.0224556	-0.0177272	0.0229532	-0.283206
PanWU01x14_007490.1	-0.101508	-0.0781655	0.0878623	-0.186938
PanWU01x14_007500.1	0.0328731	0.112616	0.113349	0.060247
PanWU01x14_007510.1	0.0136486	-0.0101277	-0.205472	-0.162445
PanWU01x14_007520.1	0.466962	-1.22182	-0.217089	-1.57769
PanWU01x14_007530.1	-0.524075	0.00491867	-0.274352	-1.08745
PanWU01x14_007540.1	-0.484749	0.0550916	0.059499	-1.46126
PanWU01x14_007550.1	NA	NA	NA	NA
PanWU01x14_007560.1	0.223547	-0.119227	-0.033783	0.145201
PanWU01x14_007570.1	0.208459	-0.53859	-0.119925	-0.272112
PanWU01x14_007580.1	0.147541	0.0357388	0.242555	0.291431
PanWU01x14_007590.1	NA	NA	NA	NA
PanWU01x14_007600.1	-3.05914	1.29022	0.622873	2.0842
PanWU01x14_007610.1	-0.0954055	-0.155685	-0.102818	-0.135418
PanWU01x14_007620.1	0.3659	1.1337	1.00538	0.389331
PanWU01x14_007630.1	0.221679	0.0225684	-0.0428746	-0.0692836
PanWU01x14_007640.1	-0.200099	-0.275252	-0.184234	-0.215435
PanWU01x14_007650.1	0.010487	-0.0356426	0.111326	-0.0262685
PanWU01x14_007660.1	-0.0962956	-0.774968	-0.886309	-0.151403
PanWU01x14_007670.1	0.145062	0.0555116	0.342727	0.478695
PanWU01x14_007680.1	0.110945	0.0668178	0.0313489	0.120345
PanWU01x14_007690.1	0	4.07992	0	0
PanWU01x14_007700.1	2.90123	1.65912	3.00629	1.28632
PanWU01x14_007710.1	-0.0343601	-0.355599	-0.443754	-0.70691
PanWU01x14_007720.1	0.296282	1.37283	-0.640339	-0.673184
PanWU01x14_007730.1	-0.00896715	0.0226619	0.0701658	0.0591302
PanWU01x14_007740.1	0.711576	0	0	0
PanWU01x14_007750.1	-0.401278	-0.302249	-0.495804	-0.913475
PanWU01x14_007760.1	1.2187	0	3.11399	3.53661
PanWU01x14_007770.1	0.595343	0.653376	1.86728	3.0239
PanWU01x14_007780.1	-0.415242	-2.68731	-0.736176	0.454815
PanWU01x14_007790.1	0	0.760802	0	2.66297
PanWU01x14_007800.1	NA	NA	NA	NA
PanWU01x14_007810.1	NA	NA	NA	NA
PanWU01x14_007820.1	-0.790995	-0.318161	-0.105158	0.089938
PanWU01x14_007830.1	-0.16017	-0.0871777	0.00922591	-0.138073
PanWU01x14_007840.1	-0.126655	0.043467	0.140614	-0.0663723
PanWU01x14_007850.1	0.278633	0.393168	0.140849	0.200916
PanWU01x14_007860.1	NA	NA	NA	NA
PanWU01x14_007870.1	0	2.85039	0	0
PanWU01x14_007880.1	0	0	0	0.945697
PanWU01x14_007890.1	-3.14016	0.650327	-0.789531	0.267091
PanWU01x14_007900.1	-0.457798	0.138533	-0.157587	-0.149882
PanWU01x14_007910.1	0.57899	0.963631	1.24253	1.4236
PanWU01x14_007920.1	-0.14707	-0.0511527	-0.0454307	0.619119
PanWU01x14_007930.1	NA	NA	NA	NA
PanWU01x14_007940.1	0	0	0	2.65833
PanWU01x14_007950.1	-0.1343	-0.231192	-0.723744	-0.399265
PanWU01x14_007960.1	-0.105882	0.172453	-0.0997807	-0.153799
PanWU01x14_007970.1	-0.155438	-0.128185	-0.257963	-0.465672
PanWU01x14_007980.1	0.125243	0.077014	0.510178	0.0192965
PanWU01x14_007990.1	-0.0871069	0.0324405	0.0499157	-0.0851692
PanWU01x14_008000.1	-0.187985	-0.0360551	-0.113593	-0.240531
PanWU01x14_008010.1	0.0422848	-0.435745	-0.334685	-0.370069
PanWU01x14_008020.1	-0.222252	0.128172	-0.109789	-0.199308
PanWU01x14_008030.1	-0.0358999	-0.450407	-0.559411	-0.452289
PanWU01x14_008040.1	0.919922	1.10991	0.767183	0.125446
PanWU01x14_008050.1	0.0418804	-0.15012	0.0297115	0.0527207
PanWU01x14_008060.1	NA	NA	NA	NA
PanWU01x14_008070.1	-0.136293	-0.0634856	0.0657108	-0.194707
PanWU01x14_008080.1	-0.0395355	-0.0583211	0.238562	0.194577
PanWU01x14_008090.1	0.124001	-0.336113	0.55057	0.650743
PanWU01x14_008100.1	0.167902	-0.145356	-0.0988485	-0.386905
PanWU01x14_008110.1	-0.190146	-0.183501	-0.352651	-0.600139
PanWU01x14_008120.1	0.0657099	-0.192433	0.032549	-0.165821
PanWU01x14_008130.1	0.12548	-3.49304	-3.35303	-0.658321
PanWU01x14_008140.1	0.0785312	0.141072	0.168256	0.169295
PanWU01x14_008150.1	-0.00317323	-0.013609	-0.0527859	-0.0256982
PanWU01x14_008160.1	-0.13935	-0.162185	-0.415478	-0.270101
PanWU01x14_008170.1	-0.030491	-0.177055	-0.132226	-0.144534
PanWU01x14_008180.1	0.0916648	-0.121994	0.0554335	0.26414
PanWU01x14_008190.1	-3.12911	-2.38951	-2.23793	-0.817621
PanWU01x14_008200.1	0.160717	-0.496553	-0.605803	-0.23565
PanWU01x14_008210.1	-0.136495	-0.254656	-0.0899459	-0.22408
PanWU01x14_008220.1	NA	NA	NA	NA
PanWU01x14_008230.1	-0.00702022	0.321784	0.272096	0.456526
PanWU01x14_008240.1	0.0930909	0.453102	-0.0916112	0.270483
PanWU01x14_008250.1	-0.102728	0.272727	0.526042	0.857528
PanWU01x14_008260.1	-0.216963	-0.126605	0.0637898	0.084755
PanWU01x14_008270.1	0.318499	0.368848	-0.570687	-0.597858
PanWU01x14_008280.1	-4.94861	-1.59471	-0.605903	-0.507995
PanWU01x14_008290.1	1.48533	-1.60805	0.84767	0.55904
PanWU01x14_008300.1	0.154619	-0.666004	-0.874923	-0.505013
PanWU01x14_008310.1	1.77716	1.34205	0.902619	1.7178
PanWU01x14_008320.1	0.928215	0.311648	0.650601	2.11584
PanWU01x14_008330.1	-0.293319	-0.158437	-0.175988	-0.384938
PanWU01x14_008340.1	2.42655	1.98732	-0.0552278	2.44144
PanWU01x14_008350.1	0.143729	0.277479	0.304765	0.484496
PanWU01x14_008360.1	0.399541	0.0335233	0.149116	0.385074
PanWU01x14_008370.1	0.49351	0.143359	0.355234	0.583192
PanWU01x14_008380.1	-2.51466	-1.95623	-1.94544	1.55928
PanWU01x14_008390.1	NA	NA	NA	NA
PanWU01x14_008400.1	0	2.14114	3.4862	0
PanWU01x14_008410.1	-0.216302	-0.401242	-0.241447	-0.24478
PanWU01x14_008420.1	0.289775	0.00744407	0.08003	-0.0796351
PanWU01x14_008430.1	0.0143288	-0.256647	-0.0909384	-0.202648
PanWU01x14_008440.1	NA	NA	NA	NA
PanWU01x14_008450.1	NA	NA	NA	NA
PanWU01x14_008460.1	-0.118293	-0.0167924	-0.279714	-0.181709
PanWU01x14_008470.1	-0.222437	-0.204585	-0.0613093	-0.322243
PanWU01x14_008480.1	-0.218781	-0.0045727	-0.292115	-0.7183
PanWU01x14_008490.1	NA	NA	NA	NA
PanWU01x14_008500.1	NA	NA	NA	NA
PanWU01x14_008510.1	NA	NA	NA	NA
PanWU01x14_008520.1	-0.207493	0.075108	-0.484131	-0.0566284
PanWU01x14_008530.1	0.843394	-0.297036	0.629228	1.63043
PanWU01x14_008540.1	-0.118278	-0.280239	0.670435	1.73766
PanWU01x14_008550.1	-1.59904	-0.173108	-1.0738	-0.957186
PanWU01x14_008560.1	-1.60058	0.0557529	-2.96775	-0.893255
PanWU01x14_008570.1	0	0	0	1.47909
PanWU01x14_008580.1	0.0360247	-0.0417482	0.0129282	0.268112
PanWU01x14_008590.1	0.21105	-0.138735	0.23729	-0.0925416
PanWU01x14_008600.1	-0.439338	-0.18263	-0.0636334	-0.149833
PanWU01x14_008610.1	0	0	0	0.974525
PanWU01x14_008620.1	0	0	0	2.1887
PanWU01x14_008630.1	-0.159788	-0.120521	-0.142333	-0.248156
PanWU01x14_008640.1	0.183932	0.788148	-0.0700914	0.60534
PanWU01x14_008650.1	-0.0226878	0.124498	0.0264893	0.0145495
PanWU01x14_008660.1	0.178076	-0.0228489	0.0532159	0.210875
PanWU01x14_008670.1	-0.537697	-0.261053	-0.30881	-0.173574
PanWU01x14_008680.1	0.165168	-0.258398	-0.217911	-0.135163
PanWU01x14_008690.1	-0.029542	0.0928224	-0.628508	-0.791899
PanWU01x14_008700.1	-0.536494	0.0141835	-0.423563	-0.272861
PanWU01x14_008710.1	0.247887	0.298246	0.105172	0.672655
PanWU01x14_008720.1	-0.161895	-0.0606125	-0.0327568	-0.134139
PanWU01x14_008730.1	-0.106416	0.0302395	-0.248995	-0.642586
PanWU01x14_008740.1	-0.181187	0.360519	-0.35349	-0.0423287
PanWU01x14_008750.1	-0.0716589	0.0182361	0.0127805	-0.0473352
PanWU01x14_008760.1	NA	NA	NA	NA
PanWU01x14_008770.1	NA	NA	NA	NA
PanWU01x14_008780.1	0.162081	0.00491289	-0.0667056	0.0582376
PanWU01x14_008790.1	NA	NA	NA	NA
PanWU01x14_008800.1	-0.0406809	-0.0515646	-0.0457623	-0.402467
PanWU01x14_008810.1	-0.388974	-0.23709	0.459684	0.824762
PanWU01x14_008820.1	-0.162573	0.279412	0.256759	0.302167
PanWU01x14_008830.1	0.858032	0.348575	-0.0684482	0.182836
PanWU01x14_008840.1	2.30991	0	0.956866	0.934894
PanWU01x14_008850.1	NA	NA	NA	NA
PanWU01x14_008860.1	-0.00714371	0.00667344	-0.531621	-0.078048
PanWU01x14_008870.1	0.241219	0.203171	0.167244	0.341292
PanWU01x14_008880.1	-0.0947619	0.137776	-0.00605976	0.004462
PanWU01x14_008890.1	0.153169	0.0554764	0.0551326	-0.056987
PanWU01x14_008900.1	2.47684	0.735074	1.92399	0
PanWU01x14_008910.1	0.0322091	0.278214	0.532216	0.32411
PanWU01x14_008920.1	0.00302553	0.0748636	0.120914	0.109508
PanWU01x14_008930.1	0.010504	-0.0668803	-0.0813669	-0.101839
PanWU01x14_008940.1	0.331419	0.0381849	0.216939	0.0393354
PanWU01x14_008950.1	0.348392	0.271729	0.266909	0.216708
PanWU01x14_008960.1	0	0	0	0.969951
PanWU01x14_008970.1	NA	NA	NA	NA
PanWU01x14_008980.1	NA	NA	NA	NA
PanWU01x14_008990.1	NA	NA	NA	NA
PanWU01x14_009000.1	-0.171677	-0.168836	0.00314904	-0.306103
PanWU01x14_009010.1	-0.0614071	-0.0677241	-0.0173465	-0.305958
PanWU01x14_009020.1	-0.229957	-0.423179	-0.0809923	-0.251074
PanWU01x14_009030.1	NA	NA	NA	NA
PanWU01x14_009040.1	0.129929	-0.0411537	0.0748697	-0.177761
PanWU01x14_009050.1	0.451834	0.330147	0.185093	0.212414
PanWU01x14_009060.1	-0.118449	-0.172681	0.0564827	-0.16254
PanWU01x14_009070.1	0.16453	0.328605	0.379492	0.181443
PanWU01x14_009080.1	3.51446	3.04187	2.75057	2.86727
PanWU01x14_009090.1	0.193051	0.166427	0.0653733	-0.240286
PanWU01x14_009100.1	0.191771	0.10357	0.398756	0.207065
PanWU01x14_009110.1	0.508071	0.215019	0.0298279	0.66492
PanWU01x14_009120.1	0.50335	0.764671	1.21854	1.69412
PanWU01x14_009130.1	-0.0454047	0.00548125	0.0415816	-0.130255
PanWU01x14_009140.1	0.169387	-0.0899623	0.00913507	0.0175793
PanWU01x14_009150.1	-0.1833	-0.22956	-0.101063	-0.161012
PanWU01x14_009160.1	0.0153078	-0.0530866	-0.0684131	-0.24571
PanWU01x14_009170.1	0.0178716	0.319963	0.0912966	0.250538
PanWU01x14_009180.1	0	0	1.71831	0.896108
PanWU01x14_009190.1	0.37038	0.340933	-0.265358	0.374242
PanWU01x14_009200.1	-0.149046	-0.239967	-0.0459583	-0.143717
PanWU01x14_009210.1	-0.120802	-0.173397	-0.120362	-0.277316
PanWU01x14_009220.1	0.240771	0.0635566	0.148148	0.337061
PanWU01x14_009230.1	0.246719	0.0430909	-0.209436	0.124032
PanWU01x14_009240.1	0	0	1.8152	0
PanWU01x14_009250.1	0.0842425	0.00694496	0.170116	-0.107926
PanWU01x14_009260.1	NA	NA	NA	NA
PanWU01x14_009270.1	0.121445	-0.0224329	0.0205863	0.0748537
PanWU01x14_009280.1	0	0	0.857639	0
PanWU01x14_009290.1	-0.349999	-0.123423	-0.114223	-0.108171
PanWU01x14_009300.1	0.00450147	0.000136669	0.0881628	0.0326787
PanWU01x14_009310.1	0.987129	1.16359	0.931505	0.149063
PanWU01x14_009320.1	0.088	0.310094	-0.0947254	0.149131
PanWU01x14_009330.1	0.0502098	-0.155579	-0.241157	0.0407532
PanWU01x14_009340.1	NA	NA	NA	NA
PanWU01x14_009350.1	-0.0157858	0.178631	0.0862739	0.10072
PanWU01x14_009360.1	0	1.77577	0	4.28805
PanWU01x14_009370.1	NA	NA	NA	NA
PanWU01x14_009380.1	0.0590846	-0.0742954	-0.171363	0.0531416
PanWU01x14_009390.1	-0.351549	-0.00874581	-0.128248	-0.00640297
PanWU01x14_009400.1	-1.65689	1.39875	-1.00124	1.88385
PanWU01x14_009410.1	0.699093	0	0.915134	3.59028
PanWU01x14_009420.1	0	2.75308	1.81563	5.80749
PanWU01x14_009430.1	0.16613	-0.242851	-0.551149	-0.716666
PanWU01x14_009440.1	0.109242	0.0579957	0.0726256	0.0639247
PanWU01x14_009450.1	-0.247608	0.0249972	0.165142	-0.263013
PanWU01x14_009460.1	-0.0232793	0.234915	0.478167	0.357757
PanWU01x14_009470.1	-1.12175	-0.202427	-0.86086	-0.0755906
PanWU01x14_009480.1	-0.0290649	-0.00340123	0.0923691	-0.100531
PanWU01x14_009490.1	0.0646698	-0.175341	-0.0941877	-0.156043
PanWU01x14_009500.1	-0.123898	-0.217984	-0.268727	-0.273631
PanWU01x14_009510.1	-3.28692	-1.00253	-2.09416	-0.9129
PanWU01x14_009520.1	0	1.58116	0	0
PanWU01x14_009530.1	-0.149385	-0.223532	-0.0636181	-0.247649
PanWU01x14_009540.1	0	2.41799	2.40756	2.14085
PanWU01x14_009550.1	0	0	0	3.17485
PanWU01x14_009560.1	-1.65788	0.675991	-0.0341542	-0.0354324
PanWU01x14_009570.1	0.875267	-1.1791	1.35692	1.23861
PanWU01x14_009580.1	0.24729	-0.198699	-0.0134254	0.00778606
PanWU01x14_009590.1	0.118715	-0.381829	-0.366992	-0.300234
PanWU01x14_009600.1	0	0	0.936308	0
PanWU01x14_009610.1	0.5019	0.21272	0.280003	0.295399
PanWU01x14_009620.1	0.742115	-0.346454	0.0173414	-0.0997816
PanWU01x14_009630.1	2.99953	2.38527	0	0
PanWU01x14_009640.1	-0.151782	-0.145714	-0.696671	-0.526933
PanWU01x14_009650.1	0	1.62499	0	1.61265
PanWU01x14_009660.1	NA	NA	NA	NA
PanWU01x14_009670.1	NA	NA	NA	NA
PanWU01x14_009680.1	-0.904429	-0.661902	-0.229656	-0.537399
PanWU01x14_009690.1	NA	NA	NA	NA
PanWU01x14_009700.1	0	0	0	0.857198
PanWU01x14_009710.1	NA	NA	NA	NA
PanWU01x14_009720.1	0.0789708	-0.0862086	0.0689625	-0.244746
PanWU01x14_009730.1	0.0688822	-0.159495	0.0986442	-0.0815433
PanWU01x14_009740.1	-0.238018	0.169727	-0.113864	-0.0622313
PanWU01x14_009750.1	0.268113	0.184557	0.322729	0.630095
PanWU01x14_009760.1	0.520994	0.184345	0.726357	1.51982
PanWU01x14_009770.1	-0.0259459	0.4275	0.192167	0.307398
PanWU01x14_009780.1	0.109689	0.362248	0.129306	0.164568
PanWU01x14_009790.1	NA	NA	NA	NA
PanWU01x14_009800.1	1.50646	0.636509	2.22452	0.785666
PanWU01x14_009810.1	NA	NA	NA	NA
PanWU01x14_009820.1	-2.54818	-1.05405	-1.86782	-0.0113829
PanWU01x14_009830.1	NA	NA	NA	NA
PanWU01x14_009840.1	0.268011	-0.0560844	0.351164	0.94321
PanWU01x14_009850.1	-1.64069	1.50619	-0.118837	-0.415871
PanWU01x14_009860.1	NA	NA	NA	NA
PanWU01x14_009870.1	NA	NA	NA	NA
PanWU01x14_009880.1	-0.0265396	1.07111	-0.0380363	1.03039
PanWU01x14_009890.1	2.39533	2.13579	1.76895	2.31615
PanWU01x14_009900.1	0.920075	0.0716251	0.246877	2.04841
PanWU01x14_009910.1	NA	NA	NA	NA
PanWU01x14_009920.1	-0.0411158	-0.14695	-0.40025	-0.0732728
PanWU01x14_009930.1	NA	NA	NA	NA
PanWU01x14_009940.1	-0.173189	0.0214288	-0.0804474	0.109342
PanWU01x14_009950.1	1.59682	2.35908	2.38225	2.48619
PanWU01x14_009960.1	-0.991333	0.988186	0.245212	0.616043
PanWU01x14_009970.1	-0.392174	-0.515645	-0.463425	-0.770477
PanWU01x14_009980.1	0	0	0	2.59834
PanWU01x14_009990.1	-0.349863	0.00526356	-0.145966	-0.25458
PanWU01x14_010000.1	NA	NA	NA	NA
PanWU01x14_010010.1	NA	NA	NA	NA
PanWU01x14_010020.1	-3.3097	-1.71749	-1.84375	-1.35203
PanWU01x14_010030.1	-2.15664	-1.29783	-1.45008	-1.91398
PanWU01x14_010040.1	2.54739	1.7909	1.55595	2.45945
PanWU01x14_010050.1	0.0662296	-0.171062	-0.0436321	-0.154069
PanWU01x14_010060.1	-0.0544686	0.415064	1.01449	0.84905
PanWU01x14_010070.1	-0.0182031	0.223388	0.265905	0.264768
PanWU01x14_010080.1	0.216306	-0.00287023	-0.101175	-0.236844
PanWU01x14_010090.1	-0.48629	-0.756838	-0.803762	-1.13179
PanWU01x14_010100.1	NA	NA	NA	NA
PanWU01x14_010110.1	-0.0434238	-0.102362	-0.0848266	-0.358471
PanWU01x14_010120.1	-0.139194	-0.0606582	-0.147159	-0.380765
PanWU01x14_010130.1	-5.27966	-1.89364	-3.61227	-2.36362
PanWU01x14_010140.1	1.30692	0.480012	1.40715	1.25722
PanWU01x14_010150.1	-0.0201053	-0.00964351	-0.117961	-0.10222
PanWU01x14_010160.1	0.0809796	0	0	1.72116
PanWU01x14_010170.1	-3.05073	-0.550229	-0.719789	-0.526464
PanWU01x14_010180.1	-1.63668	-1.01774	-0.994196	-0.972902
PanWU01x14_010190.1	-0.00766954	-0.00974003	-0.0136748	0.187264
PanWU01x14_010200.1	-0.407497	0.209087	-0.138554	-0.0894636
PanWU01x14_010210.1	0.537797	0.153052	0.605269	0.0568555
PanWU01x14_010220.1	0.472991	-0.0457143	0.390149	0.610921
PanWU01x14_010230.1	0.286268	-0.15986	-0.271134	-0.279259
PanWU01x14_010240.1	4.80244	0	4.81332	3.71615
PanWU01x14_010250.1	NA	NA	NA	NA
PanWU01x14_010260.1	-0.950232	0.109196	1.80292	1.9202
PanWU01x14_010270.1	0.481687	1.21128	0.856736	0.876957
PanWU01x14_010280.1	-0.352395	-0.191948	0.226786	-0.083509
PanWU01x14_010290.1	-1.50001	-0.504106	-0.23126	-0.400142
PanWU01x14_010300.1	NA	NA	NA	NA
PanWU01x14_010310.1	NA	NA	NA	NA
PanWU01x14_010320.1	NA	NA	NA	NA
PanWU01x14_010330.1	-0.101343	0.0358874	-0.263972	-0.236035
PanWU01x14_010340.1	-0.0619889	-0.273616	0.143006	-0.00173824
PanWU01x14_010350.1	0.155047	-0.258191	0.0380036	-0.0702043
PanWU01x14_010360.1	NA	NA	NA	NA
PanWU01x14_010370.1	NA	NA	NA	NA
PanWU01x14_010380.1	0.638084	0.176976	-0.225755	0.35029
PanWU01x14_010390.1	0.595331	0.265414	-0.29657	0.231523
PanWU01x14_010400.1	-0.000567194	-0.669618	0.121184	0.576648
PanWU01x14_010410.1	0.0500601	-0.0701289	0.161224	-0.134503
PanWU01x14_010420.1	0.830064	0.284922	0.255794	0.129863
PanWU01x14_010430.1	0.397317	0.14462	0.0378188	0.01927
PanWU01x14_010440.1	0.0753633	-0.793375	-0.608729	-1.2359
PanWU01x14_010450.1	0.212904	-0.0625724	0.0486122	-3.50772
PanWU01x14_010460.1	0	0	0	2.67224
PanWU01x14_010470.1	-0.881445	0.885005	0.114402	-0.341705
PanWU01x14_010480.1	0.95037	2.37242	2.53683	0.927672
PanWU01x14_010490.1	-1.65718	-1.14398	-0.03029	-0.996916
PanWU01x14_010500.1	0	0	0	4.75396
PanWU01x14_010510.1	0.0581918	0.700447	1.85266	2.32642
PanWU01x14_010520.1	2.85572	3.95248	0	0
PanWU01x14_010530.1	-0.150027	0.631195	1.35816	1.67229
PanWU01x14_010540.1	-0.00535876	0.213872	0.104168	-0.175659
PanWU01x14_010550.1	0.207485	-0.0727834	0.0687724	0.190397
PanWU01x14_010560.1	NA	NA	NA	NA
PanWU01x14_010570.1	-0.245746	-0.174983	-0.16486	-0.198574
PanWU01x14_010580.1	0.182619	-0.142797	0.200584	0.357443
PanWU01x14_010590.1	0	0	0	2.0749
PanWU01x14_010600.1	0.031587	0.033749	-0.0711781	-0.0973276
PanWU01x14_010610.1	-0.939212	-0.449806	-0.133599	-0.75179
PanWU01x14_010620.1	0.209529	-0.149606	0.1968	0.266359
PanWU01x14_010630.1	1.02312	0.75379	0.527813	1.32525
PanWU01x14_010640.1	0.0565922	-0.22472	-0.0681624	-0.168522
PanWU01x14_010650.1	0.390799	0.820695	1.06045	-0.157415
PanWU01x14_010660.1	-1.40747	-0.223418	-0.906549	-1.88981
PanWU01x14_010670.1	NA	NA	NA	NA
PanWU01x14_010680.1	0	0	0	0.867393
PanWU01x14_010690.1	0	0	0	0.9559
PanWU01x14_010700.1	NA	NA	NA	NA
PanWU01x14_010710.1	-0.526177	0.998132	0.960749	0.940117
PanWU01x14_010720.1	-0.492597	-0.0550484	0.46514	0.143864
PanWU01x14_010730.1	-0.488268	-0.408794	-0.400334	-0.471025
PanWU01x14_010740.1	0	2.96093	1.89222	0
PanWU01x14_010750.1	-3.16523	-2.68918	-2.5345	-2.50986
PanWU01x14_010760.1	-2.50023	-1.89465	-1.87226	-1.8379
PanWU01x14_010770.1	-1.65974	0.726203	-0.967065	0.872881
PanWU01x14_010780.1	0.398903	-2.05538	-2.87069	0.552602
PanWU01x14_010790.1	NA	NA	NA	NA
PanWU01x14_010800.1	0.0983641	-0.201144	-0.1494	-0.102815
PanWU01x14_010810.1	0.0683218	0.107862	0.0624834	0.0379525
PanWU01x14_010820.1	0.0484422	-0.224026	-0.191063	-0.545226
PanWU01x14_010830.1	-0.0157695	-0.114521	-0.0603646	0.0212668
PanWU01x14_010840.1	-0.284062	-0.509861	-0.402386	-0.829631
PanWU01x14_010850.1	1.74221	1.52824	0.717229	-1.45676
PanWU01x14_010860.1	0.268687	-0.209127	-0.585128	-0.322283
PanWU01x14_010870.1	0.0470793	-0.39412	0.025023	0.210168
PanWU01x14_010880.1	-3.07904	1.40279	0.188264	1.02612
PanWU01x14_010890.1	-0.0831376	-0.12875	-0.0562737	0.15808
PanWU01x14_010900.1	-0.029096	-0.0966141	-0.274532	0.205586
PanWU01x14_010910.1	0.853369	1.72531	1.4085	2.0292
PanWU01x14_010920.1	1.12354	1.69287	1.81428	0
PanWU01x14_010930.1	0.0841477	0.198158	0.0671567	0.0320591
PanWU01x14_010940.1	0.872002	-0.545741	0.0291189	-0.104584
PanWU01x14_010950.1	-0.238854	-0.0904829	0.0130354	-0.105246
PanWU01x14_010960.1	0	0	0	0.96386
PanWU01x14_010970.1	0	0	0	0.89346
PanWU01x14_010980.1	0.667686	-1.9566	1.48315	2.39385
PanWU01x14_010990.1	NA	NA	NA	NA
PanWU01x14_011000.1	0.39657	0.475222	0.608686	0.540278
PanWU01x14_011010.1	0.0211384	-0.0393232	0.328753	-0.33565
PanWU01x14_011020.1	0.0931198	-0.278733	-0.224661	-0.332178
PanWU01x14_011030.1	-0.0227978	-0.283455	-0.186589	-0.121153
PanWU01x14_011040.1	0.177893	0.227068	0.0140091	0.252181
PanWU01x14_011050.1	-0.167431	-0.126559	-0.0948584	-0.00719568
PanWU01x14_011060.1	-0.557719	0.324132	-0.20914	0.522952
PanWU01x14_011070.1	0.00867578	-0.288023	-0.00141558	-0.527906
PanWU01x14_011080.1	0.0275147	-0.10353	-0.747542	-0.115771
PanWU01x14_011090.1	0	0	0	5.60364
PanWU01x14_011100.1	NA	NA	NA	NA
PanWU01x14_011110.1	-0.869645	-1.23419	1.19602	0.885336
PanWU01x14_011120.1	0.0103674	-0.241729	-0.182679	-0.289458
PanWU01x14_011130.1	0.0730946	0.0187858	-0.0404972	-0.148937
PanWU01x14_011140.1	NA	NA	NA	NA
PanWU01x14_011150.1	0.703572	0.745668	0	0.927617
PanWU01x14_011160.1	1.87463	1.23198	1.88464	1.0853
PanWU01x14_011170.1	0.519909	0.0416943	0.236926	0.293774
PanWU01x14_011180.1	-0.0245712	-0.652162	-0.591783	-0.873737
PanWU01x14_011190.1	-0.142446	0.742381	0.495373	0.492605
PanWU01x14_011200.1	-0.197341	-0.84888	-1.306	-0.394569
PanWU01x14_011210.1	0	0.812127	0	5.3611
PanWU01x14_011220.1	-0.0775966	-0.175354	-0.152946	-0.255265
PanWU01x14_011230.1	0.0083124	-0.0246236	0.0205202	0.0746587
PanWU01x14_011240.1	0.935878	0.465833	-0.903705	1.9576
PanWU01x14_011250.1	0.155637	0.592943	0.439572	0.670287
PanWU01x14_011260.1	-0.240093	-1.16019	0.747676	-0.540766
PanWU01x14_011270.1	0.243252	0.507692	0.957851	1.75608
PanWU01x14_011280.1	0.297223	0.0499471	0.0288653	-0.262078
PanWU01x14_011290.1	0.203988	-0.0264295	0.0723393	0.0271065
PanWU01x14_011300.1	0.753304	0	0	0
PanWU01x14_011310.1	NA	NA	NA	NA
PanWU01x14_011320.1	NA	NA	NA	NA
PanWU01x14_011330.1	1.32893	2.40414	1.30828	1.00161
PanWU01x14_011340.1	0.0429571	0	1.78565	2.01531
PanWU01x14_011350.1	0	2.68806	0	0
PanWU01x14_011360.1	NA	NA	NA	NA
PanWU01x14_011370.1	0.116674	-0.330608	0.154101	0.196652
PanWU01x14_011380.1	-0.485757	-0.197991	-0.519469	-0.282412
PanWU01x14_011390.1	0	1.66171	0	0.935388
PanWU01x14_011400.1	0	0	2.29834	0
PanWU01x14_011410.1	NA	NA	NA	NA
PanWU01x14_011420.1	-0.0722628	0.185959	0.219708	0.630538
PanWU01x14_011430.1	NA	NA	NA	NA
PanWU01x14_011440.1	NA	NA	NA	NA
PanWU01x14_011450.1	-0.0568525	0.0582936	-0.0336522	0.19433
PanWU01x14_011460.1	0.323652	-0.11517	-0.901975	-1.25851
PanWU01x14_011470.1	0.536635	0.256418	0.248028	0.322261
PanWU01x14_011480.1	0.470234	0.505024	0.71789	0.53249
PanWU01x14_011490.1	NA	NA	NA	NA
PanWU01x14_011500.1	0	0.760105	0	0
PanWU01x14_011510.1	NA	NA	NA	NA
PanWU01x14_011520.1	0.71999	0.348267	-0.0348067	0.510666
PanWU01x14_011530.1	-0.0488869	0.0486696	-0.0202907	-0.0108025
PanWU01x14_011540.1	1.12951	-0.452583	0.839739	1.94741
PanWU01x14_011550.1	0.192627	0.13077	0.429608	-0.0685738
PanWU01x14_011560.1	-0.0445608	-0.150636	-0.759312	-2.52124
PanWU01x14_011570.1	-1.84234	-1.30746	-0.495553	-0.544814
PanWU01x14_011580.1	-0.619266	-0.198675	0.282393	0.0651603
PanWU01x14_011590.1	-0.749701	-1.39926	-0.296478	0.10831
PanWU01x14_011600.1	1.73861	1.82197	2.18742	2.81403
PanWU01x14_011610.1	1.28872	1.81802	1.98889	2.31107
PanWU01x14_011620.1	0.882173	-0.143426	0.245357	0.594882
PanWU01x14_011630.1	-0.625325	0.0767915	0.842599	-0.656727
PanWU01x14_011640.1	NA	NA	NA	NA
PanWU01x14_011650.1	-0.187578	0.29554	-0.195518	-0.162273
PanWU01x14_011660.1	0.41912	0.509426	0.0329968	-0.8786
PanWU01x14_011670.1	0.572753	0.706337	-0.459671	-0.509908
PanWU01x14_011680.1	0.0330516	-0.12539	0.154684	-0.147514
PanWU01x14_011690.1	0.533301	0.0917457	0.350877	0.752906
PanWU01x14_011700.1	-0.0753894	0.41333	0.258944	0.349197
PanWU01x14_011710.1	0.420777	0.469744	0.657506	0.603988
PanWU01x14_011720.1	0.162814	0.0575555	0.528216	0.734803
PanWU01x14_011730.1	0.0544392	0.16358	0.200911	0.442844
PanWU01x14_011740.1	-0.0326497	-0.355568	-0.115662	0.854364
PanWU01x14_011750.1	-0.121488	0.385748	0.246235	0.576467
PanWU01x14_011760.1	NA	NA	NA	NA
PanWU01x14_011770.1	-1.13141	-1.05568	-1.07364	0.0152181
PanWU01x14_011780.1	-0.724548	0.197897	0.707632	0.563234
PanWU01x14_011790.1	-0.12557	-0.0857868	0.0271749	-0.0549371
PanWU01x14_011800.1	-0.000570879	-0.130097	-0.0733934	-0.219321
PanWU01x14_011810.1	0.088233	-0.0724493	0.189526	0.253215
PanWU01x14_011820.1	0.205582	0.290887	0.141441	0.328448
PanWU01x14_011830.1	-0.371807	-0.37973	-0.417485	-0.567836
PanWU01x14_011840.1	2.21981	0.779103	0	0
PanWU01x14_011850.1	-0.0928307	-0.115166	-0.0524203	-0.0808421
PanWU01x14_011860.1	-0.161839	-0.328321	-0.22339	-0.4511
PanWU01x14_011870.1	NA	NA	NA	NA
PanWU01x14_011880.1	NA	NA	NA	NA
PanWU01x14_011890.1	-0.0801226	-0.0817003	-0.0680072	-0.206518
PanWU01x14_011900.1	0	1.58092	0	0
PanWU01x14_011910.1	NA	NA	NA	NA
PanWU01x14_011920.1	NA	NA	NA	NA
PanWU01x14_011930.1	0.74682	0.224748	1.02113	1.39768
PanWU01x14_011940.1	0	0	0	1.6657
PanWU01x14_011950.1	-1.59905	-1.1349	-1.07381	0.698559
PanWU01x14_011960.1	NA	NA	NA	NA
PanWU01x14_011970.1	NA	NA	NA	NA
PanWU01x14_011980.1	NA	NA	NA	NA
PanWU01x14_011990.1	0	1.61042	2.89219	2.35469
PanWU01x14_012000.1	-0.601119	-0.609724	-0.301111	-0.645376
PanWU01x14_012010.1	NA	NA	NA	NA
PanWU01x14_012020.1	NA	NA	NA	NA
PanWU01x14_012030.1	-0.43849	0.667853	-0.234947	0.311868
PanWU01x14_012040.1	0.0697377	0.00535912	-0.292243	-1.05205
PanWU01x14_012050.1	NA	NA	NA	NA
PanWU01x14_012060.1	-4.00838	-1.43983	-3.10993	-1.79552
PanWU01x14_012070.1	-0.474871	0.427657	0.309463	0.854802
PanWU01x14_012080.1	1.8054	2.89382	0	3.91681
PanWU01x14_012090.1	1.09991	1.4044	1.18993	1.84895
PanWU01x14_012100.1	0	0	0	2.11122
PanWU01x14_012110.1	0.662273	0.24347	1.43255	1.04737
PanWU01x14_012120.1	-1.15335	-0.433053	-0.385716	0.869721
PanWU01x14_012130.1	-1.68693	-0.678669	0.168065	0.466244
PanWU01x14_012140.1	1.89124	2.26601	0.952902	0.928752
PanWU01x14_012150.1	-0.808936	0.662691	-0.255177	0.00213099
PanWU01x14_012160.1	0.240923	-0.101002	-0.418552	-0.225706
PanWU01x14_012170.1	0.243141	0.0767021	-0.0266972	0.143119
PanWU01x14_012180.1	-0.161355	1.6872	-0.0108052	3.4622
PanWU01x14_012190.1	0.0110515	-0.0673284	-0.0526336	-0.0645539
PanWU01x14_012200.1	0.427049	0.0380742	0.101772	0.403663
PanWU01x14_012210.1	NA	NA	NA	NA
PanWU01x14_012220.1	-0.140327	0.0182901	0.0571647	-0.275968
PanWU01x14_012230.1	NA	NA	NA	NA
PanWU01x14_012240.1	NA	NA	NA	NA
PanWU01x14_012250.1	-0.147467	-0.442637	-1.07337	-0.433562
PanWU01x14_012260.1	-0.061212	-0.373557	-0.096605	0.475161
PanWU01x14_012270.1	0.386397	1.48971	1.47676	-1.02639
PanWU01x14_012280.1	-0.053383	-0.271882	-0.181772	-0.0955614
PanWU01x14_012290.1	0.378127	-0.804455	0.0279389	-0.730544
PanWU01x14_012300.1	1.55749	0	0	0
PanWU01x14_012310.1	0	0	0	0.931333
PanWU01x14_012320.1	-0.112703	0.552621	-0.298137	0.200087
PanWU01x14_012330.1	0.132405	0.0698122	0.159742	0.265643
PanWU01x14_012340.1	-0.913977	0.0354993	0.519225	0.152725
PanWU01x14_012350.1	-0.967468	0.151143	-0.0906849	-0.496753
PanWU01x14_012360.1	0.0987661	0.229866	0.200677	0.342091
PanWU01x14_012370.1	1.29497	0.735111	0	0
PanWU01x14_012380.1	0.19274	0.0668353	0.438192	0.515702
PanWU01x14_012390.1	1.5814	1.48724	1.15823	1.5903
PanWU01x14_012400.1	-0.247482	-0.334018	-0.127734	-0.368037
PanWU01x14_012410.1	0.0136488	-0.697675	-0.0883086	-0.207452
PanWU01x14_012420.1	-0.117824	-0.134962	-0.270992	-0.344515
PanWU01x14_012430.1	-1.56507	-0.239642	-0.821058	-1.21369
PanWU01x14_012440.1	0.0799583	0.137172	0.168651	0.209401
PanWU01x14_012450.1	NA	NA	NA	NA
PanWU01x14_012460.1	-0.00775979	0.255405	0.286267	0.244834
PanWU01x14_012470.1	-0.403411	-0.401111	-0.0249343	-0.79001
PanWU01x14_012480.1	0.62861	0.728572	1.35814	1.30247
PanWU01x14_012490.1	NA	NA	NA	NA
PanWU01x14_012500.1	-0.134617	0.158163	-0.0423323	-0.211274
PanWU01x14_012510.1	-0.275538	-0.374315	-0.233349	-0.743152
PanWU01x14_012520.1	1.8727	3.98779	0	0.862872
PanWU01x14_012530.1	NA	NA	NA	NA
PanWU01x14_012540.1	-0.046997	-0.149831	-0.15229	-0.00144923
PanWU01x14_012550.1	NA	NA	NA	NA
PanWU01x14_012560.1	0.150929	0.14821	0.153913	0.168814
PanWU01x14_012570.1	-0.10112	1.06807	0.644669	1.07123
PanWU01x14_012580.1	-0.0649082	-0.329855	-0.155541	-0.383606
PanWU01x14_012590.1	-1.6324	1.32835	-1.05716	0.66994
PanWU01x14_012600.1	0.133643	-0.00735343	0.215726	0.387218
PanWU01x14_012610.1	-0.169063	-0.229897	-0.119475	-0.356957
PanWU01x14_012620.1	NA	NA	NA	NA
PanWU01x14_012630.1	0.0350064	0.237893	0.784845	1.19811
PanWU01x14_012640.1	-1.54241	1.09377	-0.757555	-0.676669
PanWU01x14_012650.1	0.100984	0.0288349	0.143798	0.0834306
PanWU01x14_012660.1	-1.39143	-1.41002	-1.081	-0.223154
PanWU01x14_012670.1	1.40641	-0.998725	0.827776	2.92361
PanWU01x14_012680.1	-0.219292	0.329909	0.399455	0.494258
PanWU01x14_012690.1	-0.285513	-0.0275062	-0.249222	0.0748448
PanWU01x14_012700.1	-0.480734	-0.992309	-1.94299	-0.881653
PanWU01x14_012710.1	NA	NA	NA	NA
PanWU01x14_012720.1	3.24401	2.20127	0	3.32404
PanWU01x14_012730.1	-0.0752197	-0.202876	-0.195093	-0.293304
PanWU01x14_012740.1	-0.048312	0.0403022	0.0919111	0.00036227
PanWU01x14_012750.1	NA	NA	NA	NA
PanWU01x14_012760.1	0	0	0	1.65373
PanWU01x14_012770.1	0	0	0.931772	0
PanWU01x14_012780.1	0	0	0	2.1832
PanWU01x14_012790.1	0	0	0	2.63973
PanWU01x14_012800.1	-0.0903855	-0.0983162	-0.162617	-0.212532
PanWU01x14_012810.1	0.00131225	0.0724231	0.12433	0.160479
PanWU01x14_012820.1	0	0	1.83643	0.927631
PanWU01x14_012830.1	0.070049	0	0	4.02811
PanWU01x14_012840.1	0.638368	0.97145	0.914758	1.19288
PanWU01x14_012850.1	0.486537	0.401016	0.675748	0.5746
PanWU01x14_012860.1	-1.1155	-2.00889	-0.892689	-0.888403
PanWU01x14_012870.1	NA	NA	NA	NA
PanWU01x14_012880.1	NA	NA	NA	NA
PanWU01x14_012890.1	NA	NA	NA	NA
PanWU01x14_012900.1	0.221918	-0.0872122	0.469838	0.488421
PanWU01x14_012910.1	NA	NA	NA	NA
PanWU01x14_012920.1	0.65942	0.382508	0.706805	0.637985
PanWU01x14_012930.1	0.131809	0.297036	-0.443417	0.271654
PanWU01x14_012940.1	-0.158614	0.0913099	0.0904545	0.10555
PanWU01x14_012950.1	0	0	0	0.928027
PanWU01x14_012960.1	NA	NA	NA	NA
PanWU01x14_012970.1	NA	NA	NA	NA
PanWU01x14_012980.1	NA	NA	NA	NA
PanWU01x14_012990.1	-0.0478614	0.0365138	0.0227912	-0.0559604
PanWU01x14_013000.1	0.123896	0.11347	0.0953789	0.0231789
PanWU01x14_013010.1	NA	NA	NA	NA
PanWU01x14_013020.1	-1.40605	-0.0663724	-0.723501	-0.231412
PanWU01x14_013030.1	NA	NA	NA	NA
PanWU01x14_013040.1	-1.65323	0.642786	-1.017	0.889174
PanWU01x14_013050.1	-0.0720296	-0.0906624	-0.0693966	-0.0827463
PanWU01x14_013060.1	NA	NA	NA	NA
PanWU01x14_013070.1	0.977088	0.45664	1.30484	1.23156
PanWU01x14_013080.1	3.40082	3.11547	2.61629	2.28726
PanWU01x14_013090.1	NA	NA	NA	NA
PanWU01x14_013100.1	NA	NA	NA	NA
PanWU01x14_013110.1	-0.0838686	0.248443	0.0513543	0.382093
PanWU01x14_013120.1	NA	NA	NA	NA
PanWU01x14_013130.1	0	0	0	4.32397
PanWU01x14_013140.1	NA	NA	NA	NA
PanWU01x14_013150.1	NA	NA	NA	NA
PanWU01x14_013160.1	-0.803605	0.612113	0.0128865	1.02381
PanWU01x14_013170.1	0.76059	0.668718	0.50338	0.368799
PanWU01x14_013180.1	-0.209791	0.264151	-0.000528883	-0.162737
PanWU01x14_013190.1	NA	NA	NA	NA
PanWU01x14_013200.1	0.68467	0	2.52964	2.66491
PanWU01x14_013210.1	1.81985	1.66808	2.46503	0.929013
PanWU01x14_013220.1	0.109614	0.145902	0.124082	0.131198
PanWU01x14_013230.1	0.172904	0.530593	0.457221	0.402431
PanWU01x14_013240.1	0.499393	0.338807	0.271499	0.320293
PanWU01x14_013250.1	0	0	0	2.60434
PanWU01x14_013260.1	2.18262	0.809464	1.94218	4.53191
PanWU01x14_013270.1	NA	NA	NA	NA
PanWU01x14_013280.1	NA	NA	NA	NA
PanWU01x14_013290.1	-0.0614757	0.335465	0.100869	-0.0690116
PanWU01x14_013300.1	NA	NA	NA	NA
PanWU01x14_013310.1	0.569065	0.867895	1.84715	2.23807
PanWU01x14_013320.1	NA	NA	NA	NA
PanWU01x14_013330.1	0.504473	0.166678	-0.265314	0.360273
PanWU01x14_013340.1	NA	NA	NA	NA
PanWU01x14_013350.1	0.0725982	-0.0915953	-0.332712	-0.536127
PanWU01x14_013360.1	0.0234749	-0.0846276	-0.953779	-0.325571
PanWU01x14_013370.1	NA	NA	NA	NA
PanWU01x14_013380.1	1.55019	2.30979	-0.970337	3.88053
PanWU01x14_013390.1	0	0	0	2.21357
PanWU01x14_013400.1	-0.408232	0.0592417	-0.395272	-0.414784
PanWU01x14_013410.1	0.070806	-0.013733	0.0828964	0.328111
PanWU01x14_013420.1	0.950654	-1.19745	-1.65378	-0.723052
PanWU01x14_013430.1	0.03103	-0.460297	0.128209	-0.204544
PanWU01x14_013440.1	0.0162763	0.841602	-0.217998	-0.0203201
PanWU01x14_013450.1	0.749284	0	0	0
PanWU01x14_013460.1	-2.19668	-3.0867	-2.9315	-1.95976
PanWU01x14_013470.1	0.296822	0.318223	-0.455375	1.94539
PanWU01x14_013480.1	0	2.88202	0	0.857164
PanWU01x14_013490.1	-1.09638	0.0654161	0.312282	-0.388684
PanWU01x14_013500.1	0.438116	0.391453	0.559859	0.772961
PanWU01x14_013510.1	0.29247	0.190111	0.17221	0.104855
PanWU01x14_013520.1	0.638585	-0.235056	0.133087	0.728232
PanWU01x14_013530.1	0.366512	0.059944	0.278434	0.341874
PanWU01x14_013540.1	0.153119	0.0769801	-0.032424	0.146856
PanWU01x14_013550.1	0.0246999	0.378564	-0.152477	0.0679157
PanWU01x14_013560.1	0.450768	0.467843	0.549259	0.785132
PanWU01x14_013570.1	0.59346	0.00816828	0.828469	0.299908
PanWU01x14_013580.1	NA	NA	NA	NA
PanWU01x14_013590.1	0.040101	0.139297	-0.0446869	0.12617
PanWU01x14_013600.1	0.0684813	-0.155968	-0.0515634	-0.134674
PanWU01x14_013610.1	0.0319978	0.640837	0.262937	0.640001
PanWU01x14_013620.1	-0.0247114	-0.0768627	-0.0833355	-0.0392807
PanWU01x14_013630.1	0.718441	0.889857	1.16624	1.31805
PanWU01x14_013640.1	0	0	0	0.927858
PanWU01x14_013650.1	NA	NA	NA	NA
PanWU01x14_013660.1	-0.146556	-0.163934	-0.221085	-0.406605
PanWU01x14_013670.1	2.54564	1.55453	2.45107	2.06556
PanWU01x14_013680.1	-0.0392445	-0.458735	-0.249156	-0.0981763
PanWU01x14_013690.1	-0.218225	-0.347939	-0.36612	-0.169339
PanWU01x14_013700.1	NA	NA	NA	NA
PanWU01x14_013710.1	-0.0310002	-0.086561	-0.242469	-0.0608793
PanWU01x14_013720.1	-0.193443	1.41059	1.07456	1.57731
PanWU01x14_013730.1	-0.29401	0.108394	0.862064	0.80427
PanWU01x14_013740.1	0.0467028	-0.215022	-0.222525	0.0925163
PanWU01x14_013750.1	0.371275	0.126481	-0.106397	-0.396238
PanWU01x14_013760.1	0.588912	0.285598	0.591054	0.445295
PanWU01x14_013770.1	-3.13596	-2.59693	-1.48857	-1.51028
PanWU01x14_013780.1	NA	NA	NA	NA
PanWU01x14_013790.1	0	0	0	2.19769
PanWU01x14_013800.1	-3.12229	-2.50336	-2.47982	-2.45852
PanWU01x14_013810.1	2.36303	0	0.930776	2.47714
PanWU01x14_013820.1	0	0	1.72773	3.21921
PanWU01x14_013830.1	0.378465	0.179479	0.681352	1.74398
PanWU01x14_013840.1	0.23791	0.177645	0.0935201	0.189516
PanWU01x14_013850.1	2.87465	0	0	4.40257
PanWU01x14_013860.1	NA	NA	NA	NA
PanWU01x14_013870.1	NA	NA	NA	NA
PanWU01x14_013880.1	NA	NA	NA	NA
PanWU01x14_013890.1	1.57462	0.418689	-0.420684	-0.267714
PanWU01x14_013900.1	NA	NA	NA	NA
PanWU01x14_013910.1	-0.531235	2.42557	2.65204	1.57379
PanWU01x14_013920.1	0.0809027	-0.0965464	-0.0876241	0.0789053
PanWU01x14_013930.1	-0.392191	-0.0502708	-1.73077	0.535457
PanWU01x14_013940.1	0.0251828	0.46869	0.212013	-0.036615
PanWU01x14_013950.1	2.41113	2.24479	2.86497	1.64249
PanWU01x14_013960.1	-0.27705	-2.08743	-0.429019	-0.496863
PanWU01x14_013970.1	NA	NA	NA	NA
PanWU01x14_013980.1	1.93981	3.4828	0.51645	2.18641
PanWU01x14_013990.1	0.0364057	0.000514995	-0.2122	-0.0308422
PanWU01x14_014000.1	-0.201831	0.224687	0.013514	-0.14336
PanWU01x14_014010.1	NA	NA	NA	NA
PanWU01x14_014020.1	0	0	0	1.58739
PanWU01x14_014030.1	-0.113251	0.0974213	0.662425	0.915607
PanWU01x14_014040.1	0.558125	0.411566	0.125473	0.172126
PanWU01x14_014050.1	-0.0746095	-0.0584914	-0.111596	0.010686
PanWU01x14_014060.1	0	2.91536	0	0
PanWU01x14_014070.1	0	1.63297	0.924871	0
PanWU01x14_014080.1	-0.259773	-0.02673	-0.180107	-1.87283
PanWU01x14_014090.1	0.257143	0.0339618	0.0703947	0.0652341
PanWU01x14_014100.1	NA	NA	NA	NA
PanWU01x14_014110.1	NA	NA	NA	NA
PanWU01x14_014120.1	0	0	0	1.63754
PanWU01x14_014130.1	NA	NA	NA	NA
PanWU01x14_014140.1	-0.402119	0.362997	0.742658	-0.0754464
PanWU01x14_014150.1	-0.0679155	0.0403261	-0.403181	-0.0344169
PanWU01x14_014160.1	NA	NA	NA	NA
PanWU01x14_014170.1	-0.183343	0.436451	0.384336	0.86157
PanWU01x14_014180.1	-0.0647863	0.5658	0.114673	-0.258912
PanWU01x14_014190.1	1.56166	5.63395	3.32717	0
PanWU01x14_014200.1	0.700824	0.39643	0.76164	0.453398
PanWU01x14_014210.1	-0.650123	0.241994	-1.11761	-0.212444
PanWU01x14_014220.1	0.544336	0.489603	0.371346	0.797184
PanWU01x14_014230.1	-0.058394	0.00176639	-0.412659	0.114221
PanWU01x14_014240.1	NA	NA	NA	NA
PanWU01x14_014250.1	3.17316	0	0	0
PanWU01x14_014260.1	-0.332973	-0.368115	-1.00455	-2.53998
PanWU01x14_014270.1	-0.545311	-0.51939	-0.574969	-2.37982
PanWU01x14_014280.1	-2.57697	2.69414	1.39928	-0.925378
PanWU01x14_014290.1	-1.52388	-0.743274	0.0141235	-1.46555
PanWU01x14_014300.1	0.199481	0.423177	0.0836305	-0.476893
PanWU01x14_014310.1	0.439604	0.346428	0.649827	0.354038
PanWU01x14_014320.1	0.243844	0.271388	0.312426	0.311605
PanWU01x14_014330.1	2.49435	1.68322	0	4.17033
PanWU01x14_014340.1	0.107745	-0.935274	-0.969131	-0.524431
PanWU01x14_014350.1	0.0408995	0.158112	0.175174	0.300093
PanWU01x14_014360.1	-0.045425	0.0223456	-0.348416	-0.163292
PanWU01x14_014370.1	NA	NA	NA	NA
PanWU01x14_014380.1	NA	NA	NA	NA
PanWU01x14_014390.1	-0.0710988	0.0112147	-0.132182	0.143442
PanWU01x14_014400.1	NA	NA	NA	NA
PanWU01x14_014410.1	NA	NA	NA	NA
PanWU01x14_014420.1	NA	NA	NA	NA
PanWU01x14_014430.1	1.05831	-2.06807	-2.98343	0.6364
PanWU01x14_014440.1	-1.64757	-1.00231	-0.966593	-0.988566
PanWU01x14_014450.1	-0.0779288	0.0579638	0.390086	0.511269
PanWU01x14_014460.1	-0.0625201	0.0118259	-0.10567	-0.186582
PanWU01x14_014470.1	-0.217541	-0.574134	-1.0486	-0.839717
PanWU01x14_014480.1	-0.212654	0.085435	-0.194223	-0.163951
PanWU01x14_014490.1	-0.0226932	0.0671273	-0.11311	0.147495
PanWU01x14_014500.1	-0.227346	-1.17744	-1.9922	-0.965146
PanWU01x14_014510.1	-0.186879	0.596252	0.0480393	-0.192542
PanWU01x14_014520.1	0.779894	-0.0327018	0.369585	-3.68939
PanWU01x14_014530.1	2.0086	0.734911	0	0
PanWU01x14_014540.1	0	0	2.2774	1.86767
PanWU01x14_014550.1	-0.318266	0.344564	-0.080393	-0.256553
PanWU01x14_014560.1	0.264259	0.507865	0.406357	0.174633
PanWU01x14_014570.1	NA	NA	NA	NA
PanWU01x14_014580.1	0.116764	-0.124724	-0.0530524	0.0431985
PanWU01x14_014590.1	-0.044387	-0.169507	-0.18637	-0.0859485
PanWU01x14_014600.1	0.0563801	-0.333995	-0.0261195	0.334456
PanWU01x14_014610.1	0.133877	-0.0630301	0.110915	0.215273
PanWU01x14_014620.1	0.136357	-0.228903	-2.51385	0.429817
PanWU01x14_014630.1	0	0	0.880972	0
PanWU01x14_014640.1	-0.0665809	0.0689783	-0.237584	-0.1146
PanWU01x14_014650.1	0.373287	0.309182	-0.158474	-0.58912
PanWU01x14_014660.1	0.125036	-0.00157196	-0.12561	0.0996088
PanWU01x14_014670.1	-0.402384	0.0475059	0.506976	-0.0347079
PanWU01x14_014680.1	-0.0762587	0.155138	0.248138	0.0279574
PanWU01x14_014690.1	-0.0991497	0.115375	0.371968	0.170514
PanWU01x14_014700.1	0.0223426	-0.144032	-0.0799252	-0.0177623
PanWU01x14_014710.1	0.5141	0.40439	1.26826	0.682276
PanWU01x14_014720.1	-0.532624	0.0943946	-0.240499	-0.154574
PanWU01x14_014730.1	0.124754	-0.256387	0.0549158	0.278532
PanWU01x14_014740.1	0	0	3.93538	0
PanWU01x14_014750.1	-0.20616	0.00111264	-0.112026	-0.181423
PanWU01x14_014760.1	0.193278	0.209593	0.0748551	0.133054
PanWU01x14_014770.1	-0.0628507	-0.486728	-0.421646	-0.675316
PanWU01x14_014780.1	-0.0645435	0.0727557	-0.220358	-0.238959
PanWU01x14_014790.1	-1.09571	0.904583	-0.0798298	-0.682183
PanWU01x14_014800.1	2.3043	-0.964811	-1.90989	-0.901356
PanWU01x14_014810.1	0.724017	-0.427371	-0.153957	0.66581
PanWU01x14_014820.1	0	2.17773	0	0
PanWU01x14_014830.1	-0.425504	0.296026	-0.288346	-0.361531
PanWU01x14_014840.1	0.1598	0.457866	0.354605	0.274215
PanWU01x14_014850.1	0.475085	0.06354	0.523517	0.721343
PanWU01x14_014860.1	0.0676043	0.029553	0.189972	0.372076
PanWU01x14_014870.1	0.0739545	-0.0454613	0.181109	0.0688308
PanWU01x14_014880.1	0.00963354	-0.128323	0.193164	-0.0101249
PanWU01x14_014890.1	0.0508191	-0.55789	0.748449	0.936568
PanWU01x14_014900.1	NA	NA	NA	NA
PanWU01x14_014910.1	-0.0536224	0.114368	-0.0503672	-0.0432594
PanWU01x14_014920.1	NA	NA	NA	NA
PanWU01x14_014930.1	0.0484418	-0.252291	0.0326864	0.0208007
PanWU01x14_014940.1	-0.234332	-0.0948598	-0.200563	-0.356041
PanWU01x14_014950.1	-0.122426	-0.17161	-0.136939	0.0850207
PanWU01x14_014960.1	-0.181082	0.398136	0.0937577	-0.0977965
PanWU01x14_014970.1	-0.25816	1.26687	0.535351	0.728435
PanWU01x14_014980.1	-0.10785	-0.248442	-0.3297	-0.265731
PanWU01x14_014990.1	-0.590626	-0.29445	0.0947186	-0.439603
PanWU01x14_015000.1	NA	NA	NA	NA
PanWU01x14_015010.1	NA	NA	NA	NA
PanWU01x14_015020.1	0	0	0	0.92872
PanWU01x14_015030.1	0.268467	0.0176731	0.0114078	0.113524
PanWU01x14_015040.1	4.87997	5.63623	6.00677	6.50442
PanWU01x14_015050.1	0.179949	-0.914303	-0.244283	-0.340755
PanWU01x14_015060.1	-0.13131	0.0156856	0.0600934	-0.0814305
PanWU01x14_015070.1	-0.152919	-0.161995	-0.136171	0.0674443
PanWU01x14_015080.1	0.468097	0.389037	0.165669	0.457004
PanWU01x14_015090.1	0	0	1.69621	0
PanWU01x14_015100.1	-1.56507	-0.289587	1.00157	0.871781
PanWU01x14_015110.1	0.568304	0.535816	0.935235	1.58909
PanWU01x14_015120.1	0.0359139	0.259631	0.398283	0.412379
PanWU01x14_015130.1	0	0	0	4.67167
PanWU01x14_015140.1	0	0	0	0.927302
PanWU01x14_015150.1	0.100566	1.2045	0.934715	-0.0413244
PanWU01x14_015160.1	-0.167705	0.100313	-0.108685	-0.22651
PanWU01x14_015170.1	-1.31337	-0.157417	0.309216	0.527606
PanWU01x14_015180.1	-0.0482	-0.11847	-0.426795	0.43742
PanWU01x14_015190.1	0	0	0	2.65896
PanWU01x14_015200.1	-0.689673	-0.744037	1.59504	1.24071
PanWU01x14_015210.1	0.0429506	-0.622302	-0.598622	-0.137212
PanWU01x14_015220.1	0.189638	0.0316347	-0.049936	0.0852705
PanWU01x14_015230.1	-0.637942	0.0682575	0.334425	0.183679
PanWU01x14_015240.1	0.0573234	0.275181	0.0185415	0.0104453
PanWU01x14_015250.1	-3.16382	-2.71059	0.0301435	-2.51254
PanWU01x14_015260.1	1.90303	-0.289113	-0.138569	-0.181838
PanWU01x14_015270.1	-0.455166	-0.661561	-0.612043	-1.24524
PanWU01x14_015280.1	-0.0448526	-0.258971	-0.110523	-0.268783
PanWU01x14_015290.1	0.183714	0.0685366	0.0102045	-0.227312
PanWU01x14_015300.1	0	2.39612	0	0
PanWU01x14_015310.1	NA	NA	NA	NA
PanWU01x14_015320.1	0.0441293	-0.0909108	0.0970094	0.0668239
PanWU01x14_015330.1	0.77462	0.0950085	0.903214	1.40657
PanWU01x14_015340.1	0	2.19889	0	1.9711
PanWU01x14_015350.1	0.121903	1.51658	1.39046	1.75819
PanWU01x14_015360.1	-0.207118	0.0344459	-0.00476988	-0.00567729
PanWU01x14_015370.1	-0.0321836	-0.245887	-0.294401	-0.477456
PanWU01x14_015380.1	-0.174134	-0.0301424	-0.0981091	0.0229417
PanWU01x14_015390.1	0.715037	-0.698159	-0.999586	-1.42711
PanWU01x14_015400.1	0.00797233	0.184595	0.0480952	0.146011
PanWU01x14_015410.1	-0.0214547	-0.00915821	0.125761	-0.00647454
PanWU01x14_015420.1	-0.2317	-0.0569624	0.0311546	-0.247352
PanWU01x14_015430.1	-0.538334	0.0033203	-0.354299	-0.398906
PanWU01x14_015440.1	-1.33702	-3.54049	-1.59494	-2.06043
PanWU01x14_015450.1	-0.20226	0.320973	-0.37847	-0.406167
PanWU01x14_015460.1	-0.216618	0.0820823	0.145056	-0.19602
PanWU01x14_015470.1	-1.19036	0.303553	-0.675668	-1.02069
PanWU01x14_015480.1	-0.145956	-0.38027	-1.21217	-1.12458
PanWU01x14_015490.1	-0.99903	-0.573609	-0.036141	-0.399608
PanWU01x14_015500.1	-0.637382	-0.434595	-0.986399	-1.25473
PanWU01x14_015510.1	0.244164	-0.0561424	-0.00927097	0.0454562
PanWU01x14_015520.1	0.412169	0.257704	0.239368	0.291537
PanWU01x14_015530.1	-0.770308	1.19046	0.678846	0.107959
PanWU01x14_015540.1	0.586485	0.654766	0.21912	0.16977
PanWU01x14_015550.1	-0.055307	0.123454	0.0321134	-0.170225
PanWU01x14_015560.1	0.237612	0.348167	0.247863	0.252514
PanWU01x14_015570.1	1.11903	0.161557	-0.194131	-0.464844
PanWU01x14_015580.1	-0.927325	-0.640448	-1.53077	-0.242583
PanWU01x14_015590.1	0.0795885	0.204272	0.389467	0.517794
PanWU01x14_015600.1	0.0426948	0.0629418	0.275271	0.0634632
PanWU01x14_015610.1	-0.0896067	0.0559013	-0.0304893	-0.16166
PanWU01x14_015620.1	-0.109528	0.797123	0.547119	0.700477
PanWU01x14_015630.1	0.9528	2.80631	2.43923	2.43098
PanWU01x14_015640.1	0.145385	0.405655	0.534609	0.593638
PanWU01x14_015650.1	NA	NA	NA	NA
PanWU01x14_015660.1	NA	NA	NA	NA
PanWU01x14_015670.1	NA	NA	NA	NA
PanWU01x14_015680.1	NA	NA	NA	NA
PanWU01x14_015690.1	NA	NA	NA	NA
PanWU01x14_015700.1	2.91671	1.74582	1.91052	3.37986
PanWU01x14_015710.1	0.937893	0.155712	0.223662	3.06633
PanWU01x14_015720.1	0.963141	0.220047	1.00118	1.10663
PanWU01x14_015730.1	NA	NA	NA	NA
PanWU01x14_015740.1	NA	NA	NA	NA
PanWU01x14_015750.1	NA	NA	NA	NA
PanWU01x14_015760.1	0.512406	-0.224574	0.359165	0.679992
PanWU01x14_015770.1	0.10747	0.396777	0.635131	1.42819
PanWU01x14_015780.1	0.190955	0.0640517	-0.117218	-0.105277
PanWU01x14_015790.1	-0.0319408	-0.275749	0.0173569	0.18376
PanWU01x14_015800.1	0.137559	0.218865	0.15136	0.176119
PanWU01x14_015810.1	0.629608	-0.0769021	0.100668	1.26261
PanWU01x14_015820.1	0.111179	0.170301	-0.281849	-0.119131
PanWU01x14_015830.1	-0.422237	0.0907907	-0.425277	-0.28025
PanWU01x14_015840.1	-0.0864628	0.354363	0.365615	0.274856
PanWU01x14_015850.1	0.0358149	0.299185	-0.243682	-0.369793
PanWU01x14_015860.1	-0.113271	0.149259	0.123173	0.379969
PanWU01x14_015870.1	-0.285891	0.113569	-0.216421	-0.186733
PanWU01x14_015880.1	-0.00218912	0.299456	0.387878	0.370665
PanWU01x14_015890.1	-0.286835	0.208359	0.978222	0.738466
PanWU01x14_015900.1	-0.0511736	-0.156462	0.0190432	-0.08699
PanWU01x14_015910.1	0.0850682	-0.51544	-0.0940316	0.694753
PanWU01x14_015920.1	-0.0971157	-0.022197	0.203801	0.0690601
PanWU01x14_015930.1	-0.164273	-0.345598	-0.343718	-0.182463
PanWU01x14_015940.1	-0.197629	-0.718558	-0.0691308	1.1523
PanWU01x14_015950.1	NA	NA	NA	NA
PanWU01x14_015960.1	0.0124137	-0.200521	0.190475	-0.218887
PanWU01x14_015970.1	NA	NA	NA	NA
PanWU01x14_015980.1	0	0	1.00711	1.93181
PanWU01x14_015990.1	0	0	1.93354	0
PanWU01x14_016000.1	-0.657674	-0.456691	-0.473087	-0.624987
PanWU01x14_016010.1	-0.00859696	-0.501261	-0.301452	-0.478268
PanWU01x14_016020.1	0	2.61681	2.70085	1.66033
PanWU01x14_016030.1	0	6.84269	6.50322	6.97267
PanWU01x14_016040.1	0	5.29099	4.94267	6.50985
PanWU01x14_016050.1	0.320381	1.47679	1.65322	1.72152
PanWU01x14_016060.1	-0.675683	-0.737486	0.497024	-0.0990632
PanWU01x14_016070.1	-0.0492769	-0.0647917	0.0261189	-0.21122
PanWU01x14_016080.1	2.26626	-0.0560146	-0.0324712	1.25479
PanWU01x14_016090.1	-0.423553	-0.440464	-0.666736	-0.55929
PanWU01x14_016100.1	-0.404668	-0.551027	-0.995011	-0.767747
PanWU01x14_016110.1	0.823422	1.26692	1.35958	-0.997643
PanWU01x14_016120.1	-3.96866	-3.5245	-3.42947	-2.36422
PanWU01x14_016130.1	0	0.768121	3.40635	1.99671
PanWU01x14_016140.1	-1.09511	0.433513	-1.9589	-1.87601
PanWU01x14_016150.1	-0.167796	0.558636	0.70683	1.24732
PanWU01x14_016160.1	-4.5435	-2.17102	-3.89511	-0.167037
PanWU01x14_016170.1	0.674106	0.120032	0.211687	-0.0804351
PanWU01x14_016180.1	0.104204	0.0404563	-0.034021	-0.0624123
PanWU01x14_016190.1	-0.329372	0.159647	0.100981	-0.538859
PanWU01x14_016200.1	NA	NA	NA	NA
PanWU01x14_016210.1	-0.0593994	-0.194361	-0.0673768	-0.150995
PanWU01x14_016220.1	NA	NA	NA	NA
PanWU01x14_016230.1	-1.33083	-0.383982	-0.556966	-1.60337
PanWU01x14_016240.1	-0.247093	-0.483639	-0.385334	-0.441008
PanWU01x14_016250.1	NA	NA	NA	NA
PanWU01x14_016260.1	NA	NA	NA	NA
PanWU01x14_016270.1	-0.403491	-0.0627738	0.490924	0.00148988
PanWU01x14_016280.1	-0.256156	0.0994793	-0.00784702	-0.302626
PanWU01x14_016290.1	-0.187009	-0.972094	-0.549628	0.673155
PanWU01x14_016300.1	-0.0081752	-0.199896	-0.00667288	0.0929084
PanWU01x14_016310.1	0.160924	-0.00502438	0.0336067	-0.0636192
PanWU01x14_016320.1	0.184009	-1.09277	0.0733767	0.573217
PanWU01x14_016330.1	-0.640995	0.561959	-0.546419	-0.201525
PanWU01x14_016340.1	0.377655	0.146141	0.196327	0.493339
PanWU01x14_016350.1	0.123715	0.168146	0.182884	0.117797
PanWU01x14_016360.1	-0.946434	-0.11152	-0.360424	-0.095347
PanWU01x14_016370.1	NA	NA	NA	NA
PanWU01x14_016380.1	1.02453	-0.322101	-0.161329	0.219586
PanWU01x14_016390.1	NA	NA	NA	NA
PanWU01x14_016400.1	NA	NA	NA	NA
PanWU01x14_016410.1	-1.22383	-1.94302	-1.11223	-1.05062
PanWU01x14_016420.1	NA	NA	NA	NA
PanWU01x14_016430.1	-0.600984	0.274627	-0.0486569	0.0530434
PanWU01x14_016440.1	-0.978336	0.00670156	-0.56971	-0.548854
PanWU01x14_016450.1	-0.0281627	-0.00192785	-0.0725844	-0.054676
PanWU01x14_016460.1	-0.00579605	0.0255491	0.101562	0.0730103
PanWU01x14_016470.1	1.18913	-1.42343	-0.482791	1.83264
PanWU01x14_016480.1	-0.217848	-0.0695167	0.141113	-0.469884
PanWU01x14_016490.1	-0.27095	0.260447	-0.135428	-0.187532
PanWU01x14_016500.1	-0.140451	0.565932	0.352459	0.420136
PanWU01x14_016510.1	-0.256638	0.209579	0.249961	0.387188
PanWU01x14_016520.1	0.0552542	-0.100335	-0.0704224	-0.0872365
PanWU01x14_016530.1	0.0394999	-0.00397501	-0.215714	0.0670039
PanWU01x14_016540.1	0.114114	-0.0993713	-0.0750268	-0.435971
PanWU01x14_016550.1	NA	NA	NA	NA
PanWU01x14_016560.1	0.722633	0	0	2.59491
PanWU01x14_016570.1	0.335048	-0.32904	-0.148518	0.2078
PanWU01x14_016580.1	-2.04246	0.230017	-0.837972	0.980818
PanWU01x14_016590.1	0.797732	-1.2353	0.994088	0.44782
PanWU01x14_016600.1	NA	NA	NA	NA
PanWU01x14_016610.1	0	0	3.24861	1.62919
PanWU01x14_016620.1	-0.49109	0.721253	4.30399	1.91253
PanWU01x14_016630.1	0.207995	0.981712	0.641434	1.11943
PanWU01x14_016640.1	0	0	0	3.03495
PanWU01x14_016650.1	-0.092007	-0.000349021	0.278301	0.352137
PanWU01x14_016660.1	NA	NA	NA	NA
PanWU01x14_016670.1	-0.0254495	0.118363	0.075259	0.134342
PanWU01x14_016680.1	0.120189	0.0130511	-0.201787	-0.199583
PanWU01x14_016690.1	1.43233	1.44839	0.35551	0.951353
PanWU01x14_016700.1	0.00691088	-0.0510886	-0.20565	0.0699992
PanWU01x14_016710.1	5.31308	0	0	0
PanWU01x14_016720.1	0	0.735719	0	0
PanWU01x14_016730.1	0.0207519	-0.138864	-0.282955	-0.10858
PanWU01x14_016740.1	-0.500189	0.557996	0.686686	0.0339039
PanWU01x14_016750.1	-0.0921113	-0.0798752	0.0617015	0.0378137
PanWU01x14_016760.1	-0.14918	0.127881	0.0522552	-0.108922
PanWU01x14_016770.1	0.128938	0.0463161	0.315988	0.37928
PanWU01x14_016780.1	0.00543368	0.0665545	0.0816459	0.0938838
PanWU01x14_016790.1	0.00448437	-0.191453	0.0104084	-0.156481
PanWU01x14_016800.1	-0.61764	-0.00876882	-0.575076	-1.12709
PanWU01x14_016810.1	-0.24425	-0.122361	-0.879889	-0.389519
PanWU01x14_016820.1	NA	NA	NA	NA
PanWU01x14_016830.1	-0.346633	-0.567842	-0.108235	-0.354596
PanWU01x14_016840.1	0.108371	0.144245	0.272171	0.2539
PanWU01x14_016850.1	0.0442089	0.196682	-0.016927	-0.00838602
PanWU01x14_016860.1	0.564691	0.432037	-0.839902	0.279775
PanWU01x14_016870.1	2.01426	1.62907	-1.02749	2.24698
PanWU01x14_016880.1	0.223158	1.02288	0.993417	1.52495
PanWU01x14_016890.1	0.0751975	0.166589	-0.0425504	-0.374295
PanWU01x14_016900.1	0.39916	-0.69951	-1.22057	-1.30079
PanWU01x14_016910.1	-0.275236	0.132655	0.141915	0.287947
PanWU01x14_016920.1	-0.235106	-0.0923185	-0.191546	-0.352426
PanWU01x14_016930.1	-0.0316749	0.296658	0.255805	0.311016
PanWU01x14_016940.1	0.0926423	0.0341372	0.189008	0.18216
PanWU01x14_016950.1	-0.0913745	0.153567	-0.0362843	0.0961592
PanWU01x14_016960.1	0	0	0	1.58739
PanWU01x14_016970.1	NA	NA	NA	NA
PanWU01x14_016980.1	-0.164025	-0.291486	-0.5108	-0.477977
PanWU01x14_016990.1	NA	NA	NA	NA
PanWU01x14_017000.1	NA	NA	NA	NA
PanWU01x14_017010.1	0.430387	-2.66308	-2.5085	-2.50371
PanWU01x14_017020.1	NA	NA	NA	NA
PanWU01x14_017030.1	NA	NA	NA	NA
PanWU01x14_017040.1	0	1.78903	0.944895	1.6125
PanWU01x14_017050.1	0	2.24961	0	0.927974
PanWU01x14_017060.1	0.117449	0.113592	0.259629	0.421725
PanWU01x14_017070.1	0.609411	0.609318	0.418748	1.08812
PanWU01x14_017080.1	-0.420076	-0.648754	-0.803337	-0.222217
PanWU01x14_017090.1	-0.122092	-0.302225	-0.204363	-0.425571
PanWU01x14_017100.1	NA	NA	NA	NA
PanWU01x14_017110.1	0.0450553	-0.217475	0.0113011	0.0204819
PanWU01x14_017120.1	NA	NA	NA	NA
PanWU01x14_017130.1	-0.133004	-0.262657	-0.158623	-0.00395077
PanWU01x14_017140.1	-0.236409	-0.132533	0.00632171	-0.151246
PanWU01x14_017150.1	0	0	0	2.18329
PanWU01x14_017160.1	0.546301	0.82699	1.14762	0.0830312
PanWU01x14_017170.1	0	0	0	2.18389
PanWU01x14_017180.1	NA	NA	NA	NA
PanWU01x14_017190.1	1.15188	-0.0332208	1.45416	1.35426
PanWU01x14_017200.1	0.199317	0.172649	0.054415	0.126163
PanWU01x14_017210.1	0.642105	-0.177003	1.11846	0.30109
PanWU01x14_017220.1	-0.158287	-0.22874	-0.119041	-0.399346
PanWU01x14_017230.1	0.642105	-0.177003	1.11846	0.30109
PanWU01x14_017240.1	0.174635	-0.0819367	-0.0952543	-0.0730925
PanWU01x14_017250.1	NA	NA	NA	NA
PanWU01x14_017260.1	NA	NA	NA	NA
PanWU01x14_017270.1	0.0488287	-0.467653	-0.746901	-0.59542
PanWU01x14_017280.1	-2.06599	0.266303	0.772602	0.199902
PanWU01x14_017290.1	-0.772494	-0.444272	-0.951558	-1.23865
PanWU01x14_017300.1	-1.23527	-0.351699	-0.800501	-0.397496
PanWU01x14_017310.1	-3.19371	-1.72689	0.690616	0.571313
PanWU01x14_017320.1	0.458392	0.112858	0.30051	0.222875
PanWU01x14_017330.1	0.0360721	0	0	2.77427
PanWU01x14_017340.1	NA	NA	NA	NA
PanWU01x14_017350.1	0.111503	0.181758	0.0739283	0.191534
PanWU01x14_017360.1	0.0484347	-0.104129	-0.258052	-0.10565
PanWU01x14_017370.1	NA	NA	NA	NA
PanWU01x14_017380.1	0.0153974	0.03481	-0.160288	-0.289641
PanWU01x14_017390.1	-0.397666	-0.846203	0.200575	-0.670652
PanWU01x14_017400.1	-0.282068	0.135593	-0.592617	0.244067
PanWU01x14_017410.1	-2.44577	-1.02668	-1.83986	0.248168
PanWU01x14_017420.1	-0.857499	-0.386889	-0.0425947	1.40266
PanWU01x14_017430.1	-1.73423	-1.01246	-1.37723	1.9852
PanWU01x14_017440.1	0.0138009	-0.838016	-0.158654	0.182738
PanWU01x14_017450.1	0.0601721	-1.09582	-0.383371	0.125968
PanWU01x14_017460.1	0	0	0	1.6648
PanWU01x14_017470.1	NA	NA	NA	NA
PanWU01x14_017480.1	NA	NA	NA	NA
PanWU01x14_017490.1	NA	NA	NA	NA
PanWU01x14_017500.1	1.65363	0.661937	-0.111863	1.2861
PanWU01x14_017510.1	0.185942	0.127245	-0.298055	-0.0230951
PanWU01x14_017520.1	-0.032228	-0.164138	0.0510109	-0.220838
PanWU01x14_017530.1	1.47642	-1.63571	-0.597645	1.29573
PanWU01x14_017540.1	NA	NA	NA	NA
PanWU01x14_017550.1	0.0680649	-0.114737	0.0270175	0.142554
PanWU01x14_017560.1	0.00380681	0.108313	-0.136501	0.0238467
PanWU01x14_017570.1	0.0334737	-0.262731	-0.016691	-0.248816
PanWU01x14_017580.1	-0.271165	0.24594	0.137731	0.13546
PanWU01x14_017590.1	-0.0377437	-0.0562268	-0.170584	-0.35076
PanWU01x14_017600.1	0.760854	0.433829	0.885284	1.03375
PanWU01x14_017610.1	NA	NA	NA	NA
PanWU01x14_017620.1	-1.37024	-0.372843	0.636484	1.29394
PanWU01x14_017630.1	0.630063	0.432304	1.66864	2.70134
PanWU01x14_017640.1	-0.508888	-0.132788	-0.142987	-0.564401
PanWU01x14_017650.1	NA	NA	NA	NA
PanWU01x14_017660.1	NA	NA	NA	NA
PanWU01x14_017670.1	0.199611	-0.189329	0.0657957	0.173398
PanWU01x14_017680.1	NA	NA	NA	NA
PanWU01x14_017690.1	-0.058152	0.228278	0.41185	0.0527321
PanWU01x14_017700.1	-0.206142	0.0763629	0.0552573	0.0742048
PanWU01x14_017710.1	0.565821	0.487019	0.6001	0.50511
PanWU01x14_017720.1	-0.711835	-1.6681	-0.684254	2.32422
PanWU01x14_017730.1	NA	NA	NA	NA
PanWU01x14_017740.1	0	0.801046	0	0
PanWU01x14_017750.1	0.380147	0.274102	0.27012	0.665455
PanWU01x14_017760.1	-0.747673	-0.274513	-1.90913	-0.949028
PanWU01x14_017770.1	0.0939249	-0.106024	0.074738	0.039509
PanWU01x14_017780.1	-0.0581466	-0.192374	-0.158087	-0.335905
PanWU01x14_017790.1	NA	NA	NA	NA
PanWU01x14_017800.1	0.0840154	0.0975064	0.0743796	0.250329
PanWU01x14_017810.1	0.0108397	0.150954	0.0972644	0.162064
PanWU01x14_017820.1	-0.107929	0.433182	-0.204099	-1.86768
PanWU01x14_017830.1	1.77217	1.73117	3.30933	5.1103
PanWU01x14_017840.1	-0.295244	-1.33748	-1.1847	-0.868659
PanWU01x14_017850.1	0.763263	0.919598	1.37125	2.16284
PanWU01x14_017860.1	0.694751	1.09002	1.39532	2.12279
PanWU01x14_017870.1	NA	NA	NA	NA
PanWU01x14_017880.1	NA	NA	NA	NA
PanWU01x14_017890.1	-0.249262	-0.336604	-0.364867	-0.359923
PanWU01x14_017900.1	0	1.73333	0.946987	0
PanWU01x14_017910.1	0.0931104	0.36646	0.61874	0.671927
PanWU01x14_017920.1	0.00185777	-0.205767	-0.111379	-0.455459
PanWU01x14_017930.1	0.114062	-0.152509	-0.0718888	0.15856
PanWU01x14_017940.1	NA	NA	NA	NA
PanWU01x14_017950.1	-0.349337	0.449753	-0.505894	-2.40809
PanWU01x14_017960.1	-0.565201	-0.39235	-0.315742	0.0372984
PanWU01x14_017970.1	0.304425	-0.0490947	0.446488	0.724237
PanWU01x14_017980.1	-2.02813	-0.902053	0.673409	2.17577
PanWU01x14_017990.1	0.246474	1.10202	1.26458	2.36524
PanWU01x14_018000.1	1.00216	-2.07935	-0.0366951	2.53514
PanWU01x14_018010.1	0.912893	2.55375	2.09928	3.28877
PanWU01x14_018020.1	0.208711	0.652635	0.939139	1.20337
PanWU01x14_018030.1	-0.081255	0.26841	0.330428	0.221567
PanWU01x14_018040.1	-1.41653	0.438641	0.408937	-0.118997
PanWU01x14_018050.1	-0.771337	1.61793	1.64443	1.45481
PanWU01x14_018060.1	-0.403458	0.127581	-0.120133	-0.149224
PanWU01x14_018070.1	-0.93299	0.123493	-0.229723	-0.800808
PanWU01x14_018080.1	-1.70158	4.07439	1.85597	2.07996
PanWU01x14_018090.1	0	0	0	1.61109
PanWU01x14_018100.1	0	0	0	2.59545
PanWU01x14_018110.1	1.31477	1.1602	0.433777	-0.101876
PanWU01x14_018120.1	0	0	0	1.61034
PanWU01x14_018130.1	0.666644	3.20508	3.73611	4.55331
PanWU01x14_018140.1	-0.00600961	0.047645	0.27414	0.141165
PanWU01x14_018150.1	-0.0167659	-0.0240473	-0.171931	-0.318749
PanWU01x14_018160.1	NA	NA	NA	NA
PanWU01x14_018170.1	-0.57669	-2.64386	-2.49125	0.471923
PanWU01x14_018180.1	0.0724758	-0.0157673	-0.343243	-0.177481
PanWU01x14_018190.1	-0.225633	-0.318562	-0.264378	-0.847632
PanWU01x14_018200.1	NA	NA	NA	NA
PanWU01x14_018210.1	0.165447	0.0133919	0.164901	0.158368
PanWU01x14_018220.1	-0.9895	-0.24002	-0.586101	1.02294
PanWU01x14_018230.1	-0.0370479	-0.0443244	-0.0951488	0.175956
PanWU01x14_018240.1	-0.0642181	-0.0704601	-0.110632	-0.14858
PanWU01x14_018250.1	0.147009	-0.0275119	0.0972418	0.144669
PanWU01x14_018260.1	-0.88494	-0.103031	-0.563341	-0.738891
PanWU01x14_018270.1	-0.0971256	0.272908	0.0349893	-0.246268
PanWU01x14_018280.1	NA	NA	NA	NA
PanWU01x14_018290.1	2.10263	2.2685	0	3.58736
PanWU01x14_018300.1	NA	NA	NA	NA
PanWU01x14_018310.1	NA	NA	NA	NA
PanWU01x14_018320.1	NA	NA	NA	NA
PanWU01x14_018330.1	3.7049	2.74025	0	2.20354
PanWU01x14_018340.1	NA	NA	NA	NA
PanWU01x14_018350.1	0	0	2.3777	0
PanWU01x14_018360.1	0.127162	0.191137	0.066206	0.0583929
PanWU01x14_018370.1	0	0	0	2.18364
PanWU01x14_018380.1	0.0260511	0.364951	0.190247	0.318832
PanWU01x14_018390.1	-0.231324	-0.0814553	-0.220315	-0.249163
PanWU01x14_018400.1	0.624111	0.33277	0.267952	0.664351
PanWU01x14_018410.1	0.598986	-0.0845809	0.171796	0.333244
PanWU01x14_018420.1	1.76643	-1.1217	0.83939	-0.033327
PanWU01x14_018430.1	0.0949141	0.00945475	-0.0553843	0.0629573
PanWU01x14_018440.1	0.119886	-0.15996	-0.109818	-0.178986
PanWU01x14_018450.1	-0.180552	-0.138567	-0.425963	-0.162698
PanWU01x14_018460.1	NA	NA	NA	NA
PanWU01x14_018470.1	NA	NA	NA	NA
PanWU01x14_018480.1	0.218704	-0.20989	0.130098	0.536974
PanWU01x14_018490.1	-0.158956	-0.0371945	0.151317	0.401569
PanWU01x14_018500.1	-0.223649	-0.32295	0.320083	1.25598
PanWU01x14_018510.1	-0.106184	-0.0273111	0.471347	0.660607
PanWU01x14_018520.1	-0.191856	-0.018233	0.792456	1.01647
PanWU01x14_018530.1	0.055219	-0.055004	0.355566	0.356826
PanWU01x14_018540.1	NA	NA	NA	NA
PanWU01x14_018550.1	0.444685	0.565796	0.0266429	-0.695474
PanWU01x14_018560.1	NA	NA	NA	NA
PanWU01x14_018570.1	NA	NA	NA	NA
PanWU01x14_018580.1	0	0	0	2.60334
PanWU01x14_018590.1	NA	NA	NA	NA
PanWU01x14_018600.1	0	0	0.859357	0
PanWU01x14_018610.1	0.177943	0.0686236	0.318139	0.227394
PanWU01x14_018620.1	-0.39496	0.629094	2.07697	2.77117
PanWU01x14_018630.1	0	0	0	5.83104
PanWU01x14_018640.1	0.457593	1.48792	1.35289	2.80238
PanWU01x14_018650.1	0.142344	0.283474	0.162358	0.393598
PanWU01x14_018660.1	-0.311245	0.0910034	-0.0558711	0.123682
PanWU01x14_018670.1	-1.66296	-0.998686	-0.956211	2.73561
PanWU01x14_018680.1	-1.22817	0.450026	0.0627009	-1.16748
PanWU01x14_018690.1	-0.634486	-0.24096	-0.557746	1.00848
PanWU01x14_018700.1	-0.829538	0.0408835	-0.461172	0.856047
PanWU01x14_018710.1	-0.464367	0.0614395	0.0458176	-0.0808389
PanWU01x14_018720.1	-0.463591	0.229925	-0.237623	0.377867
PanWU01x14_018730.1	0.0128889	-0.0697077	-0.148137	-0.0217077
PanWU01x14_018740.1	-0.212155	-0.00830924	-0.190552	-0.143549
PanWU01x14_018750.1	0	0	0	0.928338
PanWU01x14_018760.1	0.0930722	0.229278	0.0634956	0.0742556
PanWU01x14_018770.1	0.0604463	-0.0142235	-0.0323174	0.208886
PanWU01x14_018780.1	-1.65792	-1.13515	-0.985069	1.63356
PanWU01x14_018790.1	0.0445723	-0.0725002	0.0596121	-0.0765127
PanWU01x14_018800.1	-0.592533	0.452738	0.288818	0.943388
PanWU01x14_018810.1	-0.405955	-0.266445	-0.697792	-0.753722
PanWU01x14_018820.1	-4.38198	-3.87663	-3.72322	-3.72234
PanWU01x14_018830.1	0.760971	-0.265019	0.0244822	0.237426
PanWU01x14_018840.1	1.13345	-0.10371	0.169353	0.456912
PanWU01x14_018850.1	0	1.66307	0	0
PanWU01x14_018860.1	0.0352228	-0.224384	-0.759355	-0.444132
PanWU01x14_018870.1	0.0879244	0.0986046	-0.222106	0.355604
PanWU01x14_018880.1	0.678331	0.898995	0.0127689	-0.920635
PanWU01x14_018890.1	0.300457	1.83407	-0.950109	1.23841
PanWU01x14_018900.1	0.0597384	0	1.70879	3.49563
PanWU01x14_018910.1	-2.3651	-2.78717	-2.03874	0.0816051
PanWU01x14_018920.1	-1.98942	-1.27775	-0.878137	-1.02819
PanWU01x14_018930.1	1.7723	-0.813446	-1.53234	1.14741
PanWU01x14_018940.1	0.374741	0.57588	0.479052	0.47934
PanWU01x14_018950.1	-0.21179	-0.151658	-0.031325	-0.156763
PanWU01x14_018960.1	0.100397	0.495553	0.0744065	-0.731974
PanWU01x14_018970.1	NA	NA	NA	NA
PanWU01x14_018980.1	NA	NA	NA	NA
PanWU01x14_018990.1	0.773436	1.14884	1.12645	1.75398
PanWU01x14_019000.1	0	0	0	3.59147
PanWU01x14_019010.1	0	0	0	0.973945
PanWU01x14_019020.1	NA	NA	NA	NA
PanWU01x14_019030.1	NA	NA	NA	NA
PanWU01x14_019040.1	0.0113671	0.0426978	0.0318855	0.159927
PanWU01x14_019050.1	-0.866532	0.623452	-1.071	0.920466
PanWU01x14_019060.1	-0.932945	0.141631	-0.553752	-0.549426
PanWU01x14_019070.1	-0.260412	-0.0623923	-0.273077	-0.47644
PanWU01x14_019080.1	0.0858448	0.0608841	0.0254938	-0.0560646
PanWU01x14_019090.1	0	0	0.848813	0
PanWU01x14_019100.1	0	0	1.71107	0
PanWU01x14_019110.1	NA	NA	NA	NA
PanWU01x14_019120.1	-0.456678	0.05562	-0.246831	-0.0867076
PanWU01x14_019130.1	NA	NA	NA	NA
PanWU01x14_019140.1	0.0558176	0.0263043	-0.0498903	-0.122811
PanWU01x14_019150.1	-0.0430885	0.205345	0.19906	0.118019
PanWU01x14_019160.1	0.0632454	-0.0476654	0.247143	0.417756
PanWU01x14_019170.1	0	0	0	3.92674
PanWU01x14_019180.1	0.0318034	0.0835359	0.203685	0.237411
PanWU01x14_019190.1	-0.226341	0.273787	-0.86896	0.326627
PanWU01x14_019200.1	0.715807	0.241703	0.0527113	-0.540296
PanWU01x14_019210.1	0.415748	0.173538	-0.326097	-0.868912
PanWU01x14_019220.1	-0.147292	-0.269492	-0.38481	-0.394582
PanWU01x14_019230.1	0.519669	0.336853	-0.162765	0.387243
PanWU01x14_019240.1	NA	NA	NA	NA
PanWU01x14_019250.1	-0.970178	-0.0441672	-0.406088	-0.858014
PanWU01x14_019260.1	0	0	0	2.66078
PanWU01x14_019270.1	0.501767	2.29263	-1.25835	-1.96395
PanWU01x14_019280.1	0.536946	-1.90998	-3.23467	-1.49244
PanWU01x14_019290.1	-0.433847	0.0285966	-0.250568	-0.655225
PanWU01x14_019300.1	-2.53227	-2.01319	-1.86237	-0.10804
PanWU01x14_019310.1	0.193796	-0.07014	0.298011	0.263207
PanWU01x14_019320.1	-0.0662026	0.915964	-0.168702	-0.0108778
PanWU01x14_019330.1	-0.240766	0.606356	-1.05125	-0.984732
PanWU01x14_019340.1	0	2.37637	0	0.927995
PanWU01x14_019350.1	-1.58292	-0.0790114	-2.15706	-1.36836
PanWU01x14_019360.1	-0.134391	0.0670679	-0.0188635	-0.122054
PanWU01x14_019370.1	0	0	0	2.18522
PanWU01x14_019380.1	1.06132	2.08746	0.793969	1.96243
PanWU01x14_019390.1	NA	NA	NA	NA
PanWU01x14_019400.1	-2.47704	0.48881	1.85867	2.1464
PanWU01x14_019410.1	0	0.761438	0	0
PanWU01x14_019420.1	NA	NA	NA	NA
PanWU01x14_019430.1	NA	NA	NA	NA
PanWU01x14_019440.1	-0.546938	3.977	2.76328	-0.0664767
PanWU01x14_019450.1	1.72604	3.58716	3.39839	4.27064
PanWU01x14_019460.1	1.96615	-0.0848496	-0.986441	2.99031
PanWU01x14_019470.1	NA	NA	NA	NA
PanWU01x14_019480.1	NA	NA	NA	NA
PanWU01x14_019490.1	NA	NA	NA	NA
PanWU01x14_019500.1	NA	NA	NA	NA
PanWU01x14_019510.1	0.0715638	-0.199503	1.04709	1.21986
PanWU01x14_019520.1	-1.65429	-1.17046	-1.01515	-0.997199
PanWU01x14_019530.1	0.105322	0.433035	-1.91128	2.0667
PanWU01x14_019540.1	NA	NA	NA	NA
PanWU01x14_019550.1	-1.60646	1.35951	-1.05467	0.691966
PanWU01x14_019560.1	NA	NA	NA	NA
PanWU01x14_019570.1	NA	NA	NA	NA
PanWU01x14_019580.1	-0.0371501	-0.179319	0.0575806	-0.420233
PanWU01x14_019590.1	NA	NA	NA	NA
PanWU01x14_019600.1	0.580385	0.3502	0.6175	0.341153
PanWU01x14_019610.1	0.032199	0.433681	-0.330163	0.135624
PanWU01x14_019620.1	0.56242	0.359689	0.984236	0.617684
PanWU01x14_019630.1	-0.239488	-1.12544	-0.977585	-0.995347
PanWU01x14_019640.1	-2.46431	-0.681061	-0.272816	-2.20663
PanWU01x14_019650.1	0.516923	-0.00244389	-0.20819	0.540923
PanWU01x14_019660.1	-0.00784891	0.00889687	-0.0362474	0.0688921
PanWU01x14_019670.1	NA	NA	NA	NA
PanWU01x14_019680.1	0	0.806935	0	0
PanWU01x14_019690.1	NA	NA	NA	NA
PanWU01x14_019700.1	NA	NA	NA	NA
PanWU01x14_019710.1	NA	NA	NA	NA
PanWU01x14_019720.1	NA	NA	NA	NA
PanWU01x14_019730.1	-0.0107769	0.0755802	-0.205464	-0.2367
PanWU01x14_019740.1	NA	NA	NA	NA
PanWU01x14_019750.1	-0.930377	1.85691	1.69984	1.51226
PanWU01x14_019760.1	0.0835703	0.335107	-0.0721088	0.333002
PanWU01x14_019770.1	0.100419	-0.0853068	-0.0226159	0.0210527
PanWU01x14_019780.1	NA	NA	NA	NA
PanWU01x14_019790.1	-0.00116646	-0.148512	-0.024591	-0.116175
PanWU01x14_019800.1	-2.17992	-0.539192	-0.632605	-2.0229
PanWU01x14_019810.1	-0.0412401	-0.239484	-0.0353052	-0.508096
PanWU01x14_019820.1	NA	NA	NA	NA
PanWU01x14_019830.1	NA	NA	NA	NA
PanWU01x14_019840.1	NA	NA	NA	NA
PanWU01x14_019850.1	NA	NA	NA	NA
PanWU01x14_019860.1	-0.717474	-0.297121	-0.924542	-0.437229
PanWU01x14_019870.1	NA	NA	NA	NA
PanWU01x14_019880.1	0.952125	0	0	0
PanWU01x14_019890.1	-0.0102815	-0.025558	-0.10342	0.036548
PanWU01x14_019900.1	-0.0932684	0.339918	-0.209719	0.317767
PanWU01x14_019910.1	NA	NA	NA	NA
PanWU01x14_019920.1	0.450682	0	1.70542	0
PanWU01x14_019930.1	-0.586616	-0.164679	-0.0486432	-0.145371
PanWU01x14_019940.1	0.200992	0.0721581	-0.132147	0.268701
PanWU01x14_019950.1	0.187224	-0.0597861	-0.306607	0.251554
PanWU01x14_019960.1	1.01141	2.17747	3.22475	1.84606
PanWU01x14_019970.1	NA	NA	NA	NA
PanWU01x14_019980.1	NA	NA	NA	NA
PanWU01x14_019990.1	NA	NA	NA	NA
[truncated: 35,224 more rows]
