# Supplementary material for: Ectopic expression of the GRAS-type transcriptional regulator NSP2 in Parasponia triggers contrasting effects on symbioses
Source: Front Plant Sci. 2024 Oct 30;15:1468812. doi: 10.3389/fpls.2024.1468812 (PMC11557437; doi:10.3389/fpls.2024.1468812)
Supplement: Supplementary Table S3 — RNA-seq analysis of Parasponia genes under arbuscular mycorrhiza permissive conditions. This table includes base means, Log2fold changes between non-mycorrhized and mycorrhized roots, and adjusted p-values (padj). It also provides annotations, Pearson correlation values for NSP2 under nutrient starved and nodulation permissive conditions, along with their respective p-values, false discovery rates (FDR), and correlation types. [file Table3.xlsx]

## Sheet: Supplemental table 3 MYCandYoun
Parasponia Gene id	Annotation	Nutrient starved NSP2 Pearson correlation	Nutrient starved p_value	Nutrient starved FDR	Nutrient starved correlation type	MYC_baseMean	MYC_log2FoldChange	MYC_lfcSE	MYC_padj	Nodulation permissive Pearson correlation	YoungNodules p_value	YoungNodules FDR	Nodulation permissive NSP2 correlation type	YoungNodules_baseMean	YoungNodules_log2FoldChange	YoungNodules_lfcSE	YoungNodules_padj
PanWU01x14_000010	NA hypothetical protein	0.0397449	0.888161	0.959569	Non-Significant	16.6366	1.04047	0.673958	0.351642	0.0397449	0.888161	0.959569	Non-Significant	58.5197	1.15044	0.32883	0.00144583
PanWU01x14_000020	NA FAS1 domain containing protein	0.119853	0.670502	0.853646	Non-Significant	0	NA	NA	NA	0.119853	0.670502	0.853646	Non-Significant	1.67497	1.22204	1.6431	0.576622
PanWU01x14_000030	NA hypothetical protein	0.0845574	0.764471	0.904265	Non-Significant	0	NA	NA	NA	0.0845574	0.764471	0.904265	Non-Significant	2.13043	-2.57826	1.98202	0.294355
PanWU01x14_000040	NA Methyltransferase type	-0.0616781	0.827148	0.936214	Non-Significant	76.9329	0.694544	0.391174	0.270955	-0.0616781	0.827148	0.936214	Non-Significant	110.224	-0.0713796	0.241122	0.841042
PanWU01x14_000050	NA Pentatricopeptide repeat	0.0763388	0.78685	0.916658	Non-Significant	0.675109	1.14003	3.66689	NA	0.0763388	0.78685	0.916658	Non-Significant	0.495689	0.877288	3.17397	NA
PanWU01x14_000080	NA hypothetical protein	-0.0822119	0.770841	0.907494	Non-Significant	4.42504	1.27062	1.09355	NA	-0.0822119	0.770841	0.907494	Non-Significant	3.76431	1.47929	1.22295	0.333689
PanWU01x14_000090	PanHCE2 GH3-like hormone conjugating enzyme	-0.134035	0.633903	0.831089	Non-Significant	47.8907	1.21181	0.550218	0.15521	-0.134035	0.633903	0.831089	Non-Significant	106.537	-4.00032	0.347278	2.55577581082173e-29
PanWU01x14_000140	NA Zinc finger, CCHC-type	0.347411	0.204526	0.513172	Non-Significant	0	NA	NA	NA	0.347411	0.204526	0.513172	Non-Significant	0	NA	NA	NA
PanWU01x14_000150	NA hypothetical protein	-0.339118	0.21627	0.526005	Non-Significant	0	NA	NA	NA	-0.339118	0.21627	0.526005	Non-Significant	3.11117	-0.570757	1.38377	0.771257
PanWU01x14_000160	NA Serine/threonine protein kinase	-0.477964	0.0715419	0.36151	Non-Significant	36.0211	0.355118	0.647564	0.782475	-0.477964	0.0715419	0.36151	Non-Significant	519.428	4.6478	0.227798	2.36373066633059e-90
PanWU01x14_000170	NA S-locus glycoprotein	-0.0643968	0.819642	0.932467	Non-Significant	28.0287	0.0193719	0.719614	0.990974	-0.0643968	0.819642	0.932467	Non-Significant	322.327	4.10269	0.238839	3.1522870249157e-64
PanWU01x14_000190	NA hypothetical protein	0.10797	0.701711	0.869983	Non-Significant	29.365	0.155523	0.566591	0.901502	0.10797	0.701711	0.869983	Non-Significant	54.2303	1.74041	0.342328	1.79875474308381e-06
PanWU01x14_000200	NA hypothetical protein	-0.0132701	0.962563	0.98642	Non-Significant	10.6444	-0.580222	1.1198	0.79711	-0.0132701	0.962563	0.98642	Non-Significant	11.7689	2.08199	0.784062	0.0189338
PanWU01x14_000210	NA hypothetical protein	0.247316	0.374178	0.663852	Non-Significant	16.2189	-0.403851	1.16219	0.871889	0.247316	0.374178	0.663852	Non-Significant	13.1975	0.876579	0.686639	0.304434
PanWU01x14_000220	NA Tyrosine-protein kinase	0.221968	0.42656	0.697101	Non-Significant	0	NA	NA	NA	0.221968	0.42656	0.697101	Non-Significant	0.165665	-0.969982	4.08047	NA
PanWU01x14_000260	NA S-locus glycoprotein	0.478931	0.0708882	0.360314	Non-Significant	130.839	-0.251687	0.417011	0.756106	0.478931	0.0708882	0.360314	Non-Significant	169.24	0.659836	0.213391	0.00541401
PanWU01x14_000270	NA hypothetical protein	0.431528	0.10825	0.434974	Non-Significant	5.48775	-1.0138	0.936549	NA	0.431528	0.10825	0.434974	Non-Significant	3.28132	0.564069	1.35352	0.769135
PanWU01x14_000280	NA hypothetical protein	-0.251719	0.365454	0.657081	Non-Significant	0	NA	NA	NA	-0.251719	0.365454	0.657081	Non-Significant	0.474923	2.40663	3.46582	NA
PanWU01x14_000300	NA Tyrosine-protein kinase	-0.18473	0.509835	0.750879	Non-Significant	0	NA	NA	NA	-0.18473	0.509835	0.750879	Non-Significant	0.989725	3.42546	2.62836	0.293295
PanWU01x14_000330	NA hypothetical protein	0.219587	0.431664	0.699013	Non-Significant	7.28437	-0.399511	0.785197	0.802036	0.219587	0.431664	0.699013	Non-Significant	7.21432	0.686285	0.969798	0.596643
PanWU01x14_000340	NA Tyrosine-protein kinase	-0.563906	0.0285628	0.229659	Non-Significant	14.1306	0.387682	0.752526	0.799067	-0.563906	0.0285628	0.229659	Non-Significant	34.9086	0.73942	0.454852	0.177365
PanWU01x14_000350	NA Serine/threonine protein kinase	-0.55006	0.033632	0.250096	Non-Significant	66.9249	-0.538545	0.406523	0.437096	-0.55006	0.033632	0.250096	Non-Significant	132.618	0.420102	0.272563	0.203807
PanWU01x14_000360	NA hypothetical protein	-0.0585937	0.83568	0.937299	Non-Significant	0	NA	NA	NA	-0.0585937	0.83568	0.937299	Non-Significant	0.370458	1.98935	4.02665	NA
PanWU01x14_000380	NA Tyrosine-protein kinase	0.0641936	0.820202	0.932894	Non-Significant	31.7275	0.349222	0.578276	0.756057	0.0641936	0.820202	0.932894	Non-Significant	15.793	-0.363139	0.594356	0.653489
PanWU01x14_000390	NA S-locus glycoprotein	0.180752	0.519146	0.756852	Non-Significant	30.8863	0.654617	0.649632	0.574612	0.180752	0.519146	0.756852	Non-Significant	19.3409	-0.854091	0.540791	0.19142
PanWU01x14_000410	NA hypothetical protein	0.0529523	0.85133	0.943001	Non-Significant	1.44558	-4.12583	2.26434	NA	0.0529523	0.85133	0.943001	Non-Significant	0.470166	0.845237	3.55033	NA
PanWU01x14_000450	NA S-locus glycoprotein	0.347411	0.204526	0.513172	Non-Significant	0	NA	NA	NA	0.347411	0.204526	0.513172	Non-Significant	0	NA	NA	NA
PanWU01x14_000480	NA Serine/threonine protein kinase	0.409943	0.129119	0.465722	Non-Significant	0.883085	1.88577	2.73548	NA	0.409943	0.129119	0.465722	Non-Significant	15.7082	5.51869	1.15288	7.61829893637654e-06
PanWU01x14_000490	NA Tyrosine-protein kinase	-0.284958	0.303274	0.607936	Non-Significant	12.0448	1.11586	0.775624	0.391827	-0.284958	0.303274	0.607936	Non-Significant	6.20008	2.1117	1.05427	0.0877787
PanWU01x14_000510	NA S-receptor-like serine/threonine-protein kinase	-0.0506014	0.857867	0.945524	Non-Significant	91.9919	0.373073	0.389718	0.596735	-0.0506014	0.857867	0.945524	Non-Significant	77.6145	2.21745	0.308861	5.96068880292357e-12
PanWU01x14_000520	NA Serine/threonine protein kinase	-0.386779	0.154395	0.49739	Non-Significant	67.9739	0.65027	0.651096	0.578444	-0.386779	0.154395	0.49739	Non-Significant	250.84	3.1478	0.207559	3.07982159746333e-50
PanWU01x14_000530	NA hypothetical protein	0.159461	0.570262	0.791766	Non-Significant	2.87872	1.05746	1.46973	NA	0.159461	0.570262	0.791766	Non-Significant	1.16156	3.65591	2.28837	0.185623
PanWU01x14_000540	NA hypothetical protein	-0.39468	0.14543	0.4877	Non-Significant	0.137005	-1.2318	4.08047	NA	-0.39468	0.14543	0.4877	Non-Significant	1.0477	1.07883	2.25126	0.731738
PanWU01x14_000550	NA Mitogen-activated protein kinase kinase kinase	-0.186096	0.506653	0.750879	Non-Significant	0	NA	NA	NA	-0.186096	0.506653	0.750879	Non-Significant	2.67268	2.12114	1.46451	0.236576
PanWU01x14_000560	NA Serine/threonine protein kinase	0.156464	0.577622	0.796015	Non-Significant	32.9977	0.479699	0.700096	0.720296	0.156464	0.577622	0.796015	Non-Significant	72.8512	3.43196	0.368818	1.97686030704317e-19
PanWU01x14_000570	NA S-receptor-like serine/threonine-protein kinase	0.281358	0.30969	0.614058	Non-Significant	0	NA	NA	NA	0.281358	0.30969	0.614058	Non-Significant	0.486576	2.4031	3.43737	NA
PanWU01x14_000580	NA S-receptor-like serine/threonine-protein kinase	-0.0569674	0.840186	0.937299	Non-Significant	0.29734	1.52172	4.03732	NA	-0.0569674	0.840186	0.937299	Non-Significant	1.83917	4.30288	2.26243	0.107267
PanWU01x14_000610	NA Tyrosine-protein kinase	0.347411	0.204526	0.513172	Non-Significant	0	NA	NA	NA	0.347411	0.204526	0.513172	Non-Significant	0.16564	-0.969621	4.08047	NA
PanWU01x14_000640	NA B-box-type zinc finger	-0.141113	0.615923	0.819624	Non-Significant	59.9118	0.36182	0.437652	0.658224	-0.141113	0.615923	0.819624	Non-Significant	465.479	1.42807	0.180007	2.21421683899612e-14
PanWU01x14_000650	NA LRR domain containing protein	0.234476	0.400259	0.679305	Non-Significant	1236.6	-0.242088	0.257761	0.605199	0.234476	0.400259	0.679305	Non-Significant	1110.21	-0.117161	0.137382	0.514304
PanWU01x14_000660	NA hypothetical protein	0.283947	0.305068	0.609164	Non-Significant	355.528	0.227734	0.300644	0.688036	0.283947	0.305068	0.609164	Non-Significant	417.21	-0.384216	0.161103	0.0376788
PanWU01x14_000680	NA Metallo-beta-lactamase	-0.128937	0.646976	0.839443	Non-Significant	59.7982	-0.16467	0.458203	0.867121	-0.128937	0.646976	0.839443	Non-Significant	79.4967	0.914527	0.296583	0.00556539
PanWU01x14_000690	NA hypothetical protein	0.120289	0.669368	0.852814	Non-Significant	5.62661	0.0196444	1.05561	NA	0.120289	0.669368	0.852814	Non-Significant	7.41957	1.12895	0.895655	0.311159
PanWU01x14_000700	NA S-receptor-like serine/threonine-protein kinase	0.0612258	0.828398	0.93682	Non-Significant	1020.21	-0.25064	0.255664	0.587088	0.0612258	0.828398	0.93682	Non-Significant	882.015	0.0487612	0.144415	0.816074
PanWU01x14_000710	NA hypothetical protein	0.334028	0.223686	0.529207	Non-Significant	0.881163	0.965835	2.35037	NA	0.334028	0.223686	0.529207	Non-Significant	0.18508	0.95986	4.08047	NA
PanWU01x14_000720	NA S-receptor-like serine/threonine-protein kinase	0.0297296	0.916237	0.970917	Non-Significant	0.297338	1.52181	4.03733	NA	0.0297296	0.916237	0.970917	Non-Significant	0.289584	1.67807	4.05444	NA
PanWU01x14_000730	NA S-receptor-like serine/threonine-protein kinase	-0.494168	0.0611542	0.336064	Non-Significant	8.15458	-1.66481	1.04956	0.335726	-0.494168	0.0611542	0.336064	Non-Significant	4.21072	-1.0695	1.11296	0.456369
PanWU01x14_000740	NA Bulb-type lectin domain containing protein	-0.353131	0.196668	0.513172	Non-Significant	2.03545	-0.359269	1.9428	NA	-0.353131	0.196668	0.513172	Non-Significant	2.46409	-2.79481	1.67161	0.163907
PanWU01x14_000750	NA S-locus glycoprotein domain containing protein	0.513742	0.0501229	0.305136	Non-Significant	0.29679	1.54431	4.03925	NA	0.513742	0.0501229	0.305136	Non-Significant	0.853475	-1.90087	2.41968	0.552875
PanWU01x14_000760	NA Serine/threonine protein kinase	-0.589519	0.0207313	0.195026	Non-Significant	9.5196	-0.061195	0.805862	0.975175	-0.589519	0.0207313	0.195026	Non-Significant	6.14052	-2.12945	1.0111	0.0708515
PanWU01x14_000770	NA hypothetical protein	0.387261	0.153838	0.496647	Non-Significant	0	NA	NA	NA	0.387261	0.153838	0.496647	Non-Significant	0.996313	-3.44072	2.67404	0.300245
PanWU01x14_000780	NA S-receptor-like serine/threonine-protein kinase	0.472455	0.0753456	0.371328	Non-Significant	2.84917	-1.09854	1.5538	NA	0.472455	0.0753456	0.371328	Non-Significant	0.659464	-2.84898	3.07161	NA
PanWU01x14_000790	NA hypothetical protein	0.392859	0.147465	0.4877	Non-Significant	0.349646	-0.326797	4.08047	NA	0.392859	0.147465	0.4877	Non-Significant	0	NA	NA	NA
PanWU01x14_000800	NA GAMYB transcription factor	-0.153857	0.584057	0.799873	Non-Significant	34.4047	-4.62721	1.19263	0.00347107	-0.153857	0.584057	0.799873	Non-Significant	33.6386	-4.1281	0.632949	4.96978900989568e-10
PanWU01x14_000810	NA GAMYB transcription factor	-0.116298	0.679791	0.859086	Non-Significant	46.8264	0.939282	0.468681	0.20273	-0.116298	0.679791	0.859086	Non-Significant	113.815	-1.47257	0.308812	8.3027735096869e-06
PanWU01x14_000830	NA hypothetical protein	0.822918	0.000164601	0.0106279	Positive	12.9282	-0.70711	0.923728	0.684608	0.822918	0.000164601	0.0106279	Positive	16.0082	1.05899	0.580861	0.124521
PanWU01x14_000840	NA Cyclin	-0.512743	0.0506475	0.306774	Non-Significant	73.3063	0.678571	0.526805	0.450701	-0.512743	0.0506475	0.306774	Non-Significant	91.3232	0.397968	0.251758	0.190992
PanWU01x14_000850	NA Rieske iron-sulfur protein	0.510769	0.051696	0.309122	Non-Significant	19.6583	1.54778	0.786008	0.212737	0.510769	0.051696	0.309122	Non-Significant	20.5961	1.26632	0.557591	0.0491428
PanWU01x14_000890	NA Aromatic-L-amino-acid decarboxylase	0.347411	0.204526	0.513172	Non-Significant	0	NA	NA	NA	0.347411	0.204526	0.513172	Non-Significant	0	NA	NA	NA
PanWU01x14_000900	PanENT2 Equilibrative nucleoside transporter	-0.0312378	0.912002	0.969407	Non-Significant	295.303	-0.34144	0.317434	0.541759	-0.0312378	0.912002	0.969407	Non-Significant	334.027	-0.305832	0.166007	0.12012
PanWU01x14_000910	NA hypothetical protein	-0.361341	0.185734	0.513172	Non-Significant	43.9348	-0.481487	0.50786	0.600948	-0.361341	0.185734	0.513172	Non-Significant	33.605	-0.407262	0.406889	0.434964
PanWU01x14_000920	NA Transmembrane protein	-0.375777	0.167482	0.513172	Non-Significant	573.744	0.592869	0.458517	0.449219	-0.375777	0.167482	0.513172	Non-Significant	901.421	0.358204	0.192019	0.114975
PanWU01x14_000930	PanMYB28 MYB transcription factor	0.191287	0.494653	0.743729	Non-Significant	4.62889	-5.80882	2.19903	NA	0.191287	0.494653	0.743729	Non-Significant	6.43014	0.95448	0.894654	0.401325
PanWU01x14_000940	NA Chloramphenicol acetyltransferase-like domain containing protein	-0.244399	0.380021	0.663852	Non-Significant	0	NA	NA	NA	-0.244399	0.380021	0.663852	Non-Significant	0	NA	NA	NA
PanWU01x14_000960	NA Zinc finger, BED-type	-0.103217	0.714324	0.876899	Non-Significant	0	NA	NA	NA	-0.103217	0.714324	0.876899	Non-Significant	0.159892	-0.909891	4.08047	NA
PanWU01x14_000970	NA Transferase	0.0415628	0.883077	0.957603	Non-Significant	512.297	0.0639463	0.318519	0.928357	0.0415628	0.883077	0.957603	Non-Significant	595.383	-0.371413	0.154805	0.0364138
PanWU01x14_000990	NA hypothetical protein	-0.109104	0.698712	0.868244	Non-Significant	13.022	0.0312025	0.788541	0.986474	-0.109104	0.698712	0.868244	Non-Significant	7.39906	0.156259	0.808902	0.896038
PanWU01x14_001000	NA Transferase	0.732842	0.00188425	0.0504766	Non-Significant	414.83	-0.152981	0.456454	0.876976	0.732842	0.00188425	0.0504766	Non-Significant	335.128	-0.997432	0.208148	7.43722679394133e-06
PanWU01x14_001010	NA Diacylglycerol kinase	0.275482	0.320329	0.622261	Non-Significant	1036.38	0.000242116	0.379123	0.999534	0.275482	0.320329	0.622261	Non-Significant	1610.87	0.821953	0.159696	1.31237006225838e-06
PanWU01x14_001020	NA Protein Thf	0.208041	0.456855	0.717025	Non-Significant	319.813	0.163675	0.237821	0.719055	0.208041	0.456855	0.717025	Non-Significant	344.145	-0.00115725	0.156314	0.996558
PanWU01x14_001030	NA hypothetical protein	-0.220276	0.430185	0.697957	Non-Significant	0	NA	NA	NA	-0.220276	0.430185	0.697957	Non-Significant	5.36203	5.86061	1.48363	0.000276449
PanWU01x14_001040	NA hypothetical protein	0.347411	0.204526	0.513172	Non-Significant	0	NA	NA	NA	0.347411	0.204526	0.513172	Non-Significant	49.6704	8.10821	1.21867	2.12720016396636e-10
PanWU01x14_001050	NA Wound-responsive family protein	0.356464	0.19218	0.513172	Non-Significant	3.91331	0.677861	1.11024	NA	0.356464	0.19218	0.513172	Non-Significant	1.22261	1.38946	2.29201	0.656365
PanWU01x14_001060	NA Vesicle-associated membrane-protein-associated protein	-0.398354	0.141383	0.482662	Non-Significant	455.061	1.0252	0.497538	0.188476	-0.398354	0.141383	0.482662	Non-Significant	585.226	-1.17558	0.15185	9.70396371460509e-14
PanWU01x14_001070	NA Wound-responsive family protein	0.293923	0.287639	0.594155	Non-Significant	308.844	0.857433	0.372123	0.133648	0.293923	0.287639	0.594155	Non-Significant	102.506	-0.893119	0.316066	0.0118958
PanWU01x14_001080	NA hypothetical protein	0.363865	0.182453	0.513172	Non-Significant	24.9037	-0.413773	0.688139	0.757591	0.363865	0.182453	0.513172	Non-Significant	10.6294	1.22005	0.748601	0.176075
PanWU01x14_001090	NA Deep orange protein	0.410411	0.128639	0.464672	Non-Significant	2402.27	-0.160613	0.248868	0.738621	0.410411	0.128639	0.464672	Non-Significant	2525.57	-0.0369734	0.119736	0.833036
PanWU01x14_001100	NA hypothetical protein	-0.611419	0.0154409	0.167481	Non-Significant	243.937	0.132374	0.313739	0.839659	-0.611419	0.0154409	0.167481	Non-Significant	341.329	-0.930027	0.209794	3.78635923124783e-05
PanWU01x14_001110	NA Pentatricopeptide repeat	-0.428883	0.110672	0.439021	Non-Significant	2.00469	1.54407	1.65515	NA	-0.428883	0.110672	0.439021	Non-Significant	1.16248	-3.66006	2.28738	0.184832
PanWU01x14_001120	NA Parvalbumin	-0.274336	0.322428	0.622653	Non-Significant	2.3426	-0.00336968	1.47164	NA	-0.274336	0.322428	0.622653	Non-Significant	4.6211	0.341784	1.19718	0.847231
PanWU01x14_001130	NA Parvalbumin	-0.122045	0.664798	0.850193	Non-Significant	216.91	0.649387	0.503183	0.449824	-0.122045	0.664798	0.850193	Non-Significant	439.196	0.136343	0.164673	0.528573
PanWU01x14_001140	NA embryo defective	-0.337759	0.218235	0.528162	Non-Significant	261.807	0.706135	0.295432	0.116792	-0.337759	0.218235	0.528162	Non-Significant	262.984	-0.63006	0.175578	0.00105742
PanWU01x14_001160	NA Ion transport domain containing protein	0.343688	0.209748	0.519024	Non-Significant	0.233556	-1.29623	4.08047	NA	0.343688	0.209748	0.519024	Non-Significant	0.894965	3.29569	2.76021	0.340686
PanWU01x14_001180	NA Chloroplast protein import component	0.518591	0.0476332	0.297549	Non-Significant	77.799	1.04532	0.426511	0.106266	0.518591	0.0476332	0.297549	Non-Significant	30.3906	-0.197864	0.417821	0.735295
PanWU01x14_001190	NA Galacturonosyltransferase	0.58155	0.0229659	0.205047	Non-Significant	647.662	0.626963	0.250239	0.0973687	0.58155	0.0229659	0.205047	Non-Significant	613.401	-0.33624	0.144831	0.0436708
PanWU01x14_001200	NA QWRF family	-0.00992845	0.971986	0.990348	Non-Significant	9.57903	4.65276	1.37755	0.0154739	-0.00992845	0.971986	0.990348	Non-Significant	80.2383	6.30519	0.646081	2.78042845399134e-21
PanWU01x14_001210	NA hypothetical protein	0.961275	1.18819765628576e-08	1.65112979532822e-05	Positive	27.8092	-0.365652	0.499018	0.699557	0.961275	1.18819765628576e-08	1.65112979532822e-05	Positive	12.1538	2.64385	0.873349	0.00660512
PanWU01x14_001220	NA hypothetical protein	-0.432093	0.107738	0.434261	Non-Significant	1205.52	0.634729	0.237888	0.0733011	-0.432093	0.107738	0.434261	Non-Significant	1563.91	0.0610589	0.132743	0.743353
PanWU01x14_001230	NA hypothetical protein	-0.61897	0.0138823	0.15801	Non-Significant	208.558	0.626596	0.399241	0.342174	-0.61897	0.0138823	0.15801	Non-Significant	171.346	-3.21848	0.249446	1.38560359540035e-36
PanWU01x14_001240	NA Essential protein Yae1, N-terminal	-0.201603	0.471207	0.726987	Non-Significant	90.7568	0.287125	0.317195	0.620486	-0.201603	0.471207	0.726987	Non-Significant	114.573	0.552477	0.260943	0.0691266
PanWU01x14_001250	NA Formiminotransferase catalytic domain containing protein	-0.18847	0.501149	0.747763	Non-Significant	19.9183	0.185106	0.633286	0.894086	-0.18847	0.501149	0.747763	Non-Significant	38.9511	1.04428	0.37223	0.012597
PanWU01x14_001260	NA hypothetical protein	0.392859	0.147465	0.4877	Non-Significant	1.01398	-2.41467	2.61934	NA	0.392859	0.147465	0.4877	Non-Significant	1.23395	0.560269	2.5125	0.879956
PanWU01x14_001270	NA Formiminotransferase catalytic domain containing protein	0.455038	0.0883252	0.399107	Non-Significant	712.472	-0.235634	0.44379	0.791665	0.455038	0.0883252	0.399107	Non-Significant	615.714	-0.322753	0.198977	0.178483
PanWU01x14_001280	NA Formiminotransferase catalytic domain containing protein	-0.155103	0.580979	0.797967	Non-Significant	0.450571	2.13222	3.99406	NA	-0.155103	0.580979	0.797967	Non-Significant	37.8451	5.46955	0.732328	7.42649338359026e-13
PanWU01x14_001290	NA Formiminotransferase, N-terminal subdomain containing protein	-0.205931	0.461533	0.720247	Non-Significant	0	NA	NA	NA	-0.205931	0.461533	0.720247	Non-Significant	1.12673	2.44202	2.37405	0.420445
PanWU01x14_001300	NA Glycosyl transferase	0.338582	0.217044	0.526854	Non-Significant	567.682	0.0149893	0.210159	0.976288	0.338582	0.217044	0.526854	Non-Significant	728.397	0.307364	0.140392	0.0588846
PanWU01x14_001310	NA Developmental regulator, ULTRAPETALA	0.061157	0.828588	0.936945	Non-Significant	447.19	0.378306	0.281728	0.429753	0.061157	0.828588	0.936945	Non-Significant	553.827	-0.650313	0.144614	2.8629159318679e-05
PanWU01x14_001320	NA hypothetical protein	-0.266024	0.337888	0.635587	Non-Significant	0.147917	0.675861	4.08047	NA	-0.266024	0.337888	0.635587	Non-Significant	1.30403	2.68918	2.10937	0.305187
PanWU01x14_001330	NA hypothetical protein	-0.244399	0.380021	0.663852	Non-Significant	0.151743	0.68962	4.08047	NA	-0.244399	0.380021	0.663852	Non-Significant	0.336198	-1.86952	4.03687	NA
PanWU01x14_001350	NA Tetratricopeptide-like helical domain containing protein	0.0258778	0.927061	0.975748	Non-Significant	74.178	0.335801	0.329448	0.568637	0.0258778	0.927061	0.975748	Non-Significant	73.6231	-0.0473588	0.324757	0.921843
PanWU01x14_001360	NA SCAMP	-0.517706	0.0480808	0.298396	Non-Significant	1765.53	-0.00518889	0.20164	0.991491	-0.517706	0.0480808	0.298396	Non-Significant	2091.7	-0.353659	0.127814	0.0140129
PanWU01x14_001370	NA Tyrosine-protein kinase	-0.0864616	0.75931	0.90186	Non-Significant	2.82751	0.449067	1.4717	NA	-0.0864616	0.75931	0.90186	Non-Significant	3.4904	-0.147239	1.22735	0.935284
PanWU01x14_001380	NA hypothetical protein	0.389206	0.151603	0.493118	Non-Significant	33.9786	-1.29874	0.484246	0.0714846	0.389206	0.151603	0.493118	Non-Significant	22.4526	-0.175811	0.504028	0.809151
PanWU01x14_001390	NA hypothetical protein	-0.0477094	0.865921	0.949535	Non-Significant	8.1431	-1.12402	0.767752	0.381944	-0.0477094	0.865921	0.949535	Non-Significant	4.847	-1.15585	0.996807	0.357061
PanWU01x14_001400	NA Protein kinase-like domain containing protein	0.235547	0.398047	0.67735	Non-Significant	3.27825	-0.760679	1.51398	NA	0.235547	0.398047	0.67735	Non-Significant	4.31363	-1.19568	1.1345	0.407813
PanWU01x14_001410	NA Tetratricopeptide-like helical domain containing protein	0.144342	0.607786	0.81473	Non-Significant	210.953	0.403378	0.300018	0.429175	0.144342	0.607786	0.81473	Non-Significant	168.337	-0.247515	0.196278	0.310912
PanWU01x14_001420	NA Tyrosine-protein kinase	0.0487109	0.86313	0.948479	Non-Significant	1746.75	-0.75472	0.266121	0.0533511	0.0487109	0.86313	0.948479	Non-Significant	1962.83	-0.16393	0.112941	0.235462
PanWU01x14_001440	NA Lipoyl synthase	0.635174	0.0109494	0.138871	Non-Significant	657.564	0.468457	0.30362	0.35206	0.635174	0.0109494	0.138871	Non-Significant	683.204	0.0389175	0.142045	0.853497
PanWU01x14_001450	NA hypothetical protein	-0.555601	0.0315283	0.241502	Non-Significant	330.895	0.656428	0.44119	0.373538	-0.555601	0.0315283	0.241502	Non-Significant	269.372	-0.714988	0.202646	0.00130438
PanWU01x14_001460	NA hypothetical protein	-0.67443	0.00582045	0.0972947	Non-Significant	17.3296	0.431609	0.674501	0.74074	-0.67443	0.00582045	0.0972947	Non-Significant	32.3463	-0.25271	0.472509	0.698276
PanWU01x14_001470	NA hypothetical protein	0.192183	0.492594	0.742095	Non-Significant	1.1689	0.76655	2.59084	NA	0.192183	0.492594	0.742095	Non-Significant	2.29156	-1.93782	1.58586	0.327843
PanWU01x14_001480	NA CTTNBP 2 amino-terminal-like protein	0.280605	0.311042	0.615518	Non-Significant	47.0393	0.823506	0.497865	0.312342	0.280605	0.311042	0.615518	Non-Significant	156.011	1.53223	0.215125	8.90639347173726e-12
PanWU01x14_001500	NA BTB-kelch protein	0.0158932	0.955169	0.983352	Non-Significant	434.812	12.0398	1.23518	4.71230950932328e-20	0.0158932	0.955169	0.983352	Non-Significant	0.961815	-1.13978	2.30712	0.722815
PanWU01x14_001510	NA hypothetical protein	0.040428	0.886251	0.958755	Non-Significant	1.09056	1.12578	2.01598	NA	0.040428	0.886251	0.958755	Non-Significant	6.79043	2.2694	1.05964	0.0654605
PanWU01x14_001520	NA hypothetical protein	0.232096	0.405196	0.683439	Non-Significant	0.154615	0.682338	4.08047	NA	0.232096	0.405196	0.683439	Non-Significant	1.27961	3.803	2.20471	0.148955
PanWU01x14_001530	PanHCE8 GH3-like hormone conjugating enzyme	0.211337	0.449591	0.712025	Non-Significant	52.6955	-1.99699	0.708536	0.055201	0.211337	0.449591	0.712025	Non-Significant	11.3025	-0.118469	0.692475	0.908799
PanWU01x14_001560	NA S-linalool synthase	0.0213908	0.939684	0.976833	Non-Significant	6.26403	-2.57678	1.21749	0.175665	0.0213908	0.939684	0.976833	Non-Significant	2.88467	4.96442	3.92218	0.308896
PanWU01x14_001620	NA Mpv17/PMP	0.25053	0.367798	0.659024	Non-Significant	244.193	-2.25165	0.713667	0.0268009	0.25053	0.367798	0.659024	Non-Significant	100.69	1.26555	0.252552	2.58282420183219e-06
PanWU01x14_001630	NA hypothetical protein	-0.343554	0.209937	0.519093	Non-Significant	95.7969	-0.0840325	0.401641	0.925651	-0.343554	0.209937	0.519093	Non-Significant	74.8355	0.198772	0.273758	0.586975
PanWU01x14_001640	NA cell wall protein precursor	-0.0373179	0.894954	0.962362	Non-Significant	15.1449	1.7411	0.698309	0.0992883	-0.0373179	0.894954	0.962362	Non-Significant	6.31357	0.753996	0.93467	0.540446
PanWU01x14_001650	NA hypothetical protein	-0.590345	0.0205097	0.193868	Non-Significant	17.107	0.202112	0.800741	0.909419	-0.590345	0.0205097	0.193868	Non-Significant	3.78774	-0.672125	1.11425	0.658108
PanWU01x14_001660	NA Protein phosphatase	0.933905	3.59012694378501e-07	0.000139932	Positive	1326.88	0.896785	0.334517	0.0716381	0.933905	3.59012694378501e-07	0.000139932	Positive	1450.33	0.704571	0.131751	4.69789569354455e-07
PanWU01x14_001670	NA hypothetical protein	-0.070261	0.803501	0.924731	Non-Significant	0.614446	2.60297	3.61995	NA	-0.070261	0.803501	0.924731	Non-Significant	0.168007	-0.96174	4.08047	NA
PanWU01x14_001680	NA hypothetical protein	0.470581	0.0766725	0.374352	Non-Significant	5.04745	-0.482938	1.26297	NA	0.470581	0.0766725	0.374352	Non-Significant	3.16841	0.166097	1.22609	0.926861
PanWU01x14_001690	NA Ribonuclease H-like domain containing protein	0.480492	0.0698431	0.358135	Non-Significant	5.68528	-2.11716	1.20955	NA	0.480492	0.0698431	0.358135	Non-Significant	1.74108	0.153397	1.83423	0.95588
PanWU01x14_001700	NA hypothetical protein	-0.30406	0.270546	0.576834	Non-Significant	1.01987	0.418824	2.24916	NA	-0.30406	0.270546	0.576834	Non-Significant	1.97832	-3.35796	1.85155	0.126848
PanWU01x14_001710	NA Photosystem II Pbs	0.729901	0.00200745	0.0524613	Non-Significant	43.9872	-0.0696106	0.537984	0.954624	0.729901	0.00200745	0.0524613	Non-Significant	23.5228	-0.363778	0.468839	0.558479
PanWU01x14_001720	NA hypothetical protein	0.0881958	0.754617	0.898797	Non-Significant	1321.18	0.160659	0.265201	0.755045	0.0881958	0.754617	0.898797	Non-Significant	923.397	0.434334	0.15276	0.0113082
PanWU01x14_001740	NA Zinc finger, CCHC-type	0.431845	0.107963	0.434474	Non-Significant	16.9771	-1.9058	0.724462	0.0787102	0.431845	0.107963	0.434474	Non-Significant	9.31017	1.57832	0.765881	0.0778276
PanWU01x14_001750	NA Nucleic acid-binding, OB-fold containing protein	0.13249	0.637854	0.833734	Non-Significant	205.188	0.742101	0.289653	0.0886699	0.13249	0.637854	0.833734	Non-Significant	125.663	-1.0663	0.265846	0.00021835
PanWU01x14_001760	PanWRKY11 WRKY domain containing protein	0.197278	0.480969	0.734004	Non-Significant	2878.14	-0.138486	0.395092	0.870868	0.197278	0.480969	0.734004	Non-Significant	1508.84	-1.53689	0.157182	2.32603135727981e-21
PanWU01x14_001770	NA Small GTP-binding domain containing protein	-0.35493	0.194237	0.513172	Non-Significant	652.095	0.0868967	0.294463	0.892923	-0.35493	0.194237	0.513172	Non-Significant	827.67	-0.589082	0.148526	0.000259683
PanWU01x14_001780	NA hypothetical protein	0.347411	0.204526	0.513172	Non-Significant	0	NA	NA	NA	0.347411	0.204526	0.513172	Non-Significant	0.14814	0.996943	4.08047	NA
PanWU01x14_001790	NA hypothetical protein	-0.368217	0.176886	0.513172	Non-Significant	13.5085	-1.50798	1.01686	0.374951	-0.368217	0.176886	0.513172	Non-Significant	6.17707	-6.07202	1.45594	0.000114723
PanWU01x14_001800	NA Hopanoid-associated sugar epimerase	0.637481	0.0105746	0.136415	Non-Significant	102.39	0.185292	0.401943	0.822945	0.637481	0.0105746	0.136415	Non-Significant	203.768	1.18352	0.217844	2.99085369619573e-07
PanWU01x14_001840	NA hypothetical protein	0.194208	0.487959	0.739201	Non-Significant	0	NA	NA	NA	0.194208	0.487959	0.739201	Non-Significant	0.502646	-2.4494	3.39741	NA
PanWU01x14_001870	NA Serine/threonine protein kinase	-0.356367	0.19231	0.513172	Non-Significant	92.9857	9.81208	1.33844	3.04379297717354e-11	-0.356367	0.19231	0.513172	Non-Significant	1.08329	3.53971	2.5719	0.263561
PanWU01x14_001880	NA B-cell lymphoma 6 protein	0.157487	0.575106	0.794681	Non-Significant	69.4462	-2.1539	0.897969	0.115289	0.157487	0.575106	0.794681	Non-Significant	95.8215	2.14349	0.270497	2.37908576231152e-14
PanWU01x14_001890	NA hypothetical protein	-0.00288488	0.991859	0.997084	Non-Significant	6.88166	-0.555278	1.17411	0.81768	-0.00288488	0.991859	0.997084	Non-Significant	2.23987	0.289436	1.48489	0.895234
PanWU01x14_001900	NA Phosphate transporter	-0.220276	0.430185	0.697957	Non-Significant	0	NA	NA	NA	-0.220276	0.430185	0.697957	Non-Significant	0.370613	1.98755	4.02645	NA
PanWU01x14_001910	NA hypothetical protein	0.51957	0.0471419	0.296187	Non-Significant	16.1187	-0.0233842	0.806238	0.989981	0.51957	0.0471419	0.296187	Non-Significant	11.5288	1.24538	0.702563	0.136639
PanWU01x14_001920	NA Phosphate transporter	0.0460099	0.870659	0.951843	Non-Significant	7.77028	-1.59501	1.05075	0.361415	0.0460099	0.870659	0.951843	Non-Significant	4.52559	2.14893	1.27336	0.159297
PanWU01x14_001930	NA hypothetical protein	0.489438	0.0640652	0.343382	Non-Significant	332.856	-1.35163	0.540047	0.0975589	0.489438	0.0640652	0.343382	Non-Significant	129.137	-1.23038	0.242951	1.98381475906851e-06
PanWU01x14_001940	NA Trehalose-phosphatase	0.242857	0.383128	0.666331	Non-Significant	6148.71	-1.06648	0.479197	0.149832	0.242857	0.383128	0.666331	Non-Significant	2896.24	-0.936719	0.146294	1.05925192800068e-09
PanWU01x14_001950	NA hypothetical protein	0.347411	0.204526	0.513172	Non-Significant	0.404009	-2.28691	4.03102	NA	0.347411	0.204526	0.513172	Non-Significant	0	NA	NA	NA
PanWU01x14_001960	NA hypothetical protein	-0.45144	0.0911922	0.405086	Non-Significant	111.299	0.409314	0.292496	0.408371	-0.45144	0.0911922	0.405086	Non-Significant	533.863	2.10878	0.166783	3.65094961515972e-35
PanWU01x14_001990	NA ER lumen protein retaining receptor	-0.681259	0.00516651	0.091029	Non-Significant	103.358	0.818877	0.457257	0.265681	-0.681259	0.00516651	0.091029	Non-Significant	136.076	0.00577151	0.229232	0.988355
PanWU01x14_002000	NA Peptidyl-prolyl cis-trans isomerase, FKBP-type	-0.26042	0.348543	0.642062	Non-Significant	1164.34	-0.338527	0.261081	0.44763	-0.26042	0.348543	0.642062	Non-Significant	858.709	-0.0606031	0.130725	0.741402
PanWU01x14_002010	NA Ubiquitin-binding domain containing protein	0.183734	0.512159	0.752491	Non-Significant	6.88453	0.361176	0.96001	0.859856	0.183734	0.512159	0.752491	Non-Significant	3.33689	-2.50729	1.34626	0.115674
PanWU01x14_002020	NA DNA polymerase III, subunit gamma/ tau	0.0987442	0.726253	0.883433	Non-Significant	768.547	-0.176117	0.259632	0.72374	0.0987442	0.726253	0.883433	Non-Significant	764.664	-0.580479	0.149642	0.000363562
PanWU01x14_002030	NA ELMO domain containing protein	-0.392392	0.147989	0.488322	Non-Significant	255.402	-0.325847	0.279989	0.503336	-0.392392	0.147989	0.488322	Non-Significant	237.766	0.348903	0.184402	0.109371
PanWU01x14_002040	NA hypothetical protein	0.379396	0.163099	0.509758	Non-Significant	1267.96	0.0617693	0.224997	0.901502	0.379396	0.163099	0.509758	Non-Significant	1065.28	0.320255	0.122672	0.0213211
PanWU01x14_002050	NA hypothetical protein	0.245497	0.377816	0.663852	Non-Significant	1.3558	-4.00817	2.27165	NA	0.245497	0.377816	0.663852	Non-Significant	1.57519	1.8781	1.90591	0.443416
PanWU01x14_002060	NA RNA polymerase II-binding domain containing protein	0.330477	0.228952	0.533261	Non-Significant	226.805	-0.107814	0.323405	0.877798	0.330477	0.228952	0.533261	Non-Significant	193.207	0.0718107	0.238185	0.837787
PanWU01x14_002070	NA Alpha-L-arabinofuranosidase	0.594954	0.0193055	0.188291	Non-Significant	3994.74	-0.343369	0.222091	0.350739	0.594954	0.0193055	0.188291	Non-Significant	2749.85	-1.97626	0.130413	3.67481261128528e-50
PanWU01x14_002080	NA Alpha-L-arabinofuranosidase, C-terminal	0.490691	0.0632843	0.341314	Non-Significant	1525.42	-0.0258061	0.19904	0.954578	0.490691	0.0632843	0.341314	Non-Significant	859.399	-1.76453	0.143233	2.02540841734961e-33
PanWU01x14_002120	NA hypothetical protein	0.347411	0.204526	0.513172	Non-Significant	0	NA	NA	NA	0.347411	0.204526	0.513172	Non-Significant	0	NA	NA	NA
PanWU01x14_002140	NA hypothetical protein	0.347411	0.204526	0.513172	Non-Significant	0	NA	NA	NA	0.347411	0.204526	0.513172	Non-Significant	0	NA	NA	NA
PanWU01x14_002150	NA hypothetical protein	0.138768	0.621858	0.823818	Non-Significant	29.3807	0.823538	0.607878	0.425068	0.138768	0.621858	0.823818	Non-Significant	63.6548	-9.43829	1.21145	6.6467228786256e-14
PanWU01x14_002160	NA hypothetical protein	0.246203	0.376402	0.663852	Non-Significant	1.70685	0.0944301	1.91588	NA	0.246203	0.376402	0.663852	Non-Significant	2.63584	-1.17398	1.42216	0.53004
PanWU01x14_002170	NA LRR domain containing protein	0.339429	0.215823	0.525715	Non-Significant	45.4538	-0.914989	0.46934	0.217563	0.339429	0.215823	0.525715	Non-Significant	46.017	0.567946	0.334156	0.155989
PanWU01x14_002180	NA hypothetical protein	0.384479	0.157073	0.50169	Non-Significant	15.1055	-0.71889	0.766462	0.605576	0.384479	0.157073	0.50169	Non-Significant	13.3116	1.05051	0.643748	0.175488
PanWU01x14_002190	NA 43kDa postsynaptic protein	-0.209629	0.453347	0.714811	Non-Significant	392.278	-0.0195894	0.23686	0.972275	-0.209629	0.453347	0.714811	Non-Significant	497.077	0.399916	0.140417	0.0111501
PanWU01x14_002200	NA hypothetical protein	0.194591	0.487084	0.738409	Non-Significant	0	NA	NA	NA	0.194591	0.487084	0.738409	Non-Significant	0.480837	-0.857537	3.20575	NA
PanWU01x14_002210	NA Aldo/keto reductase	-0.321799	0.242146	0.547523	Non-Significant	224.264	0.626365	0.415158	0.364816	-0.321799	0.242146	0.547523	Non-Significant	223.925	-4.71738	0.287069	7.69915606305721e-59
PanWU01x14_002220	NA hypothetical protein	0.372799	0.171146	0.513172	Non-Significant	3.70402	-0.749843	1.40311	NA	0.372799	0.171146	0.513172	Non-Significant	2.19701	-4.59774	1.84286	0.0286673
PanWU01x14_002230	NA Aldo/keto reductase/potassium channel subunit beta	-0.394718	0.145387	0.4877	Non-Significant	69.8528	1.00456	0.483785	0.184575	-0.394718	0.145387	0.4877	Non-Significant	55.0424	-6.02926	0.712026	2.98814901449483e-16
PanWU01x14_002240	NA Ribosomal protein	-0.131407	0.640629	0.835311	Non-Significant	2.09946	0.490843	1.68733	NA	-0.131407	0.640629	0.835311	Non-Significant	0.535366	1.02114	3.39279	NA
PanWU01x14_002250	NA 50S ribosomal protein	-0.279218	0.31354	0.617517	Non-Significant	44.7059	0.442037	0.400364	0.528411	-0.279218	0.31354	0.617517	Non-Significant	36.9152	-0.594465	0.37028	0.183342
PanWU01x14_002260	NA 50S ribosomal protein	-0.572242	0.0258031	0.218346	Non-Significant	99.0902	0.872622	0.304569	0.0502494	-0.572242	0.0258031	0.218346	Non-Significant	97.0763	0.699197	0.260534	0.0175847
PanWU01x14_002270	NA WD repeat containing protein	0.241407	0.386064	0.668345	Non-Significant	849.529	0.00189166	0.221402	0.997265	0.241407	0.386064	0.668345	Non-Significant	959.311	0.0104247	0.145967	0.963045
PanWU01x14_002280	NA hypothetical protein	-0.339456	0.215783	0.525694	Non-Significant	0.841322	-2.12923	3.41576	NA	-0.339456	0.215783	0.525694	Non-Significant	2.33114	1.31838	1.43592	0.479249
PanWU01x14_002290	NA hypothetical protein	0.108283	0.700882	0.86933	Non-Significant	7.26981	-0.14912	0.808105	0.934735	0.108283	0.700882	0.86933	Non-Significant	8.4091	0.861158	0.801788	0.397834
PanWU01x14_002300	NA UDP-glucuronosyl/UDP-glucosyltransferase	0.00908488	0.974366	0.991087	Non-Significant	63.2654	1.49968	0.64202	0.12743	0.00908488	0.974366	0.991087	Non-Significant	123.752	-1.6467	0.263658	2.81483629835279e-09
PanWU01x14_002310	NA hypothetical protein	0.305169	0.268715	0.574936	Non-Significant	28.8586	-0.719428	0.523781	0.417908	0.305169	0.268715	0.574936	Non-Significant	27.9818	0.807541	0.440186	0.121843
PanWU01x14_002330	NA hypothetical protein	0.480355	0.0699341	0.358487	Non-Significant	39.1087	-0.712651	0.434998	0.317625	0.480355	0.0699341	0.358487	Non-Significant	44.5592	1.41049	0.364243	0.000372972
PanWU01x14_002340	NA Plant organelle RNA recognition domain containing protein	0.255053	0.358921	0.650688	Non-Significant	24.8618	0.443844	0.541176	0.660992	0.255053	0.358921	0.650688	Non-Significant	23.4184	-0.0756335	0.45372	0.91067
PanWU01x14_002350	NA hypothetical protein	0.100115	0.72259	0.880968	Non-Significant	5.0008	0.725371	1.15981	NA	0.100115	0.72259	0.880968	Non-Significant	5.63051	-0.357571	0.985181	0.801103
PanWU01x14_002370	NA hypothetical protein	0.112367	0.690108	0.863913	Non-Significant	66.9554	-0.579187	0.354749	0.319236	0.112367	0.690108	0.863913	Non-Significant	65.0355	0.709025	0.288355	0.031425
PanWU01x14_002380	NA hypothetical protein	0.0981949	0.727722	0.884396	Non-Significant	56.403	-0.760368	0.354922	0.16959	0.0981949	0.727722	0.884396	Non-Significant	43.8104	0.285973	0.382327	0.574374
PanWU01x14_002390	NA Coatomer beta subunit	0.525553	0.0442195	0.286383	Non-Significant	173.635	-0.65308	0.379148	0.287947	0.525553	0.0442195	0.286383	Non-Significant	230.809	0.151705	0.236792	0.636427
PanWU01x14_002400	NA hypothetical protein	0.110758	0.694346	0.866097	Non-Significant	30.5525	-0.354821	0.517865	0.720296	0.110758	0.694346	0.866097	Non-Significant	16.4167	-0.432165	0.605627	0.593318
PanWU01x14_002410	NA hypothetical protein	0.347411	0.204526	0.513172	Non-Significant	0	NA	NA	NA	0.347411	0.204526	0.513172	Non-Significant	0	NA	NA	NA
PanWU01x14_002420	NA hypothetical protein	0.347411	0.204526	0.513172	Non-Significant	0	NA	NA	NA	0.347411	0.204526	0.513172	Non-Significant	0	NA	NA	NA
PanWU01x14_002430	NA Mpv17/PMP	-0.503217	0.0558552	0.321449	Non-Significant	283.688	0.308811	0.261788	0.496089	-0.503217	0.0558552	0.321449	Non-Significant	538.637	0.274352	0.160001	0.15178
PanWU01x14_002440	NA hypothetical protein	0.648207	0.00896137	0.124636	Non-Significant	164.336	-0.123035	0.400413	0.888178	0.648207	0.00896137	0.124636	Non-Significant	154.67	0.227676	0.358832	0.640068
PanWU01x14_002450	NA VQ motif containing protein	-0.0125016	0.96473	0.9869	Non-Significant	1516.18	-0.768203	0.475527	0.324874	-0.0125016	0.96473	0.9869	Non-Significant	3629.46	1.18823	0.159336	8.06148042842478e-13
PanWU01x14_002460	NA hypothetical protein	0.641132	0.010002	0.133126	Non-Significant	1004.47	0.543472	0.533829	0.569231	0.641132	0.010002	0.133126	Non-Significant	202.562	0.698104	0.306623	0.0484795
PanWU01x14_002470	NA hypothetical protein	0.497701	0.0590433	0.330448	Non-Significant	2428.99	0.131094	0.510202	0.907839	0.497701	0.0590433	0.330448	Non-Significant	522.909	-0.0670095	0.525803	0.931259
PanWU01x14_002480	NA hypothetical protein	0.379328	0.16318	0.509758	Non-Significant	1.97935	-2.48974	1.90956	NA	0.379328	0.16318	0.509758	Non-Significant	5.53545	-1.40379	0.962745	0.232947
PanWU01x14_002490	NA hypothetical protein	0.533649	0.0404815	0.275086	Non-Significant	0.297177	1.52879	4.03791	NA	0.533649	0.0404815	0.275086	Non-Significant	0.370541	1.98761	4.02649	NA
PanWU01x14_002500	NA X8 domain containing protein	-0.266187	0.337581	0.63527	Non-Significant	13.1313	1.37597	0.760747	0.259372	-0.266187	0.337581	0.63527	Non-Significant	18.3257	-1.21575	0.540928	0.0518015
PanWU01x14_002510	PanHK2 Histidine kinase	0.601764	0.0176264	0.178503	Non-Significant	2349.68	-0.23185	0.328964	0.711629	0.601764	0.0176264	0.178503	Non-Significant	1751.51	-0.50495	0.130278	0.000368024
PanWU01x14_002520	NA hypothetical protein	0.410642	0.128403	0.464428	Non-Significant	51.0113	-0.803887	0.702297	0.511084	0.410642	0.128403	0.464428	Non-Significant	102.176	-0.649029	0.284985	0.0484064
PanWU01x14_002530	NA hypothetical protein	-0.279102	0.313751	0.617551	Non-Significant	3.1178	-2.56731	1.40061	NA	-0.279102	0.313751	0.617551	Non-Significant	3.4674	2.07166	1.4102	0.229067
PanWU01x14_002540	NA hypothetical protein	0.23582	0.397485	0.676826	Non-Significant	0.852104	-2.11544	2.37219	NA	0.23582	0.397485	0.676826	Non-Significant	1.13403	3.62462	2.5079	0.237725
PanWU01x14_002550	NA hypothetical protein	-0.244399	0.380021	0.663852	Non-Significant	0	NA	NA	NA	-0.244399	0.380021	0.663852	Non-Significant	0	NA	NA	NA
PanWU01x14_002560	NA Protein OBERON	0.272263	0.326246	0.625716	Non-Significant	7141.57	-0.606647	0.417363	0.385848	0.272263	0.326246	0.625716	Non-Significant	4463.39	-0.0945714	0.126727	0.575254
PanWU01x14_002570	NA Ubiquitinyl hydrolase	-0.580555	0.0232573	0.206317	Non-Significant	467.891	0.0144519	0.214752	0.977669	-0.580555	0.0232573	0.206317	Non-Significant	588.338	-0.148612	0.138855	0.399785
PanWU01x14_002580	NA Sm-like protein Lsm6/SmF	-0.304974	0.269036	0.575166	Non-Significant	842.113	0.492685	0.270199	0.254907	-0.304974	0.269036	0.575166	Non-Significant	900.877	0.659821	0.19657	0.00233773
PanWU01x14_002600	NA hypothetical protein	0.500429	0.0574505	0.326025	Non-Significant	0	NA	NA	NA	0.500429	0.0574505	0.326025	Non-Significant	0.334321	-1.864	4.0376	NA
PanWU01x14_002610	NA Heat shock protein Hsp90 family	-0.242434	0.383983	0.666889	Non-Significant	2190.8	0.544303	0.360383	0.364429	-0.242434	0.383983	0.666889	Non-Significant	3206.29	-1.2265	0.159838	1.62558177564574e-13
PanWU01x14_002620	NA hypothetical protein	-0.0725297	0.797276	0.921782	Non-Significant	1.39844	0.176302	1.78698	NA	-0.0725297	0.797276	0.921782	Non-Significant	25.5359	1.07667	0.511951	0.0712944
PanWU01x14_002630	NA hypothetical protein	0.350655	0.200046	0.513172	Non-Significant	61.4596	0.643818	0.584429	0.529334	0.350655	0.200046	0.513172	Non-Significant	92.1514	0.424922	0.30676	0.260151
PanWU01x14_002640	NA hypothetical protein	0.373122	0.170746	0.513172	Non-Significant	0	NA	NA	NA	0.373122	0.170746	0.513172	Non-Significant	0.17173	0.95612	4.08047	NA
PanWU01x14_002650	NA Tetratricopeptide-like helical domain containing protein	0.20156	0.471303	0.726987	Non-Significant	241.265	0.139824	0.274674	0.801933	0.20156	0.471303	0.726987	Non-Significant	259.845	-0.0815386	0.183279	0.75168
PanWU01x14_002660	NA hypothetical protein	-0.220276	0.430185	0.697957	Non-Significant	0	NA	NA	NA	-0.220276	0.430185	0.697957	Non-Significant	0	NA	NA	NA
PanWU01x14_002670	NA Chlorophyll A-B binding protein	0.183952	0.511649	0.75224	Non-Significant	192.538	0.0990548	0.290983	0.87503	0.183952	0.511649	0.75224	Non-Significant	271.597	1.26637	0.236619	4.59124909706361e-07
PanWU01x14_002680	NA ATPase, V1 complex, subunit H	0.0504736	0.858223	0.945655	Non-Significant	1974.65	-0.354447	0.235824	0.367228	0.0504736	0.858223	0.945655	Non-Significant	2376.58	-0.251847	0.133799	0.111462
PanWU01x14_002690	NA Very-long-chain 3-ketoacyl-CoA synthase	-0.0226395	0.93617	0.975748	Non-Significant	0	NA	NA	NA	-0.0226395	0.93617	0.975748	Non-Significant	0.171006	0.953257	4.08047	NA
PanWU01x14_002700	NA P-type ATPase, subfamily IIA, SERCA-type	0.538927	0.0381748	0.266515	Non-Significant	69.0126	-2.67441	0.756994	0.0101549	0.538927	0.0381748	0.266515	Non-Significant	10.4696	-0.752884	0.724947	0.415081
PanWU01x14_002720	PanNUP133 Nucleoporin	-0.0215708	0.939178	0.976634	Non-Significant	968.486	0.218076	0.268221	0.664435	-0.0215708	0.939178	0.976634	Non-Significant	1096.46	-0.419964	0.118786	0.00127248
PanWU01x14_002730	NA Mitogen-activated protein kinase kinase kinase	-0.637091	0.0106373	0.136785	Non-Significant	307.993	0.850826	0.334317	0.0908142	-0.637091	0.0106373	0.136785	Non-Significant	353.286	0.242774	0.160085	0.212176
PanWU01x14_002740	NA Vacuolar protein sorting-associated protein	0.392534	0.14783	0.488269	Non-Significant	890.794	-0.197978	0.22937	0.640813	0.392534	0.14783	0.488269	Non-Significant	1007.37	-0.634549	0.127399	2.9924823500033e-06
PanWU01x14_002750	NA Splicing factor-like protein	0.169664	0.545504	0.775024	Non-Significant	91.7278	0.136055	0.457335	0.892176	0.169664	0.545504	0.775024	Non-Significant	101.913	0.235707	0.247235	0.46023
PanWU01x14_002780	NA LRR domain containing protein	0.0306247	0.913723	0.970023	Non-Significant	0	NA	NA	NA	0.0306247	0.913723	0.970023	Non-Significant	0	NA	NA	NA
PanWU01x14_002800	NA LRR domain containing protein	0.347411	0.204526	0.513172	Non-Significant	0.699748	-3.06885	3.97994	NA	0.347411	0.204526	0.513172	Non-Significant	0	NA	NA	NA
PanWU01x14_002810	NA hypothetical protein	0.29315	0.288967	0.595623	Non-Significant	0.908555	3.16189	2.58369	NA	0.29315	0.288967	0.595623	Non-Significant	0.740445	2.99196	3.29465	0.48424
PanWU01x14_002820	NA Transmembrane protein	0.304386	0.270007	0.576287	Non-Significant	406.337	0.36784	0.350315	0.553269	0.304386	0.270007	0.576287	Non-Significant	394.033	-0.0336259	0.160475	0.887232
PanWU01x14_002830	NA DnaJ domain containing protein	0.102411	0.716468	0.878131	Non-Significant	1017.64	-0.155192	0.225473	0.719055	0.102411	0.716468	0.878131	Non-Significant	929.968	-0.00453128	0.128271	0.982908
PanWU01x14_002840	NA hypothetical protein	-0.0899782	0.749803	0.896605	Non-Significant	50.2515	1.12651	0.556276	0.197047	-0.0899782	0.749803	0.896605	Non-Significant	26.3724	0.623496	0.450702	0.260838
PanWU01x14_002850	PanSLY2 F-box domain containing protein	0.447664	0.0942703	0.410653	Non-Significant	53.5431	2.14315	0.47773	0.000389233	0.447664	0.0942703	0.410653	Non-Significant	21.0472	-0.227204	0.485881	0.738893
PanWU01x14_002860	NA LRR domain containing protein	0.275962	0.319453	0.621501	Non-Significant	24.2726	-0.270248	0.560786	0.813439	0.275962	0.319453	0.621501	Non-Significant	6.08184	-0.774366	1.0127	0.564858
PanWU01x14_002870	NA hypothetical protein	-0.269825	0.330767	0.629828	Non-Significant	26.2863	-0.842059	0.471142	0.266605	-0.269825	0.330767	0.629828	Non-Significant	33.2737	1.62112	0.420551	0.000398339
PanWU01x14_002890	NA hypothetical protein	0.633305	0.0112607	0.141654	Non-Significant	72.8104	-0.351426	0.444959	0.674682	0.633305	0.0112607	0.141654	Non-Significant	75.8877	0.524763	0.303087	0.147251
PanWU01x14_002900	NA hypothetical protein	-0.212033	0.448063	0.710909	Non-Significant	2.43738	-1.17339	1.47922	NA	-0.212033	0.448063	0.710909	Non-Significant	3.5662	-0.524736	1.24465	0.766169
PanWU01x14_002910	NA hypothetical protein	0.163743	0.559816	0.784371	Non-Significant	28.2491	-0.391777	0.626975	0.74749	0.163743	0.559816	0.784371	Non-Significant	26.8349	1.07031	0.460558	0.0434428
PanWU01x14_002920	NA hypothetical protein	0.65878	0.00756621	0.112424	Non-Significant	219.173	-0.345356	0.530652	0.736006	0.65878	0.00756621	0.112424	Non-Significant	175.089	1.16901	0.22092	6.29547162093497e-07
PanWU01x14_002930	NA LRR domain containing protein	0.223829	0.422592	0.696922	Non-Significant	0	NA	NA	NA	0.223829	0.422592	0.696922	Non-Significant	0	NA	NA	NA
PanWU01x14_002940	NA LRR domain containing protein	-0.0226395	0.93617	0.975748	Non-Significant	0	NA	NA	NA	-0.0226395	0.93617	0.975748	Non-Significant	0	NA	NA	NA
PanWU01x14_002970	NA hypothetical protein	0.475542	0.073197	0.36579	Non-Significant	19.9883	-0.842304	0.586536	0.392838	0.475542	0.073197	0.36579	Non-Significant	20.6178	1.00941	0.496324	0.0823864
PanWU01x14_002980	NA LRR domain containing protein	0.126835	0.652393	0.842325	Non-Significant	28.5388	0.350769	0.615964	0.772546	0.126835	0.652393	0.842325	Non-Significant	57.177	1.30554	0.369521	0.00128376
PanWU01x14_002990	NA hypothetical protein	-0.148318	0.597824	0.808601	Non-Significant	3.74154	-0.610446	1.45306	NA	-0.148318	0.597824	0.808601	Non-Significant	0.33623	-1.87119	4.03696	NA
PanWU01x14_003000	NA hypothetical protein	0.100226	0.722293	0.880913	Non-Significant	0.767307	2.92118	3.37093	NA	0.100226	0.722293	0.880913	Non-Significant	0.505615	-0.899003	3.15259	NA
PanWU01x14_003010	NA hypothetical protein	0.144111	0.608366	0.81473	Non-Significant	0	NA	NA	NA	0.144111	0.608366	0.81473	Non-Significant	0.335088	-1.86803	3.99241	NA
PanWU01x14_003020	NA hypothetical protein	0.11094	0.693867	0.865871	Non-Significant	0.348112	-0.27388	4.08047	NA	0.11094	0.693867	0.865871	Non-Significant	0.667559	-2.85877	2.77354	NA
PanWU01x14_003030	NA hypothetical protein	-0.140623	0.61716	0.820442	Non-Significant	1.3463	3.73213	2.36152	NA	-0.140623	0.61716	0.820442	Non-Significant	0.506316	-0.902778	3.45822	NA
PanWU01x14_003040	NA LRR domain containing protein	-0.0174293	0.950841	0.981784	Non-Significant	0.476065	-2.54546	3.93843	NA	-0.0174293	0.950841	0.981784	Non-Significant	1.15937	-1.33132	2.20493	0.657818
PanWU01x14_003050	NA LRR domain containing protein	-0.329653	0.230185	0.534274	Non-Significant	3.046	0.793032	1.21411	NA	-0.329653	0.230185	0.534274	Non-Significant	3.14676	-2.4353	1.44008	0.158279
PanWU01x14_003060	NA Pentatricopeptide repeat	0.286891	0.299862	0.605044	Non-Significant	73.8036	0.732558	0.448297	0.318938	0.286891	0.299862	0.605044	Non-Significant	71.7243	0.124052	0.300951	0.771348
PanWU01x14_003070	NA Cytochrome P	0.608442	0.0160911	0.170406	Non-Significant	22.0553	0.251147	0.803983	0.886121	0.608442	0.0160911	0.170406	Non-Significant	28.4339	1.31077	0.438094	0.00734082
PanWU01x14_003080	NA hypothetical protein	-0.155778	0.579313	0.796979	Non-Significant	1.74123	0.533155	2.33645	NA	-0.155778	0.579313	0.796979	Non-Significant	2.13145	1.14338	1.72489	0.623287
PanWU01x14_003100	NA Cytochrome P450, E-class, group I	0.524807	0.0445765	0.287655	Non-Significant	207.571	1.4677	0.347935	0.00107627	0.524807	0.0445765	0.287655	Non-Significant	168.265	1.61422	0.221805	2.96744635912323e-12
PanWU01x14_003110	NA Octamer-binding transcription factor	0.397322	0.142512	0.484195	Non-Significant	212.195	0.575548	0.360169	0.331724	0.397322	0.142512	0.484195	Non-Significant	261.765	0.746497	0.17726	9.68590168149917e-05
PanWU01x14_003120	PanBZIP33 Basic-leucine zipper transcription factor	-0.343764	0.20964	0.519024	Non-Significant	184.035	-2.29112	0.634975	0.00818639	-0.343764	0.20964	0.519024	Non-Significant	78.141	0.148808	0.261258	0.677188
PanWU01x14_003130	NA hypothetical protein	-0.460246	0.08429	0.391478	Non-Significant	99.5122	-1.85454	0.708382	0.0804253	-0.460246	0.08429	0.391478	Non-Significant	23.3462	0.397947	0.513087	0.558616
PanWU01x14_003140	NA Cellulose synthase	0.790825	0.000447359	0.0200253	Positive	6887.25	-0.612721	0.308883	0.209156	0.790825	0.000447359	0.0200253	Positive	9364.78	-0.586372	0.114249	1.41082950643501e-06
PanWU01x14_003150	NA Cellulose synthase	-0.670924	0.00618069	0.100632	Non-Significant	11984.8	-0.819011	0.330965	0.102113	-0.670924	0.00618069	0.100632	Non-Significant	12916.3	-0.566852	0.119604	9.54579276851678e-06
PanWU01x14_003160	NA hypothetical protein	0.401284	0.138211	0.47907	Non-Significant	0.609747	-1.45032	3.7825	NA	0.401284	0.138211	0.47907	Non-Significant	2.5509	-0.151089	1.33489	0.938968
PanWU01x14_003170	NA Mitochondrial carrier protein	-0.401577	0.137896	0.478326	Non-Significant	826.106	-0.0115271	0.300898	0.986966	-0.401577	0.137896	0.478326	Non-Significant	873.45	-0.180533	0.133226	0.272232
PanWU01x14_003180	NA Expansin	0.180836	0.518949	0.756852	Non-Significant	3.24969	-0.727814	1.27067	NA	0.180836	0.518949	0.756852	Non-Significant	1.65933	-0.599062	1.70934	0.808134
PanWU01x14_003190	NA ATPase, AFG1-like	-0.708112	0.00313556	0.0677818	Non-Significant	92.7485	-0.693925	0.343841	0.198828	-0.708112	0.00313556	0.0677818	Non-Significant	104.491	-0.355293	0.262634	0.27318
PanWU01x14_003200	NA DYW domain containing protein	-0.000805701	0.997726	0.999102	Non-Significant	46.1568	-0.113755	0.400448	0.897233	-0.000805701	0.997726	0.999102	Non-Significant	52.2853	-0.312012	0.352911	0.497051
PanWU01x14_003210	NA hypothetical protein	0.147941	0.598766	0.809114	Non-Significant	7.14761	-0.730421	1.27869	0.771518	0.147941	0.598766	0.809114	Non-Significant	19.0437	0.302129	0.510128	0.664124
PanWU01x14_003220	NA Transmembrane protein	-0.438376	0.102152	0.424363	Non-Significant	223.479	0.0771162	0.354188	0.92254	-0.438376	0.102152	0.424363	Non-Significant	276.95	-0.446049	0.201243	0.0554683
PanWU01x14_003230	NA hypothetical protein	0.473489	0.0746213	0.369836	Non-Significant	8.73126	0.761814	0.888621	0.643789	0.473489	0.0746213	0.369836	Non-Significant	9.97853	1.60534	0.805268	0.0894291
PanWU01x14_003240	NA DYW domain containing protein	-0.140399	0.617729	0.820851	Non-Significant	76.0226	-0.11498	0.463717	0.911405	-0.140399	0.617729	0.820851	Non-Significant	68.1807	-0.0791956	0.291437	0.854721
PanWU01x14_003250	NA hypothetical protein	0.309098	0.262286	0.567908	Non-Significant	0.413891	-2.35385	4.02159	NA	0.309098	0.262286	0.567908	Non-Significant	0.633175	2.78934	3.08946	NA
PanWU01x14_003260	NA Serine/threonine protein kinase	0.274592	0.321958	0.622653	Non-Significant	217.937	0.416364	0.372476	0.521636	0.274592	0.321958	0.622653	Non-Significant	378.894	-0.30472	0.157701	0.101286
PanWU01x14_003270	NA hypothetical protein	0.428803	0.110747	0.439103	Non-Significant	0	NA	NA	NA	0.428803	0.110747	0.439103	Non-Significant	0	NA	NA	NA
PanWU01x14_003300	NA TFIIH C1-like domain containing protein	-0.11767	0.676201	0.857078	Non-Significant	4089.5	-0.850861	0.413567	0.189155	-0.11767	0.676201	0.857078	Non-Significant	3350.56	-1.09868	0.123595	8.1873456087498e-18
PanWU01x14_003320	NA Carbohydrate kinase, FGGY, C-terminal	0.373764	0.169953	0.513172	Non-Significant	37.9197	0.117431	0.467871	0.909957	0.373764	0.169953	0.513172	Non-Significant	25.6285	0.809289	0.478499	0.158224
PanWU01x14_003330	NA CRAL-TRIO lipid binding domain containing protein	0.251007	0.366856	0.658085	Non-Significant	29.7222	0.1042	1.04724	0.965842	0.251007	0.366856	0.658085	Non-Significant	65.0588	2.57737	0.35831	5.41009072876981e-12
PanWU01x14_003350	NA Kinesin-like protein	-0.321217	0.243048	0.548037	Non-Significant	1117.7	-0.925388	0.267131	0.0121383	-0.321217	0.243048	0.548037	Non-Significant	1537.26	0.201758	0.118309	0.154367
PanWU01x14_003360	NA B-box-type zinc finger	-0.268513	0.333216	0.631735	Non-Significant	559.745	-1.16183	0.453014	0.0883246	-0.268513	0.333216	0.631735	Non-Significant	132.067	-1.02364	0.23804	6.67966873231905e-05
PanWU01x14_003370	NA hypothetical protein	-0.397797	0.141992	0.483193	Non-Significant	23.5494	0.834901	0.860236	0.59131	-0.397797	0.141992	0.483193	Non-Significant	22.9083	0.764068	0.485494	0.193167
PanWU01x14_003380	PanYUCCA5 Flavin monooxygenase-like enzyme	-0.32175	0.242221	0.547573	Non-Significant	229.054	0.308512	0.262131	0.497683	-0.32175	0.242221	0.547573	Non-Significant	160.27	0.920857	0.253081	0.000881836
PanWU01x14_003390	NA SNF2 domain-containing protein / helicase domain-containing protein	-0.659608	0.00746462	0.111782	Non-Significant	307.798	0.319854	0.348495	0.615189	-0.659608	0.00746462	0.111782	Non-Significant	334.176	0.455432	0.175139	0.021901
PanWU01x14_003400	NA Coatomer alpha subunit	-0.238478	0.39203	0.673234	Non-Significant	3517.18	-0.156449	0.267671	0.765697	-0.238478	0.39203	0.673234	Non-Significant	3816.48	-0.466113	0.125919	0.000701889
PanWU01x14_003410	NA hypothetical protein	0.109836	0.696781	0.867267	Non-Significant	451.105	0.22122	0.256919	0.641889	0.109836	0.696781	0.867267	Non-Significant	388.194	0.147204	0.160442	0.479573
PanWU01x14_003420	NA hypothetical protein	0.469758	0.07726	0.375777	Non-Significant	1.34306	-4.01814	2.31682	NA	0.469758	0.07726	0.375777	Non-Significant	7.16986	0.609574	0.835482	0.584927
PanWU01x14_003430	NA hypothetical protein	0.502344	0.0563513	0.322652	Non-Significant	22.0259	0.291269	0.65124	0.828681	0.502344	0.0563513	0.322652	Non-Significant	8.93104	0.984851	0.774632	0.306576
PanWU01x14_003440	NA DNA replication licensing factor Mcm	-0.225178	0.419727	0.694784	Non-Significant	338.403	0.372447	0.368156	0.57203	-0.225178	0.419727	0.694784	Non-Significant	755.407	-0.477342	0.162441	0.00857225
PanWU01x14_003450	NA ATPase, V0 complex, subunit 116kDa	0.289905	0.294586	0.600311	Non-Significant	2735.53	0.0744611	0.210603	0.869549	0.289905	0.294586	0.600311	Non-Significant	3629.98	-0.658514	0.110353	1.49985667625913e-08
PanWU01x14_003460	PanCP23 Cysteine Protease	0.436412	0.103876	0.426735	Non-Significant	2352.77	0.561186	0.222825	0.0952561	0.436412	0.103876	0.426735	Non-Significant	2953.73	-0.124092	0.171561	0.588446
PanWU01x14_003470	NA Acid phosphatase	-0.18394	0.511677	0.75224	Non-Significant	1583.16	-0.617137	0.386819	0.332661	-0.18394	0.511677	0.75224	Non-Significant	725.681	0.632048	0.148212	7.76341656749112e-05
PanWU01x14_003480	NA Guanine nucleotide-binding protein, beta subunit	-0.216929	0.4374	0.702829	Non-Significant	98.1011	-0.163461	0.444796	0.863491	-0.216929	0.4374	0.702829	Non-Significant	137.224	0.0780738	0.243457	0.825952
PanWU01x14_003490	NA Autoimmune regulator	0.270319	0.329849	0.628984	Non-Significant	424.026	0.199309	0.243704	0.662139	0.270319	0.329849	0.628984	Non-Significant	289.592	0.508716	0.165413	0.00570493
PanWU01x14_003510	NA Glycoside hydrolase	-0.273723	0.323555	0.623147	Non-Significant	360.236	0.578546	0.499884	0.505501	-0.273723	0.323555	0.623147	Non-Significant	704.771	0.630598	0.134624	1.23005047900175e-05
PanWU01x14_003520	NA Splicing factor-like protein	0.187747	0.502823	0.74845	Non-Significant	901.066	0.299884	0.370488	0.666009	0.187747	0.502823	0.74845	Non-Significant	916.599	-0.243178	0.160342	0.212152
PanWU01x14_003530	NA Dihydrofolate reductase	0.0705036	0.802835	0.92433	Non-Significant	0.138163	-1.29248	4.08047	NA	0.0705036	0.802835	0.92433	Non-Significant	0	NA	NA	NA
PanWU01x14_003540	NA hypothetical protein	0.631207	0.0116181	0.144222	Non-Significant	0.332577	-2.01869	4.04972	NA	0.631207	0.0116181	0.144222	Non-Significant	0.165687	-0.948796	4.08047	NA
PanWU01x14_003550	NA hypothetical protein	0.246621	0.375566	0.663852	Non-Significant	19.1267	0.126126	1.17798	0.963201	0.246621	0.375566	0.663852	Non-Significant	16.4704	-1.32482	0.582356	0.0486881
PanWU01x14_003560	NA Ornithine/DAP/Arg decarboxylase	0.740758	0.00158258	0.0451769	Positive	124.69	-0.112175	0.50695	0.920846	0.740758	0.00158258	0.0451769	Positive	148.748	0.97217	0.232774	0.000111969
PanWU01x14_003570	PanBLH6 Knotted like homeodomain transcription factor	0.267922	0.334322	0.633089	Non-Significant	2110.31	-0.0633529	0.238289	0.904959	0.267922	0.334322	0.633089	Non-Significant	2121.26	-0.340296	0.137726	0.0305067
PanWU01x14_003580	NA SNF2 domain-containing protein / helicase domain-containing protein	-0.306165	0.267075	0.573467	Non-Significant	4.88489	-0.618012	1.06841	NA	-0.306165	0.267075	0.573467	Non-Significant	3.36011	-0.290108	1.22078	0.8722
PanWU01x14_003590	NA hypothetical protein	0.561642	0.0293497	0.232769	Non-Significant	339.381	-0.546383	0.336189	0.321911	0.561642	0.0293497	0.232769	Non-Significant	440.429	1.12852	0.175583	9.08658127642221e-10
PanWU01x14_003600	NA SUMO-activating enzyme subunit SAE2/Uba	-0.269981	0.330476	0.629444	Non-Significant	1291.41	-0.42782	0.27496	0.34767	-0.269981	0.330476	0.629444	Non-Significant	1217.52	0.461115	0.118169	0.000333121
PanWU01x14_003610	NA hypothetical protein	0.675495	0.00571442	0.0960508	Non-Significant	5.05879	-3.31024	1.51961	NA	0.675495	0.00571442	0.0960508	Non-Significant	0.478232	-0.898997	3.21143	NA
PanWU01x14_003620	NA Mitogen-activated protein kinase kinase kinase	0.602108	0.0175446	0.178013	Non-Significant	5.12585	0.399881	1.18053	NA	0.602108	0.0175446	0.178013	Non-Significant	1.66049	-0.568348	1.77982	0.826655
PanWU01x14_003640	NA Spastin	0.733646	0.00185163	0.0500419	Non-Significant	1792.68	0.0299786	0.205101	0.94828	0.733646	0.00185163	0.0500419	Non-Significant	2186.39	-0.0532676	0.110263	0.729396
PanWU01x14_003650	NA Bifunctional phosphatase IMPL	0.703129	0.0034536	0.0714354	Non-Significant	421.535	0.274824	0.264856	0.55916	0.703129	0.0034536	0.0714354	Non-Significant	602.612	0.337297	0.134476	0.0277252
PanWU01x14_003660	NA Dehydrin	-0.631599	0.0115505	0.143645	Non-Significant	9.10797	-0.593375	0.924148	0.739872	-0.631599	0.0115505	0.143645	Non-Significant	1.66902	-4.18469	2.04517	0.0802875
PanWU01x14_003670	NA 43kDa postsynaptic protein	-0.0383081	0.892182	0.96117	Non-Significant	973.425	-0.405066	0.260032	0.34702	-0.0383081	0.892182	0.96117	Non-Significant	782.459	-0.800889	0.146936	2.72718388439343e-07
PanWU01x14_003680	NA Xyloglucan endotransglucosylase/hydrolase	-0.220989	0.428654	0.697957	Non-Significant	1.19676	3.5364	2.51122	NA	-0.220989	0.428654	0.697957	Non-Significant	3.02667	2.3189	1.41271	0.172709
PanWU01x14_003690	NA E3 ubiquitin-protein ligase FANCL	-0.15362	0.584645	0.800181	Non-Significant	55.5567	0.502199	0.443505	0.515703	-0.15362	0.584645	0.800181	Non-Significant	62.5578	0.636072	0.317194	0.0873712
PanWU01x14_003700	NA Fanconi anemia complex, subunit FancL, WD-repeat containing domain containing protein	0.420605	0.118494	0.452119	Non-Significant	52.0964	0.46674	0.566293	0.659099	0.420605	0.118494	0.452119	Non-Significant	47.087	0.673518	0.3629	0.117077
PanWU01x14_003720	NA hypothetical protein	0.347411	0.204526	0.513172	Non-Significant	0	NA	NA	NA	0.347411	0.204526	0.513172	Non-Significant	0	NA	NA	NA
PanWU01x14_003730	NA Octamer-binding transcription factor	0.352399	0.197662	0.513172	Non-Significant	1868.29	-0.38374	0.254523	0.365201	0.352399	0.197662	0.513172	Non-Significant	789.157	-1.0601	0.13802	1.5393745194112e-13
PanWU01x14_003740	NA Peptidase S	-0.353674	0.195933	0.513172	Non-Significant	1372.06	0.463301	0.386121	0.48711	-0.353674	0.195933	0.513172	Non-Significant	1735.37	-0.230148	0.136065	0.158192
PanWU01x14_003750	NA SGNH hydrolase-type esterase domain containing protein	-0.667554	0.00654329	0.104021	Non-Significant	16.3402	-0.58461	0.683653	0.644658	-0.667554	0.00654329	0.104021	Non-Significant	16.6908	-0.40002	0.555436	0.590038
PanWU01x14_003760	NA Lipase	-0.393588	0.146648	0.4877	Non-Significant	1.60841	-1.35803	1.82707	NA	-0.393588	0.146648	0.4877	Non-Significant	3.45994	-0.1679	1.17913	0.923498
PanWU01x14_003770	NA SGNH hydrolase-type esterase domain containing protein	0.387276	0.153821	0.496642	Non-Significant	0	NA	NA	NA	0.387276	0.153821	0.496642	Non-Significant	0	NA	NA	NA
PanWU01x14_003780	NA hypothetical protein	0.626483	0.0124552	0.149711	Non-Significant	0.44281	0.625638	4.03636	NA	0.626483	0.0124552	0.149711	Non-Significant	0	NA	NA	NA
PanWU01x14_003790	NA Protein CROWDED NUCLEI	0.0649233	0.81819	0.931631	Non-Significant	2627.75	-0.260105	0.26401	0.584649	0.0649233	0.81819	0.931631	Non-Significant	2091.06	-0.473954	0.154632	0.00588963
PanWU01x14_003800	NA Branched-chain amino acid aminotransferase II	0.742629	0.00151729	0.0439769	Positive	1850.9	-0.155593	0.269103	0.768533	0.742629	0.00151729	0.0439769	Positive	1978.19	-0.227761	0.122258	0.115557
PanWU01x14_003810	NA hypothetical protein	-0.495533	0.0603321	0.334176	Non-Significant	0.137161	-1.23304	4.08047	NA	-0.495533	0.0603321	0.334176	Non-Significant	0.166904	-0.962864	4.08047	NA
PanWU01x14_003820	NA NAD(P)-binding domain containing protein	0.702032	0.00352694	0.0721667	Non-Significant	7961.93	-0.974441	0.421061	0.131865	0.702032	0.00352694	0.0721667	Non-Significant	5617.64	-0.997677	0.130596	2.09547585780798e-13
PanWU01x14_003830	NA hypothetical protein	-0.220898	0.428851	0.697957	Non-Significant	174.867	1.22904	0.467144	0.0786705	-0.220898	0.428851	0.697957	Non-Significant	67.4391	-0.250534	0.324638	0.560768
PanWU01x14_003840	NA hypothetical protein	-0.146283	0.602915	0.811462	Non-Significant	1316.95	0.933401	0.335736	0.0594182	-0.146283	0.602915	0.811462	Non-Significant	444.064	-0.514647	0.162654	0.00433906
PanWU01x14_003850	NA hypothetical protein	-0.171769	0.540458	0.771797	Non-Significant	224.684	0.795481	0.367105	0.163514	-0.171769	0.540458	0.771797	Non-Significant	69.5944	-0.672666	0.306564	0.0582624
PanWU01x14_003860	NA Pyruvate kinase	-0.250744	0.367375	0.658609	Non-Significant	4003.59	0.411238	0.271336	0.362616	-0.250744	0.367375	0.658609	Non-Significant	4403.55	-0.598848	0.126812	1.03219925535224e-05
PanWU01x14_003870	NA hypothetical protein	-0.0995964	0.723975	0.881686	Non-Significant	17.697	0.761395	0.575609	0.437653	-0.0995964	0.723975	0.881686	Non-Significant	23.1379	-0.807196	0.469695	0.150684
PanWU01x14_003880	NA Small GTP-binding domain containing protein	-0.487879	0.0650463	0.345397	Non-Significant	952.5	-0.0840268	0.299225	0.898803	-0.487879	0.0650463	0.345397	Non-Significant	705.038	-0.560395	0.149149	0.000572927
PanWU01x14_003890	NA hypothetical protein	-0.498937	0.0583179	0.328498	Non-Significant	139.215	-0.10815	0.285878	0.858928	-0.498937	0.0583179	0.328498	Non-Significant	181.02	1.0359	0.215133	6.66291152628326e-06
PanWU01x14_003910	NA hypothetical protein	-0.195953	0.483979	0.736186	Non-Significant	313.285	0.559498	0.357773	0.344636	-0.195953	0.483979	0.736186	Non-Significant	403.036	-0.673884	0.172663	0.000332198
PanWU01x14_003920	NA SAM-binding methyltransferase MPBQ/MBSQ	-0.15706	0.576157	0.795273	Non-Significant	96.3809	1.10721	0.342529	0.0223187	-0.15706	0.576157	0.795273	Non-Significant	123.715	0.142695	0.269694	0.701942
PanWU01x14_003930	NA Parvalbumin	-0.48519	0.0667637	0.349684	Non-Significant	169.707	0.357871	0.359766	0.580548	-0.48519	0.0667637	0.349684	Non-Significant	312.124	0.986456	0.173198	7.08854048590584e-08
PanWU01x14_003940	NA P-type ATPase, transmembrane domain containing protein	0.152553	0.587286	0.801634	Non-Significant	41.4769	-6.06569	1.35484	0.000402371	0.152553	0.587286	0.801634	Non-Significant	7.55543	0.0849805	0.828414	0.945109
PanWU01x14_003950	NA P-type ATPase	0.756274	0.00110396	0.0363233	Positive	34.4934	-1.61715	0.524634	0.0315173	0.756274	0.00110396	0.0363233	Positive	33.7982	0.0276907	0.412533	0.96556
PanWU01x14_003970	NA hypothetical protein	-0.0409558	0.884774	0.95812	Non-Significant	13.2179	-0.844671	0.715895	0.49592	-0.0409558	0.884774	0.95812	Non-Significant	9.76171	-3.8541	1.0418	0.000707644
PanWU01x14_003980	NA hypothetical protein	0.134486	0.632752	0.830666	Non-Significant	965.468	-0.974375	0.402166	0.110902	0.134486	0.632752	0.830666	Non-Significant	414.88	-4.47215	0.221183	9.51573010135843e-89
PanWU01x14_003990	NA P-type ATPase	-0.00273302	0.992287	0.997293	Non-Significant	3285.61	-4.41873	1.48352	0.0399545	-0.00273302	0.992287	0.997293	Non-Significant	140.058	0.689013	0.852828	0.539747
PanWU01x14_004000	NA hypothetical protein	-0.490073	0.0636686	0.342527	Non-Significant	2.81918	-5.06756	2.4098	NA	-0.490073	0.0636686	0.342527	Non-Significant	0.165791	-0.965684	4.08047	NA
PanWU01x14_004010	NA hypothetical protein	0.235643	0.39785	0.677195	Non-Significant	0	NA	NA	NA	0.235643	0.39785	0.677195	Non-Significant	0.172037	0.958133	4.08047	NA
PanWU01x14_004020	NA P-type ATPase	-0.00988446	0.97211	0.990425	Non-Significant	132.419	-2.17999	0.63494	0.0132102	-0.00988446	0.97211	0.990425	Non-Significant	15.6135	0.595918	0.607305	0.44561
PanWU01x14_004030	NA P-type ATPase	-0.204676	0.464327	0.722089	Non-Significant	1.67451	-4.33618	2.73997	NA	-0.204676	0.464327	0.722089	Non-Significant	0.604646	1.30449	3.22994	NA
PanWU01x14_004040	NA P-type ATPase	0.155496	0.58001	0.797432	Non-Significant	0.341627	-2.08165	4.05	NA	0.155496	0.58001	0.797432	Non-Significant	0	NA	NA	NA
PanWU01x14_004050	NA P-type ATPase, transmembrane domain containing protein	0.0692796	0.806197	0.926133	Non-Significant	0.286621	-0.285934	4.08047	NA	0.0692796	0.806197	0.926133	Non-Significant	0.357097	1.94172	3.89832	NA
PanWU01x14_004060	NA hypothetical protein	0.384638	0.156886	0.501473	Non-Significant	6.54713	1.10678	0.943409	0.49918	0.384638	0.156886	0.501473	Non-Significant	3.79051	2.27091	1.22996	0.119166
PanWU01x14_004070	NA hypothetical protein	0.413012	0.125996	0.463387	Non-Significant	20.187	0.173978	0.567216	0.888388	0.413012	0.125996	0.463387	Non-Significant	47.9061	2.54398	0.3745	8.48064535305492e-11
PanWU01x14_004080	NA hypothetical protein	0.184411	0.510576	0.751417	Non-Significant	0.147903	0.684217	4.08047	NA	0.184411	0.510576	0.751417	Non-Significant	0.293218	1.7076	4.05392	NA
PanWU01x14_004090	NA P-type ATPase	-0.525712	0.044144	0.286256	Non-Significant	137.75	-4.55303	0.875213	1.5246669748067e-05	-0.525712	0.044144	0.286256	Non-Significant	27.6173	-0.49899	0.498998	0.43545
PanWU01x14_004100	NA P-type ATPase	0.0161125	0.954551	0.98294	Non-Significant	154.27	-0.355343	0.275087	0.449425	0.0161125	0.954551	0.98294	Non-Significant	236.684	-0.0812131	0.182134	0.751317
PanWU01x14_004120	NA hypothetical protein	0.296527	0.283188	0.589333	Non-Significant	4.66108	-0.435584	1.29451	NA	0.296527	0.283188	0.589333	Non-Significant	2.45621	-2.79138	1.69303	0.170611
PanWU01x14_004130	NA sulfate adenylyltransferase, prokaryotic-type	0.603399	0.0172404	0.176265	Non-Significant	28566.4	-0.420196	0.311574	0.427714	0.603399	0.0172404	0.176265	Non-Significant	19292.9	-1.40434	0.114359	3.2522333519425e-33
PanWU01x14_004140	NA hypothetical protein	0.265525	0.33883	0.636478	Non-Significant	0.781509	0.380008	2.45969	NA	0.265525	0.33883	0.636478	Non-Significant	0.331167	-1.82711	4.01075	NA
PanWU01x14_004150	NA Exonuclease/helicase-like	-0.143259	0.610511	0.816014	Non-Significant	930.11	-0.710034	0.391933	0.258496	-0.143259	0.610511	0.816014	Non-Significant	655.915	-0.997032	0.131658	3.43942275511861e-13
PanWU01x14_004160	NA hypothetical protein	-0.041365	0.88363	0.957768	Non-Significant	1.0124	-3.60347	3.95637	NA	-0.041365	0.88363	0.957768	Non-Significant	1.88064	3.29829	1.92229	0.151447
PanWU01x14_004170	NA Serine/threonine protein kinase	0.305455	0.268243	0.574542	Non-Significant	1497.25	-0.569917	0.226527	0.0956572	0.305455	0.268243	0.574542	Non-Significant	1385.39	0.243569	0.148309	0.17245
PanWU01x14_004180	NA Meiotic recombinase Dmc	0.234267	0.400691	0.67972	Non-Significant	28.1612	0.533662	0.481603	0.526607	0.234267	0.400691	0.67972	Non-Significant	62.8566	1.35247	0.304916	3.74458409967561e-05
PanWU01x14_004190	NA Nucleophile aminohydrolase, N-terminal	0.234578	0.400048	0.679092	Non-Significant	3041.48	-0.0951848	0.36667	0.907135	0.234578	0.400048	0.679092	Non-Significant	3784.17	0.123322	0.143488	0.510457
PanWU01x14_004200	NA TMP21-related	-0.168811	0.547557	0.77655	Non-Significant	1836.34	-0.145619	0.322861	0.827221	-0.168811	0.547557	0.77655	Non-Significant	1675.6	0.0508228	0.128013	0.780247
PanWU01x14_004210	NA hypothetical protein	-0.259387	0.350528	0.643584	Non-Significant	3.18232	-0.392728	1.22241	NA	-0.259387	0.350528	0.643584	Non-Significant	4.0452	0.2517	1.06964	0.873281
PanWU01x14_004220	NA P-type ATPase	-0.0912925	0.746258	0.894441	Non-Significant	17.0803	0.639351	0.647604	0.583799	-0.0912925	0.746258	0.894441	Non-Significant	19.9867	-1.02379	0.526799	0.0990065
PanWU01x14_004230	NA hypothetical protein	0.471415	0.0760802	0.373169	Non-Significant	0.380024	-0.288011	4.08047	NA	0.471415	0.0760802	0.373169	Non-Significant	0.331793	-1.83209	4.00782	NA
PanWU01x14_004240	NA Aldo/keto reductase/potassium channel subunit beta	0.0262654	0.925971	0.975723	Non-Significant	0.286403	-0.320717	4.08047	NA	0.0262654	0.925971	0.975723	Non-Significant	1.026	-2.23245	2.44751	0.482238
PanWU01x14_004250	NA Aldo/keto reductase/potassium channel subunit beta	0.0869815	0.757902	0.900792	Non-Significant	717.007	-1.53104	0.677054	0.142324	0.0869815	0.757902	0.900792	Non-Significant	157.338	-0.697571	0.285513	0.0326903
PanWU01x14_004260	NA Chlorophyll A-B binding protein	-0.301486	0.274827	0.581167	Non-Significant	76.0303	-3.51129	0.939972	0.00550859	-0.301486	0.274827	0.581167	Non-Significant	32.8192	0.413972	0.429239	0.454624
PanWU01x14_004280	NA Dymeclin	-0.156172	0.578343	0.79635	Non-Significant	1274.16	-0.66839	0.244567	0.0649337	-0.156172	0.578343	0.79635	Non-Significant	1576.89	-0.18036	0.120622	0.219658
PanWU01x14_004290	NA Heat shock transcription factor	-0.132815	0.637022	0.833124	Non-Significant	35.8807	-0.0209542	0.546661	0.986966	-0.132815	0.637022	0.833124	Non-Significant	21.4225	-3.55818	0.644252	1.85051020083976e-07
PanWU01x14_004300	NA Acireductone dioxygenase ARD family	-0.242149	0.38456	0.667115	Non-Significant	5877.24	0.447469	0.24044	0.244031	-0.242149	0.38456	0.667115	Non-Significant	3863.7	-0.575397	0.112421	1.5170707200484e-06
PanWU01x14_004310	NA Acireductone dioxygenase ARD family	-0.0751568	0.790082	0.91808	Non-Significant	60.0954	0.427482	0.357735	0.488816	-0.0751568	0.790082	0.91808	Non-Significant	25.6039	-2.76942	0.525189	6.91557965066448e-07
PanWU01x14_004320	PanJAZ5 Jasmonate-zim domain protein	0.285347	0.302586	0.607344	Non-Significant	120.517	0.223326	0.505951	0.831055	0.285347	0.302586	0.607344	Non-Significant	165.157	1.57654	0.216008	2.55395708434114e-12
PanWU01x14_004330	NA EPIDERMAL PATTERNING FACTOR-like protein	-0.288487	0.29706	0.602682	Non-Significant	38.3098	0.761884	1.00612	0.688036	-0.288487	0.29706	0.602682	Non-Significant	76.0564	0.985322	0.271624	0.000918007
PanWU01x14_004340	NA hypothetical protein	-0.424926	0.114366	0.445535	Non-Significant	25.3088	0.937058	0.523366	0.265762	-0.424926	0.114366	0.445535	Non-Significant	57.0881	0.810089	0.320336	0.0263329
PanWU01x14_004350	NA RNA polymerase II, Rpb	0.299976	0.277356	0.583541	Non-Significant	298.194	0.243425	0.247437	0.585396	0.299976	0.277356	0.583541	Non-Significant	304.576	0.764934	0.167131	2.00413678298554e-05
PanWU01x14_004360	NA hypothetical protein	0.0439875	0.876303	0.954097	Non-Significant	1.19969	3.54777	2.93373	NA	0.0439875	0.876303	0.954097	Non-Significant	1.16967	-3.67177	2.28367	0.18267
PanWU01x14_004370	NA Chlorophyllase	-0.0948546	0.736676	0.889393	Non-Significant	130.852	0.881994	0.357204	0.102859	-0.0948546	0.736676	0.889393	Non-Significant	89.7403	-0.872227	0.257769	0.00213492
PanWU01x14_004380	NA Bax inhibitor 1-related	0.347411	0.204526	0.513172	Non-Significant	0	NA	NA	NA	0.347411	0.204526	0.513172	Non-Significant	0	NA	NA	NA
PanWU01x14_004390	NA hypothetical protein	-0.0455018	0.872077	0.952513	Non-Significant	56.4604	0.471991	0.360862	0.443838	-0.0455018	0.872077	0.952513	Non-Significant	46.7567	-0.0307764	0.373024	0.956545
PanWU01x14_004400	NA hypothetical protein	0.216118	0.439158	0.704014	Non-Significant	1.92453	-1.72241	1.89862	NA	0.216118	0.439158	0.704014	Non-Significant	1.45465	2.86983	2.19015	0.29038
PanWU01x14_004410	NA Isopenicillin N synthase-like	0.0744689	0.791964	0.919221	Non-Significant	0.713284	-0.560021	2.94259	NA	0.0744689	0.791964	0.919221	Non-Significant	0.98562	-1.05151	2.15262	0.726144
PanWU01x14_004420	NA hypothetical protein	-0.0339728	0.904329	0.966341	Non-Significant	3.69718	0.0987381	1.56824	NA	-0.0339728	0.904329	0.966341	Non-Significant	0.672609	-1.4848	2.62642	NA
PanWU01x14_004430	NA Pleckstrin-like	-0.182672	0.514643	0.753568	Non-Significant	273.967	0.377437	0.418966	0.62225	-0.182672	0.514643	0.753568	Non-Significant	316.481	-0.334184	0.159529	0.0725262
PanWU01x14_004440	NA hypothetical protein	-0.249635	0.36957	0.660432	Non-Significant	1.39194	0.198693	2.05408	NA	-0.249635	0.36957	0.660432	Non-Significant	0.973781	2.17553	2.48293	0.501012
PanWU01x14_004450	NA neurogenic locus notch-like protein	0.531633	0.0413895	0.277849	Non-Significant	84.89	0.66075	0.407711	0.3232	0.531633	0.0413895	0.277849	Non-Significant	97.2883	0.968279	0.261812	0.000710547
PanWU01x14_004460	NA hypothetical protein	-0.279751	0.312579	0.616802	Non-Significant	257.431	0.0897052	0.456767	0.930025	-0.279751	0.312579	0.616802	Non-Significant	305.268	-1.20478	0.203096	1.84144420679732e-08
PanWU01x14_004470	NA IQ motif, EF-hand binding site	-0.341507	0.212845	0.521977	Non-Significant	376.944	0.412639	0.277002	0.372777	-0.341507	0.212845	0.521977	Non-Significant	316.825	-5.29131	0.27464	1.28325830861898e-80
PanWU01x14_004480	NA SLC26A/SulP transporter	-0.161271	0.565836	0.789135	Non-Significant	108.201	0.2376	0.348126	0.721631	-0.161271	0.565836	0.789135	Non-Significant	550.258	-3.87719	0.198112	3.55685290886716e-83
PanWU01x14_004490	NA N-terminal acetyltransferase A, auxiliary subunit	-0.220713	0.429247	0.697957	Non-Significant	473.466	0.0868876	0.225905	0.856406	-0.220713	0.429247	0.697957	Non-Significant	519.919	-0.747441	0.161943	1.6849150628828e-05
PanWU01x14_004500	NA LRR domain containing protein	-0.0708068	0.802002	0.923983	Non-Significant	1088.39	-0.626495	0.413869	0.363077	-0.0708068	0.802002	0.923983	Non-Significant	2087.52	0.866881	0.205518	9.42461954907292e-05
PanWU01x14_004510	NA hypothetical protein	-0.453991	0.0891528	0.400745	Non-Significant	0	NA	NA	NA	-0.453991	0.0891528	0.400745	Non-Significant	156.331	0.98728	0.295253	0.00243556
PanWU01x14_004520	NA Ribosomal protein	-0.225795	0.41842	0.693736	Non-Significant	507.373	0.791483	0.389122	0.194813	-0.225795	0.41842	0.693736	Non-Significant	676.94	-1.16693	0.157137	1.01098762683422e-12
PanWU01x14_004530	NA Protein Networked (NET), actin-binding (NAB) domain containing protein	-0.222317	0.425815	0.697101	Non-Significant	4932.84	0.184688	0.237506	0.678972	-0.222317	0.425815	0.697101	Non-Significant	4957.66	-0.661939	0.179527	0.000740285
PanWU01x14_004540	PanCPP1 Lin-54-like protein	-0.518582	0.047638	0.297549	Non-Significant	705.895	0.234789	0.239786	0.58729	-0.518582	0.047638	0.297549	Non-Significant	1064.24	1.13495	0.137472	1.69675776154778e-15
PanWU01x14_004550	NA Serine/threonine protein kinase	0.0869402	0.758014	0.900795	Non-Significant	1915.75	0.0250094	0.326318	0.974947	0.0869402	0.758014	0.900795	Non-Significant	758.71	-0.964333	0.142112	8.89022338825159e-11
PanWU01x14_004560	NA Homocysteine-binding domain containing protein	0.323344	0.239764	0.545119	Non-Significant	1797.3	-1.43894	0.555895	0.0847861	0.323344	0.239764	0.545119	Non-Significant	191.522	-2.11781	0.307531	4.53116632756074e-11
PanWU01x14_004570	NA DYW domain containing protein	0.387769	0.153252	0.49581	Non-Significant	194.145	-0.105126	0.370224	0.897247	0.387769	0.153252	0.49581	Non-Significant	112.333	-0.764895	0.236835	0.00353089
PanWU01x14_004590	NA Protein RDM	-0.407275	0.131875	0.470662	Non-Significant	125.308	0.555997	0.279487	0.207488	-0.407275	0.131875	0.470662	Non-Significant	145.868	0.7865	0.225537	0.00150375
PanWU01x14_004610	NA Pentatricopeptide repeat	-0.599193	0.0182464	0.182527	Non-Significant	331.381	0.0844453	0.254353	0.878338	-0.599193	0.0182464	0.182527	Non-Significant	293.195	0.0446648	0.185894	0.870816
PanWU01x14_004620	NA Enolase	0.0423486	0.880881	0.956475	Non-Significant	0.49655	0.583534	3.25125	NA	0.0423486	0.880881	0.956475	Non-Significant	0.498076	0.879171	3.16892	NA
PanWU01x14_004630	NA Helicase, C-terminal	-0.0408489	0.885073	0.958162	Non-Significant	255.967	-0.446356	0.340639	0.442717	-0.0408489	0.885073	0.958162	Non-Significant	291.101	-0.124618	0.188437	0.624118
PanWU01x14_004640	NA Deoxyribonuclease I	-0.0233958	0.934041	0.975748	Non-Significant	92.6227	0.466276	0.489724	0.599248	-0.0233958	0.934041	0.975748	Non-Significant	59.9577	-1.65687	0.320681	1.18918363051936e-06
PanWU01x14_004650	NA hypothetical protein	-0.143972	0.608716	0.814858	Non-Significant	7.80429	0.431017	1.00428	0.836116	-0.143972	0.608716	0.814858	Non-Significant	4.30915	-1.95746	1.29483	0.213842
PanWU01x14_004660	NA Bicupin, oxalate decarboxylase/oxidase	0.198522	0.478151	0.732116	Non-Significant	0	NA	NA	NA	0.198522	0.478151	0.732116	Non-Significant	0.171264	-0.970634	4.08047	NA
PanWU01x14_004680	NA Proteasome B-type subunit	-0.324962	0.237283	0.542149	Non-Significant	1790.21	0.333032	0.247084	0.427862	-0.324962	0.237283	0.542149	Non-Significant	1906.64	0.3119	0.128511	0.0340235
PanWU01x14_004690	NA putative RNA helicase SDE	-0.283724	0.305465	0.609576	Non-Significant	421.8	0.125291	0.358281	0.871074	-0.283724	0.305465	0.609576	Non-Significant	624.169	-0.0224338	0.14243	0.915617
PanWU01x14_004700	NA Bifunctional inhibitor/plant lipid transfer protein/seed storage helical domain containing protein	0.0399221	0.887665	0.959487	Non-Significant	3.82454	-0.170376	1.31008	NA	0.0399221	0.887665	0.959487	Non-Significant	5.19504	2.75023	1.17654	0.0420797
PanWU01x14_004710	NA Bifunctional inhibitor/plant lipid transfer protein/seed storage helical domain containing protein	-0.0753061	0.789674	0.918012	Non-Significant	399.953	0.134806	0.35748	0.859516	-0.0753061	0.789674	0.918012	Non-Significant	1419.79	1.75117	0.142594	3.22782373178043e-33
PanWU01x14_004720	NA Lipid transfer protein/Par allergen	-0.260649	0.348104	0.64178	Non-Significant	0.230942	-1.27001	4.08047	NA	-0.260649	0.348104	0.64178	Non-Significant	1.16701	-3.66867	2.54803	0.239646
PanWU01x14_004730	NA Lipid transfer protein/Par allergen	-0.0575654	0.838529	0.937299	Non-Significant	554.638	0.200581	0.274904	0.701354	-0.0575654	0.838529	0.937299	Non-Significant	1555.9	1.03039	0.138268	8.3737581027795e-13
PanWU01x14_004740	NA Cdc73/Parafibromin	0.120627	0.668487	0.852248	Non-Significant	499.691	-0.0123291	0.244636	0.982622	0.120627	0.668487	0.852248	Non-Significant	551.696	0.0739137	0.182349	0.775638
PanWU01x14_004750	NA FkbH domain containing protein	0.63549	0.0108976	0.138378	Non-Significant	17.8146	-0.548269	0.745606	0.697874	0.63549	0.0108976	0.138378	Non-Significant	49.2699	-0.822312	0.374274	0.0578943
PanWU01x14_004760	NA hypothetical protein	0.27339	0.324167	0.62365	Non-Significant	55.5736	0.793323	0.478288	0.310706	0.27339	0.324167	0.62365	Non-Significant	47.7014	-0.0475662	0.434208	0.941019
PanWU01x14_004770	NA NB-ARC domain, LRR domain containing protein	-0.250098	0.368653	0.65988	Non-Significant	6.9485	0.164863	0.911074	0.936	-0.250098	0.368653	0.65988	Non-Significant	4.59846	-0.234181	1.02518	0.87712
PanWU01x14_004780	NA hypothetical protein	0.409742	0.129324	0.466147	Non-Significant	20.3487	-0.868965	0.730468	0.491577	0.409742	0.129324	0.466147	Non-Significant	6.63221	-1.81743	0.9275	0.0958554
PanWU01x14_004790	NA FkbH domain containing protein	-0.26892	0.332456	0.631088	Non-Significant	159.935	-0.563794	0.385662	0.382712	-0.26892	0.332456	0.631088	Non-Significant	142.917	-1.63608	0.241682	9.90636092637968e-11
PanWU01x14_004800	NA FkbH domain containing protein	-0.509562	0.0523449	0.310549	Non-Significant	25.1915	0.407741	0.53072	0.682851	-0.509562	0.0523449	0.310549	Non-Significant	34.1197	-2.09996	0.503496	0.000114636
PanWU01x14_004810	NA FkbH domain containing protein	0.258235	0.352749	0.645569	Non-Significant	5.85204	0.22717	1.04696	0.922647	0.258235	0.352749	0.645569	Non-Significant	6.78332	-3.73378	1.17838	0.00427926
PanWU01x14_004820	NA Parvalbumin	0.552657	0.0326335	0.245875	Non-Significant	7.74307	0.0292807	0.84903	0.988449	0.552657	0.0326335	0.245875	Non-Significant	12.0114	-2.24615	0.855871	0.0205503
PanWU01x14_004840	NA FkbH domain containing protein	0.84259	8.05010413824293e-05	0.00660434	Positive	152.404	0.317436	0.398399	0.671744	0.84259	8.05010413824293e-05	0.00660434	Positive	66.097	-1.28285	0.301156	7.91686777733066e-05
PanWU01x14_004850	NA FkbH domain containing protein	0.346278	0.206106	0.514604	Non-Significant	3.78942	0.50232	1.14755	NA	0.346278	0.206106	0.514604	Non-Significant	6.71253	-4.23699	1.29505	0.00308288
PanWU01x14_004860	NA hypothetical protein	-0.06077	0.829658	0.937299	Non-Significant	3.61161	-0.529048	1.61914	NA	-0.06077	0.829658	0.937299	Non-Significant	15.6531	3.63632	0.773111	1.12554809033194e-05
PanWU01x14_004870	NA hypothetical protein	0.434819	0.10529	0.429613	Non-Significant	0	NA	NA	NA	0.434819	0.10529	0.429613	Non-Significant	0	NA	NA	NA
PanWU01x14_004880	NA hypothetical protein	0.308327	0.26354	0.569199	Non-Significant	34.5286	-0.449029	0.463424	0.592033	0.308327	0.26354	0.569199	Non-Significant	66.2985	0.290384	0.302286	0.456546
PanWU01x14_004890	NA Zf-FLZ domain containing protein	-0.482078	0.0687925	0.35537	Non-Significant	495.389	0.374893	0.418743	0.624647	-0.482078	0.0687925	0.35537	Non-Significant	1220.67	1.18286	0.154966	2.19626596538802e-13
PanWU01x14_004900	NA hypothetical protein	-0.0730734	0.795786	0.920992	Non-Significant	1.4727	-0.530996	1.7787	NA	-0.0730734	0.795786	0.920992	Non-Significant	5.6562	2.22776	1.05899	0.0712099
PanWU01x14_004910	NA hypothetical protein	-0.155372	0.580315	0.797568	Non-Significant	0.43344	0.595913	4.04009	NA	-0.155372	0.580315	0.797568	Non-Significant	5.62164	1.95048	1.1303	0.148765
PanWU01x14_004920	NA Folate-biopterin transporter	-0.130102	0.643981	0.837656	Non-Significant	391.773	-0.00161084	0.273087	0.997907	-0.130102	0.643981	0.837656	Non-Significant	576.807	0.709172	0.147957	7.3953873742505e-06
PanWU01x14_004930	NA hypothetical protein	0.189332	0.499157	0.746609	Non-Significant	25.2479	-0.0607044	0.578187	0.963984	0.189332	0.499157	0.746609	Non-Significant	36.5467	1.37478	0.402834	0.00193468
PanWU01x14_004940	NA hypothetical protein	-0.0581971	0.836779	0.937299	Non-Significant	46.6026	1.02412	0.527327	0.219919	-0.0581971	0.836779	0.937299	Non-Significant	107.105	1.86583	0.263715	1.23947357099097e-11
PanWU01x14_004950	NA ERG2/sigma1 receptor-like	-0.537125	0.038951	0.269871	Non-Significant	73.3477	0.507285	0.504093	0.575194	-0.537125	0.038951	0.269871	Non-Significant	128.422	-0.510575	0.219572	0.0433017
PanWU01x14_004960	NA hypothetical protein	0.221968	0.42656	0.697101	Non-Significant	1.01602	1.28215	3.30059	NA	0.221968	0.42656	0.697101	Non-Significant	0	NA	NA	NA
PanWU01x14_004970	NA Pentatricopeptide repeat	0.100244	0.722247	0.880913	Non-Significant	13.1029	0.569899	0.67627	0.650252	0.100244	0.722247	0.880913	Non-Significant	21.7406	-0.446118	0.497273	0.490071
PanWU01x14_004980	NA hypothetical protein	0.0850603	0.763107	0.903788	Non-Significant	0.744045	2.84441	3.40324	NA	0.0850603	0.763107	0.903788	Non-Significant	1.50949	-4.04061	2.1038	0.103555
PanWU01x14_005000	NA hypothetical protein	0.45942	0.0849211	0.392641	Non-Significant	348.804	0.193703	0.371744	0.796129	0.45942	0.0849211	0.392641	Non-Significant	419.721	0.887401	0.181928	4.9379913235311e-06
PanWU01x14_005010	NA hypothetical protein	-0.415525	0.123479	0.460555	Non-Significant	783.914	0.0342176	0.278138	0.95747	-0.415525	0.123479	0.460555	Non-Significant	983.808	-0.072758	0.146473	0.721303
PanWU01x14_005020	NA Oberon, PHD finger domain containing protein	-0.111201	0.693179	0.865653	Non-Significant	853.254	-0.6523	0.336145	0.220353	-0.111201	0.693179	0.865653	Non-Significant	532.245	-0.265718	0.169443	0.19481
PanWU01x14_005030	NA Pre-rRNA-processing protein TSR	0.347411	0.204526	0.513172	Non-Significant	0.996134	-1.13833	3.33051	NA	0.347411	0.204526	0.513172	Non-Significant	0	NA	NA	NA
PanWU01x14_005050	NA Glyoxalase-like domain containing protein	0.103518	0.713522	0.876436	Non-Significant	147.403	1.19916	0.410611	0.0451485	0.103518	0.713522	0.876436	Non-Significant	150.35	-0.3816	0.212645	0.131317
PanWU01x14_005060	NA Seed maturation protein	0.0640619	0.820565	0.932943	Non-Significant	0.299668	1.54459	4.03735	NA	0.0640619	0.820565	0.932943	Non-Significant	0.671133	-2.86976	3.03099	NA
PanWU01x14_005070	NA Ovate protein family, C-terminal	0.0597951	0.832355	0.937299	Non-Significant	144.155	0.0405383	0.298548	0.952344	0.0597951	0.832355	0.937299	Non-Significant	75.6065	1.03497	0.294761	0.00138431
PanWU01x14_005080	NA hypothetical protein	-0.147358	0.600223	0.810029	Non-Significant	17.7947	0.434481	0.711704	0.753473	-0.147358	0.600223	0.810029	Non-Significant	15.3877	1.94727	0.632553	0.00565221
PanWU01x14_005090	NA Preprotein translocase subunit SECE	-0.275832	0.319689	0.62165	Non-Significant	93.122	1.38733	0.435927	0.0252333	-0.275832	0.319689	0.62165	Non-Significant	106.637	-0.293462	0.315695	0.473053
PanWU01x14_005100	NA Prefoldin subunit	-0.65574	0.00794849	0.115801	Non-Significant	387.766	0.350619	0.222381	0.339421	-0.65574	0.00794849	0.115801	Non-Significant	381.47	0.0584545	0.155475	0.792956
PanWU01x14_005110	NA SNU66/SART1 family	0.00906856	0.974412	0.991095	Non-Significant	2341.08	-0.602596	0.335402	0.263851	0.00906856	0.974412	0.991095	Non-Significant	1593.68	-0.195659	0.163554	0.339684
PanWU01x14_005120	NA hypothetical protein	0.332921	0.225319	0.529478	Non-Significant	0	NA	NA	NA	0.332921	0.225319	0.529478	Non-Significant	6.50345	3.12687	1.0563	0.00805208
PanWU01x14_005130	NA Cysteine synthase	0.43723	0.103156	0.425415	Non-Significant	1.40306	-4.12332	2.37117	NA	0.43723	0.103156	0.425415	Non-Significant	16.6041	4.57998	0.887307	1.22003738625695e-06
PanWU01x14_005140	NA Phenol hydroxylase reductase	-0.144363	0.607734	0.81473	Non-Significant	11.4747	-0.854144	0.901489	0.601194	-0.144363	0.607734	0.81473	Non-Significant	26.9315	1.74575	0.456364	0.000444869
PanWU01x14_005150	NA Ribosomal protein	0.0966249	0.731927	0.88655	Non-Significant	76.6168	0.103788	0.367045	0.897799	0.0966249	0.731927	0.88655	Non-Significant	47.1702	-0.172544	0.34584	0.720127
PanWU01x14_005160	NA Frigida-like	0.157605	0.574817	0.794505	Non-Significant	12168.7	0.417699	0.214681	0.218635	0.157605	0.574817	0.794505	Non-Significant	10724.8	-0.23622	0.110179	0.0651229
PanWU01x14_005170	NA XS domain containing protein	0.589418	0.0207587	0.195075	Non-Significant	884.995	-0.513366	0.232343	0.153231	0.589418	0.0207587	0.195075	Non-Significant	778.806	0.732729	0.153128	7.68011249593465e-06
PanWU01x14_005180	NA Ribosomal protein	-0.332591	0.225807	0.530171	Non-Significant	3259.01	0.674613	0.244746	0.0619713	-0.332591	0.225807	0.530171	Non-Significant	4170	0.309348	0.147615	0.0724143
PanWU01x14_005190	NA Photosystem II Pbs	-0.0892155	0.751862	0.897612	Non-Significant	47.4449	-0.0604865	0.49115	0.95747	-0.0892155	0.751862	0.897612	Non-Significant	33.6589	2.34586	0.454268	1.20548633550014e-06
PanWU01x14_005200	NA Imidazoleglycerol-phosphate dehydratase	0.642481	0.00979659	0.131448	Non-Significant	575.838	0.245325	0.302469	0.665264	0.642481	0.00979659	0.131448	Non-Significant	639.5	0.141849	0.130896	0.392741
PanWU01x14_005210	NA Zinc finger, FYVE/PHD-type	0.165708	0.555049	0.78177	Non-Significant	2721.66	-0.979694	0.341764	0.0501202	0.165708	0.555049	0.78177	Non-Significant	1961.35	-0.152762	0.116226	0.288823
PanWU01x14_005220	NA hypothetical protein	-0.0179953	0.949246	0.981178	Non-Significant	5.75384	0.157511	0.856092	NA	-0.0179953	0.949246	0.981178	Non-Significant	9.8262	-1.02374	0.738667	0.259828
PanWU01x14_005230	NA hypothetical protein	0.632524	0.0113927	0.142457	Non-Significant	3.7341	-2.38718	1.27451	NA	0.632524	0.0113927	0.142457	Non-Significant	4.16775	-4.48364	1.57228	0.0110405
PanWU01x14_005240	NA hypothetical protein	-0.462625	0.0824905	0.38803	Non-Significant	14.4951	1.35472	0.670417	0.198241	-0.462625	0.0824905	0.38803	Non-Significant	11.9901	-1.39726	0.6581	0.0682275
PanWU01x14_005250	NA hypothetical protein	0.344666	0.208368	0.517214	Non-Significant	0.148138	0.689735	4.08047	NA	0.344666	0.208368	0.517214	Non-Significant	0.14577	0.966333	4.08047	NA
PanWU01x14_005260	NA hypothetical protein	-0.18473	0.509835	0.750879	Non-Significant	0	NA	NA	NA	-0.18473	0.509835	0.750879	Non-Significant	0	NA	NA	NA
PanWU01x14_005270	NA hypothetical protein	0.33579	0.2211	0.529207	Non-Significant	0.588914	-2.80944	3.99073	NA	0.33579	0.2211	0.529207	Non-Significant	0	NA	NA	NA
PanWU01x14_005280	NA hypothetical protein	0.0442245	0.875642	0.95379	Non-Significant	0.674715	1.17371	3.66287	NA	0.0442245	0.875642	0.95379	Non-Significant	0.644088	-1.48136	2.87518	NA
PanWU01x14_005290	NA Serine/threonine protein kinase	0.350995	0.19958	0.513172	Non-Significant	1000.65	-1.51206	0.587825	0.0872252	0.350995	0.19958	0.513172	Non-Significant	399.226	0.603464	0.163984	0.000759395
PanWU01x14_005300	PanSURE1 Survival protein SurE-like phosphatase/nucleotidase	0.693075	0.00417338	0.0801596	Non-Significant	248.001	0.0516434	0.336474	0.946014	0.693075	0.00417338	0.0801596	Non-Significant	147.786	0.832784	0.20777	0.000220672
PanWU01x14_005310	PanSURE2 Survival protein SurE-like phosphatase/nucleotidase	0.326983	0.234209	0.53885	Non-Significant	392.558	0.154678	0.37624	0.844171	0.326983	0.234209	0.53885	Non-Significant	253.628	-0.0308607	0.190906	0.913115
PanWU01x14_005320	NA Survival protein SurE-like phosphatase/nucleotidase	0.578975	0.0237258	0.208832	Non-Significant	19.6024	-1.67369	0.856647	0.21642	0.578975	0.0237258	0.208832	Non-Significant	2.79786	1.67869	1.35565	0.320719
PanWU01x14_005330	NA Survival protein SurE-like phosphatase/nucleotidase	0.453218	0.0897671	0.401586	Non-Significant	62.7188	-1.37664	0.657286	0.180551	0.453218	0.0897671	0.401586	Non-Significant	11.8322	1.35169	0.69135	0.096683
PanWU01x14_005340	PanSURE3 Survival protein SurE-like phosphatase/nucleotidase	0.359199	0.188548	0.513172	Non-Significant	32.339	1.5098	0.713451	0.175739	0.359199	0.188548	0.513172	Non-Significant	346.052	4.83863	0.251199	1.38359842690623e-80
PanWU01x14_005350	PanSURE4 Survival protein SurE-like phosphatase/nucleotidase	0.174454	0.534048	0.767409	Non-Significant	301.39	0.549386	0.345615	0.334729	0.174454	0.534048	0.767409	Non-Significant	404.969	0.329168	0.145876	0.0507762
PanWU01x14_005360	NA Survival protein SurE-like phosphatase/nucleotidase	0.5269	0.0435808	0.284412	Non-Significant	27.9261	0.25024	0.683193	0.863864	0.5269	0.0435808	0.284412	Non-Significant	24.0749	1.43212	0.501353	0.0108812
PanWU01x14_005370	NA hypothetical protein	0.0726224	0.797022	0.921721	Non-Significant	19.8778	0.673468	0.658789	0.567619	0.0726224	0.797022	0.921721	Non-Significant	30.2562	-0.870604	0.493093	0.138357
PanWU01x14_005380	NA hypothetical protein	0.30806	0.263975	0.569977	Non-Significant	2.2957	0.413458	1.43664	NA	0.30806	0.263975	0.569977	Non-Significant	0.956749	-0.0844139	2.48396	0.983671
PanWU01x14_005390	NA hypothetical protein	0.347411	0.204526	0.513172	Non-Significant	0	NA	NA	NA	0.347411	0.204526	0.513172	Non-Significant	0.167722	-0.955582	4.08047	NA
PanWU01x14_005410	NA CRAL-TRIO lipid binding domain containing protein	0.198917	0.477259	0.731435	Non-Significant	175.07	0.473251	0.328381	0.390932	0.198917	0.477259	0.731435	Non-Significant	333.839	1.04637	0.16744	2.75117449845708e-09
PanWU01x14_005420	NA Heat shock protein 70 family	-0.1194	0.671685	0.854343	Non-Significant	233.681	-0.2924	0.393274	0.694257	-0.1194	0.671685	0.854343	Non-Significant	172.879	-0.604551	0.218787	0.014163
PanWU01x14_005430	NA Copper amine oxidase	-0.506887	0.0538043	0.315241	Non-Significant	576.212	0.0275916	0.323976	0.971422	-0.506887	0.0538043	0.315241	Non-Significant	568.394	-0.00450126	0.20262	0.989333
PanWU01x14_005440	NA hypothetical protein	0.347411	0.204526	0.513172	Non-Significant	0	NA	NA	NA	0.347411	0.204526	0.513172	Non-Significant	0	NA	NA	NA
PanWU01x14_005470	NA Copper amine oxidase	-0.0226395	0.93617	0.975748	Non-Significant	0	NA	NA	NA	-0.0226395	0.93617	0.975748	Non-Significant	2.04821	4.47128	1.94806	0.0464383
PanWU01x14_005480	NA Copper amine oxidase	-0.244399	0.380021	0.663852	Non-Significant	0	NA	NA	NA	-0.244399	0.380021	0.663852	Non-Significant	1.82225	4.30616	1.93708	0.0546793
PanWU01x14_005490	NA Copper amine oxidase	-0.611856	0.0153471	0.167084	Non-Significant	95.3924	-0.113078	0.300737	0.860008	-0.611856	0.0153471	0.167084	Non-Significant	98.8529	-2.37794	0.267848	9.03337368414536e-18
PanWU01x14_005500	NA hypothetical protein	-0.141169	0.615781	0.819596	Non-Significant	1.45589	0.656302	3.027	NA	-0.141169	0.615781	0.819596	Non-Significant	0.840842	-1.90303	2.89389	0.626206
PanWU01x14_005510	NA hypothetical protein	0.006146	0.982657	0.993631	Non-Significant	43.3844	0.997037	0.545166	0.253378	0.006146	0.982657	0.993631	Non-Significant	78.5478	-1.80724	0.286974	2.04181259860349e-09
PanWU01x14_005520	NA Copper amine oxidase	0.259376	0.350548	0.643584	Non-Significant	898.541	0.0582091	0.419233	0.950951	0.259376	0.350548	0.643584	Non-Significant	425.588	-3.414	0.242949	2.99164074821296e-43
PanWU01x14_005530	NA Copper amine oxidase	0.359954	0.187553	0.513172	Non-Significant	2649.82	0.511558	0.328942	0.347781	0.359954	0.187553	0.513172	Non-Significant	3081.21	-1.43434	0.154535	2.45380016647034e-19
PanWU01x14_005540	NA Copper amine oxidase	0.374794	0.168686	0.513172	Non-Significant	2.97878	-0.245295	1.29151	NA	0.374794	0.168686	0.513172	Non-Significant	0.695247	-1.50921	3.08411	NA
PanWU01x14_005560	NA Polyamine biosynthesis domain containing protein	-0.321744	0.24223	0.547573	Non-Significant	231.107	-0.0827262	0.337427	0.912626	-0.321744	0.24223	0.547573	Non-Significant	259.353	-0.732715	0.199246	0.000766121
PanWU01x14_005570	NA Pyrimidine 5-nucleotidase	0.489581	0.0639756	0.343132	Non-Significant	3660.68	-0.530811	0.454346	0.501346	0.489581	0.0639756	0.343132	Non-Significant	2361.57	-2.28008	0.18171	1.20859343291974e-34
PanWU01x14_005580	NA Photosystem I PsaD	0.5368	0.0390923	0.270673	Non-Significant	225.588	0.60277	0.40647	0.374951	0.5368	0.0390923	0.270673	Non-Significant	73.8201	-0.114709	0.32679	0.807817
PanWU01x14_005590	PanLOX5 Lipoxygenase	-0.717577	0.0025959	0.0612759	Non-Significant	899.335	-0.0175421	0.246958	0.976351	-0.717577	0.0025959	0.0612759	Non-Significant	1164.8	0.459803	0.119834	0.000425556
PanWU01x14_005600	NA SNARE associated Golgi protein	-0.0171092	0.951743	0.982021	Non-Significant	1577.16	-0.861854	0.341315	0.0939732	-0.0171092	0.951743	0.982021	Non-Significant	1254.43	0.0567224	0.140852	0.777089
PanWU01x14_005610	NA hypothetical protein	0.392859	0.147465	0.4877	Non-Significant	0.147913	0.677542	4.08047	NA	0.392859	0.147465	0.4877	Non-Significant	0.809697	-0.586725	2.67403	0.881998
PanWU01x14_005620	NA hypothetical protein	0.0778302	0.782777	0.913914	Non-Significant	1945.34	-0.63954	0.43596	0.381055	0.0778302	0.782777	0.913914	Non-Significant	827.417	0.861998	0.193323	3.38572094340966e-05
PanWU01x14_005630	NA Protein TIME FOR COFFEE	0.462726	0.0824148	0.387833	Non-Significant	14141.6	-0.940322	0.399808	0.124666	0.462726	0.0824148	0.387833	Non-Significant	8447.67	0.48598	0.12962	0.000590593
PanWU01x14_005650	NA hypothetical protein	0.33579	0.2211	0.529207	Non-Significant	0	NA	NA	NA	0.33579	0.2211	0.529207	Non-Significant	0	NA	NA	NA
PanWU01x14_005660	NA RNA polymerase I specific transcription initiation factor	0.292243	0.290532	0.596882	Non-Significant	101.845	-0.0248236	0.717305	0.98844	0.292243	0.290532	0.596882	Non-Significant	104.596	2.39618	0.304761	3.84502330092882e-14
PanWU01x14_005670	NA Sugar/inositol transporter	-0.270962	0.328653	0.627694	Non-Significant	0.440357	2.09217	3.99537	NA	-0.270962	0.328653	0.627694	Non-Significant	0.329688	-1.84877	4.03933	NA
PanWU01x14_005680	NA hypothetical protein	-0.00956054	0.973024	0.990903	Non-Significant	0.230891	-1.26937	4.08047	NA	-0.00956054	0.973024	0.990903	Non-Significant	0	NA	NA	NA
PanWU01x14_005690	NA Sugar/inositol transporter	0.749329	0.00130111	0.0402954	Positive	7516.88	-2.76546	0.74126	0.00557949	0.749329	0.00130111	0.0402954	Positive	3385.69	0.484635	0.165034	0.00862173
PanWU01x14_005700	NA Phytocyanin domain containing protein	-0.145904	0.603865	0.812022	Non-Significant	141.596	0.640863	0.395985	0.323687	-0.145904	0.603865	0.812022	Non-Significant	94.784	-3.79303	0.357521	5.36660989185347e-25
PanWU01x14_005710	NA Chloride channel	0.121985	0.664955	0.85025	Non-Significant	912.174	-0.395311	0.385674	0.565843	0.121985	0.664955	0.85025	Non-Significant	1386.67	0.736325	0.152161	5.95335135048851e-06
PanWU01x14_005720	NA 2,3-dihydroxybenzoate-AMP ligase	0.221565	0.427423	0.697855	Non-Significant	1309.53	-0.873604	0.381472	0.135979	0.221565	0.427423	0.697855	Non-Significant	814.798	-0.582169	0.13086	3.53586182008234e-05
PanWU01x14_005730	NA Cyclin-like	0.177372	0.52712	0.761976	Non-Significant	535.297	-0.581842	0.270479	0.16725	0.177372	0.52712	0.761976	Non-Significant	415.013	-0.294992	0.163832	0.129882
PanWU01x14_005740	NA Cyclin	0.645985	0.00927864	0.127065	Non-Significant	887.49	-0.829291	0.314812	0.0782566	0.645985	0.00927864	0.127065	Non-Significant	636.27	-0.309213	0.211342	0.231128
PanWU01x14_005750	NA putative membrane-associated kinase regulator	-0.111513	0.692356	0.865134	Non-Significant	385.732	0.628001	0.326374	0.224623	-0.111513	0.692356	0.865134	Non-Significant	398.051	-2.03134	0.168822	6.34416390473909e-32
PanWU01x14_005760	NA hypothetical protein	-0.41896	0.120093	0.454501	Non-Significant	178.157	0.700342	0.351908	0.207234	-0.41896	0.120093	0.454501	Non-Significant	269.71	-5.186	0.287572	1.00629980751472e-70
PanWU01x14_005770	NA hypothetical protein	-0.499698	0.0578744	0.327156	Non-Significant	89.4959	1.1478	0.333059	0.0127958	-0.499698	0.0578744	0.327156	Non-Significant	77.9126	-3.91257	0.421317	2.348192173057e-19
PanWU01x14_005780	NA Malectin-like carbohydrate-binding protein	0.164911	0.55698	0.782765	Non-Significant	1191.41	-1.47477	0.513562	0.0496901	0.164911	0.55698	0.782765	Non-Significant	901.629	-1.15491	0.164574	1.84500874785788e-11
PanWU01x14_005790	NA Voltage dependent potassium channel	0.294914	0.28594	0.59262	Non-Significant	848.567	-0.230908	0.219823	0.553118	0.294914	0.28594	0.59262	Non-Significant	1168.8	0.585604	0.137724	8.17790198652728e-05
PanWU01x14_005800	NA Alpha/Beta hydrolase fold containing protein	-0.296843	0.28265	0.588738	Non-Significant	171.657	-2.7873	0.781845	0.00926265	-0.296843	0.28265	0.588738	Non-Significant	59.2439	1.24749	0.347241	0.00104207
PanWU01x14_005810	NA Alpha/beta hydrolase fold	0.347411	0.204526	0.513172	Non-Significant	0	NA	NA	NA	0.347411	0.204526	0.513172	Non-Significant	0	NA	NA	NA
PanWU01x14_005830	NA Ribosomal protein	-0.413283	0.125723	0.463387	Non-Significant	1758.48	0.786287	0.314741	0.0983914	-0.413283	0.125723	0.463387	Non-Significant	2126.83	-0.990871	0.142526	2.89429121336263e-11
PanWU01x14_005850	NA WPP domain containing protein	-0.407145	0.13201	0.470765	Non-Significant	696.961	0.775398	0.401987	0.223472	-0.407145	0.13201	0.470765	Non-Significant	880.728	-1.52631	0.137081	1.88695710989854e-27
PanWU01x14_005860	NA putative ATP-dependent DNA helicase CHR	0.123744	0.660389	0.847381	Non-Significant	1127.61	-0.845631	0.305005	0.0602069	0.123744	0.660389	0.847381	Non-Significant	729.328	-0.110026	0.128831	0.513674
PanWU01x14_005870	NA methyltransferase C9orf114 protein	-0.338947	0.216518	0.526279	Non-Significant	204.917	-0.136319	0.311668	0.83266	-0.338947	0.216518	0.526279	Non-Significant	212.751	0.440638	0.210892	0.0733684
PanWU01x14_005880	NA Kinase associated protein phosphatase	0.242657	0.383534	0.666637	Non-Significant	762.89	-0.486838	0.337166	0.389573	0.242657	0.383534	0.666637	Non-Significant	499.848	0.516099	0.144581	0.00112984
PanWU01x14_005890	NA hypothetical protein	0.0193553	0.945415	0.979286	Non-Significant	12.1974	-0.282966	0.719731	0.852054	0.0193553	0.945415	0.979286	Non-Significant	7.79651	0.542931	0.825036	0.62595
PanWU01x14_005900	NA hypothetical protein	0.151529	0.589829	0.802989	Non-Significant	1.14391	-3.7606	3.89919	NA	0.151529	0.589829	0.802989	Non-Significant	3.46293	4.21043	1.63336	0.0232048
PanWU01x14_005910	NA The fantastic four family	-0.40635	0.13284	0.472132	Non-Significant	113.55	0.481456	0.524851	0.615317	-0.40635	0.13284	0.472132	Non-Significant	578.488	0.711189	0.162011	4.56137874594188e-05
PanWU01x14_005920	NA Serine/threonine protein kinase	-0.198952	0.477179	0.731433	Non-Significant	239.499	0.101721	0.298243	0.874717	-0.198952	0.477179	0.731433	Non-Significant	385.451	-0.439397	0.178082	0.0307622
PanWU01x14_005930	NA Mitochondrial carrier domain containing protein	-0.0344196	0.903076	0.965836	Non-Significant	293.636	0.137371	0.306514	0.828412	-0.0344196	0.903076	0.965836	Non-Significant	407.396	-0.183327	0.161313	0.367852
PanWU01x14_005940	NA Serine-tRNA ligase, type	0.485187	0.0667659	0.349684	Non-Significant	69.5695	-0.975682	0.598133	0.319824	0.485187	0.0667659	0.349684	Non-Significant	48.9209	2.38437	0.40064	1.64655412975441e-08
PanWU01x14_005950	NA hypothetical protein	-0.567865	0.0272256	0.224094	Non-Significant	3.69477	-0.257245	1.62087	NA	-0.567865	0.0272256	0.224094	Non-Significant	6.98787	-1.94739	1.11517	0.143258
PanWU01x14_005960	NA hypothetical protein	-0.419085	0.119971	0.454257	Non-Significant	2099.07	0.250162	0.278207	0.62292	-0.419085	0.119971	0.454257	Non-Significant	3117.59	-0.737395	0.136947	3.86494717291333e-07
PanWU01x14_005970	NA DEAD-box ATP-dependent RNA helicase	0.448433	0.0936379	0.409835	Non-Significant	114.642	-0.142764	0.465337	0.888388	0.448433	0.0936379	0.409835	Non-Significant	146.37	1.4829	0.218404	8.66257308626175e-11
PanWU01x14_005980	NA 43kDa postsynaptic protein	0.499705	0.0578699	0.327156	Non-Significant	729.957	-0.187644	0.266644	0.71208	0.499705	0.0578699	0.327156	Non-Significant	1063.09	1.19483	0.133661	5.29767707729092e-18
PanWU01x14_005990	NA Peroxiredoxin-2F, mitochondrial	-0.39704	0.142822	0.48474	Non-Significant	650.339	0.593843	0.288271	0.188476	-0.39704	0.142822	0.48474	Non-Significant	680.424	0.634689	0.131704	6.5436127909708e-06
PanWU01x14_006000	NA Short-chain dehydrogenase/reductase	0.292771	0.28962	0.595987	Non-Significant	527.366	0.03349	0.21137	0.943977	0.292771	0.28962	0.595987	Non-Significant	566.778	0.606664	0.147524	0.000145519
PanWU01x14_006010	NA hypothetical protein	0.0459303	0.870881	0.951884	Non-Significant	33.3913	0.216678	0.426665	0.8022	0.0459303	0.870881	0.951884	Non-Significant	27.6281	-1.44388	0.474181	0.0062599
PanWU01x14_006020	NA Trichome birefringence-like family	0.101655	0.718483	0.879219	Non-Significant	903.705	-0.0439326	0.197432	0.920559	0.101655	0.718483	0.879219	Non-Significant	890.911	-0.504751	0.139564	0.000955668
PanWU01x14_006030	NA hypothetical protein	-0.0993128	0.724733	0.882124	Non-Significant	282.44	-0.0142567	0.250602	0.980941	-0.0993128	0.724733	0.882124	Non-Significant	151.163	-0.572497	0.213414	0.0176415
PanWU01x14_006040	NA hypothetical protein	-0.21272	0.44656	0.709735	Non-Significant	62.3514	-0.0719666	0.369793	0.930708	-0.21272	0.44656	0.709735	Non-Significant	43.6026	-0.658985	0.421392	0.196269
PanWU01x14_006050	NA ATP-dependent (S)-NAD(P)H-hydrate dehydratase	0.119546	0.671304	0.854155	Non-Significant	391.735	0.25309	0.397422	0.741823	0.119546	0.671304	0.854155	Non-Significant	442.474	1.22132	0.180589	1.03458067405741e-10
PanWU01x14_006060	PanNFYC4 Nuclear transcription factor Y subunit C	-0.170343	0.543875	0.773615	Non-Significant	583.847	-0.00138936	0.343397	0.998449	-0.170343	0.543875	0.773615	Non-Significant	711.682	1.45205	0.153463	4.64656704901507e-20
PanWU01x14_006070	NA Nucleophile aminohydrolase, N-terminal	-0.00735965	0.979233	0.992622	Non-Significant	3779.9	0.948546	0.268551	0.0101691	-0.00735965	0.979233	0.992622	Non-Significant	6898.27	0.455704	0.148135	0.00568969
PanWU01x14_006080	NA Major intrinsic protein	-0.443363	0.0978652	0.416134	Non-Significant	7.09819	0.261905	0.900688	0.89453	-0.443363	0.0978652	0.416134	Non-Significant	26.2625	2.69555	0.502006	4.18433087920448e-07
PanWU01x14_006090	NA Aspartic peptidase	0.045866	0.871061	0.951989	Non-Significant	5792.73	0.609013	0.386921	0.340621	0.045866	0.871061	0.951989	Non-Significant	6430.9	-10.0269	0.281759	6.82619079167084e-274
PanWU01x14_006110	NA hypothetical protein	0.347621	0.204235	0.513172	Non-Significant	166.735	-1.04916	0.491163	0.170889	0.347621	0.204235	0.513172	Non-Significant	59.6349	0.100803	0.393035	0.862627
PanWU01x14_006120	NA Aspartic peptidase	0.0756793	0.788653	0.917548	Non-Significant	263.752	1.59192	0.675639	0.123621	0.0756793	0.788653	0.917548	Non-Significant	396.673	-5.52883	0.255407	1.21644354609932e-101
PanWU01x14_006130	NA Aspartic peptidase	0.19257	0.491708	0.74132	Non-Significant	1327.48	0.769893	0.430475	0.266351	0.19257	0.491708	0.74132	Non-Significant	1646.43	-3.98154	0.168532	6.21348763871165e-121
PanWU01x14_006140	NA Aspartic peptidase	-0.516235	0.0488314	0.300829	Non-Significant	28.4821	1.64666	0.971796	0.297961	-0.516235	0.0488314	0.300829	Non-Significant	78.7767	-9.74685	1.21006	8.49348487114089e-15
PanWU01x14_006150	NA hypothetical protein	0.169708	0.5454	0.774941	Non-Significant	2.77003	-2.33901	2.72778	NA	0.169708	0.5454	0.774941	Non-Significant	1.1678	-3.66986	2.24816	0.175319
PanWU01x14_006160	NA Aspartic peptidase	0.378646	0.164001	0.51098	Non-Significant	3121.39	-0.500191	0.534381	0.606449	0.378646	0.164001	0.51098	Non-Significant	843.352	-2.07483	0.224188	3.12729600775521e-19
PanWU01x14_006170	NA Dual specificity phosphatase	-0.123419	0.661233	0.84772	Non-Significant	143.053	-0.0304857	0.300259	0.96499	-0.123419	0.661233	0.84772	Non-Significant	162.685	0.690854	0.223008	0.00531939
PanWU01x14_006180	PanBHLH89 Basic helix-loop-helix transcription factor	0.245221	0.37837	0.663852	Non-Significant	0.299652	1.5444	4.03734	NA	0.245221	0.37837	0.663852	Non-Significant	1.18474	3.70149	2.52886	0.230901
PanWU01x14_006190	NA hypothetical protein	-0.0415402	0.883141	0.957603	Non-Significant	0	NA	NA	NA	-0.0415402	0.883141	0.957603	Non-Significant	0.327097	-1.79949	4.0375	NA
PanWU01x14_006200	NA Heavy metal-associated domain containing protein	0.368833	0.176107	0.513172	Non-Significant	4114.73	-0.0856373	0.298901	0.896173	0.368833	0.176107	0.513172	Non-Significant	2251.25	0.314048	0.152842	0.0788151
PanWU01x14_006210	NA hypothetical protein	0.127517	0.650634	0.84132	Non-Significant	2.71226	-0.617059	1.35582	NA	0.127517	0.650634	0.84132	Non-Significant	0.993187	0.986231	2.47313	0.779166
PanWU01x14_006220	NA 43kDa postsynaptic protein	0.406642	0.132535	0.471829	Non-Significant	1255.54	-0.367986	0.319148	0.507528	0.406642	0.132535	0.471829	Non-Significant	1123.56	0.376277	0.13737	0.0151274
PanWU01x14_006230	NA RING zinc finger protein	-0.324902	0.237375	0.542201	Non-Significant	148.925	1.45228	0.643365	0.14296	-0.324902	0.237375	0.542201	Non-Significant	165.005	0.452845	0.20537	0.0568844
PanWU01x14_006240	NA Transmembrane protein	0.578648	0.0238238	0.209219	Non-Significant	475.625	-0.0625408	0.229863	0.902495	0.578648	0.0238238	0.209219	Non-Significant	360.963	0.260974	0.210341	0.319698
PanWU01x14_006250	NA cytochrome P450 family protein	0.376967	0.166032	0.513172	Non-Significant	239.885	0.76928	0.255085	0.036892	0.376967	0.166032	0.513172	Non-Significant	206.276	-0.434662	0.181356	0.0366332
PanWU01x14_006260	NA Alpha/Beta hydrolase fold containing protein	-0.272612	0.325601	0.625205	Non-Significant	357.874	0.374691	0.231514	0.323687	-0.272612	0.325601	0.625205	Non-Significant	316.94	-1.16518	0.165539	1.59638280992886e-11
PanWU01x14_006270	PanIPT5 isopentenyltransferase	0.0225643	0.936381	0.975748	Non-Significant	76.9413	0.987596	0.382026	0.0852908	0.0225643	0.936381	0.975748	Non-Significant	238.69	1.59262	0.201535	2.81462656930129e-14
PanWU01x14_006280	NA hypothetical protein	0.505158	0.0547637	0.318237	Non-Significant	1.15064	-3.77909	3.89148	NA	0.505158	0.0547637	0.318237	Non-Significant	0	NA	NA	NA
PanWU01x14_006290	NA Splicing factor-like protein	-0.0141424	0.960104	0.985164	Non-Significant	89.1911	0.0210566	0.326239	0.978516	-0.0141424	0.960104	0.985164	Non-Significant	72.1395	-0.528048	0.302341	0.143197
PanWU01x14_006300	NA CBS domain containing protein	0.740634	0.00158698	0.0452468	Positive	618.106	-0.449235	0.213313	0.177991	0.740634	0.00158698	0.0452468	Positive	618.932	0.176685	0.14865	0.343224
PanWU01x14_006310	PanDVL6 DEVIL-like protein	0.258496	0.352245	0.645016	Non-Significant	1.45617	0.737161	1.85574	NA	0.258496	0.352245	0.645016	Non-Significant	0	NA	NA	NA
PanWU01x14_006320	NA Serine incorporator/TMS membrane protein	0.396417	0.143508	0.485203	Non-Significant	702.033	0.437935	0.323972	0.426583	0.396417	0.143508	0.485203	Non-Significant	852.523	0.281671	0.140231	0.0867865
PanWU01x14_006330	NA Ribosomal protein	-0.265971	0.337989	0.635733	Non-Significant	100.255	-0.597457	0.435719	0.418873	-0.265971	0.337989	0.635733	Non-Significant	97.0044	0.280973	0.292624	0.456718
PanWU01x14_006340	NA hypothetical protein	0.595788	0.0190935	0.187077	Non-Significant	0.447713	2.13193	3.99497	NA	0.595788	0.0190935	0.187077	Non-Significant	3.41564	0.339847	1.4649	0.875184
PanWU01x14_006350	NA hypothetical protein	0.467157	0.0791388	0.379954	Non-Significant	2.13796	0.754932	2.30589	NA	0.467157	0.0791388	0.379954	Non-Significant	2.65319	1.12754	1.33759	0.519824
PanWU01x14_006360	NA Tetratricopeptide-like helical domain containing protein	-0.0691534	0.806544	0.926408	Non-Significant	66.2173	0.398441	0.37653	0.5493	-0.0691534	0.806544	0.926408	Non-Significant	51.6656	-0.416697	0.34295	0.331162
PanWU01x14_006370	NA Mediator of RNA polymerase II transcription subunit	0.255886	0.3573	0.649304	Non-Significant	1318.22	-0.163679	0.365405	0.828412	0.255886	0.3573	0.649304	Non-Significant	1231.38	0.186698	0.147444	0.308696
PanWU01x14_006380	NA Ribonucleotide reductase small subunit	0.328112	0.232502	0.536845	Non-Significant	425.454	0.0316102	0.325574	0.966655	0.328112	0.232502	0.536845	Non-Significant	236.472	0.0329775	0.174667	0.898463
PanWU01x14_006390	NA Alpha/Beta hydrolase fold containing protein	0.638122	0.0104723	0.13604	Non-Significant	0.286965	-0.317844	4.08047	NA	0.638122	0.0104723	0.13604	Non-Significant	1.32161	-1.63596	1.95148	0.522843
PanWU01x14_006410	NA Dienelactone hydrolase	0.578578	0.0238446	0.209277	Non-Significant	395.975	0.0278484	0.261406	0.963383	0.578578	0.0238446	0.209277	Non-Significant	314.985	-0.459022	0.171859	0.0181849
PanWU01x14_006420	NA Dienelactone hydrolase	0.207139	0.458852	0.718608	Non-Significant	108.439	-0.373564	0.418327	0.625718	0.207139	0.458852	0.718608	Non-Significant	88.9427	0.186076	0.276273	0.617156
PanWU01x14_006430	NA Dienelactone hydrolase	-0.833754	0.000112256	0.00822891	Negative	1069.71	-0.796835	0.414184	0.224623	-0.833754	0.000112256	0.00822891	Negative	1215.97	0.126719	0.138959	0.482338
PanWU01x14_006440	NA hypothetical protein	0.0851734	0.7628	0.903788	Non-Significant	1.32867	1.00782	2.12982	NA	0.0851734	0.7628	0.903788	Non-Significant	2.95531	1.7994	1.71865	0.411093
PanWU01x14_006450	NA Serine/threonine protein kinase	-0.170585	0.543293	0.773461	Non-Significant	1659.3	-0.71142	0.323996	0.156938	-0.170585	0.543293	0.773461	Non-Significant	1607.27	-0.670718	0.116067	4.44705733881669e-08
PanWU01x14_006460	NA E3 ubiquitin-protein ligase SIN-like	-0.344021	0.209277	0.518504	Non-Significant	595.282	-0.370496	0.325679	0.514064	-0.344021	0.209277	0.518504	Non-Significant	544.922	-0.133575	0.149184	0.491089
PanWU01x14_006470	NA Guanylate kinase	-0.156571	0.57736	0.795895	Non-Significant	409.102	0.221849	0.234394	0.601633	-0.156571	0.57736	0.795895	Non-Significant	608.333	-0.287415	0.153334	0.113083
PanWU01x14_006480	NA Coatomer beta subunit	0.437996	0.102484	0.424625	Non-Significant	288.65	-0.815309	0.380837	0.169998	0.437996	0.102484	0.424625	Non-Significant	221.13	-3.94251	0.264022	9.83328934866844e-49
PanWU01x14_006490	NA Alpha/beta hydrolase fold	0.345793	0.206786	0.515238	Non-Significant	82.9049	0.133481	0.417705	0.883343	0.345793	0.206786	0.515238	Non-Significant	60.2514	0.188077	0.311367	0.657678
PanWU01x14_006500	NA Alpha/beta hydrolase fold	0.097485	0.729623	0.885292	Non-Significant	1409.39	-0.448591	0.267692	0.304639	0.097485	0.729623	0.885292	Non-Significant	1172.41	0.157246	0.124464	0.309942
PanWU01x14_006510	PanGS2 Glutamine synthetase	-0.24928	0.370273	0.660986	Non-Significant	1619.86	0.77857	0.392445	0.209156	-0.24928	0.370273	0.660986	Non-Significant	3035.4	-0.758176	0.11451	2.62781920406303e-10
PanWU01x14_006520	NA AWPM-19-like	-0.779685	0.000608888	0.0245406	Negative	390.097	0.210464	0.298207	0.711229	-0.779685	0.000608888	0.0245406	Negative	238.802	-3.34975	0.228742	6.72430295544106e-47
PanWU01x14_006530	NA ABC/ECF transporter, transmembrane component	-0.208607	0.455603	0.7162	Non-Significant	139.634	0.144956	0.350786	0.84302	-0.208607	0.455603	0.7162	Non-Significant	175.553	0.511289	0.218493	0.0418643
PanWU01x14_006540	NA Tetratricopeptide-like helical domain containing protein	-0.108292	0.700859	0.86933	Non-Significant	254.721	-0.287155	0.29917	0.595249	-0.108292	0.700859	0.86933	Non-Significant	191.691	-0.776625	0.197102	0.000287309
PanWU01x14_006550	NA hypothetical protein	-0.333068	0.225102	0.529207	Non-Significant	0	NA	NA	NA	-0.333068	0.225102	0.529207	Non-Significant	0.828506	-3.17477	3.15896	0.432817
PanWU01x14_006560	NA hypothetical protein	-0.274431	0.322255	0.622653	Non-Significant	0	NA	NA	NA	-0.274431	0.322255	0.622653	Non-Significant	0	NA	NA	NA
PanWU01x14_006570	NA Bax inhibitor 1-related	0.386374	0.154865	0.498064	Non-Significant	1532.72	-0.0692011	0.336123	0.926977	0.386374	0.154865	0.498064	Non-Significant	640.621	-0.787178	0.146011	3.73274103096452e-07
PanWU01x14_006580	NA Bax inhibitor 1-related	-0.238915	0.391136	0.672681	Non-Significant	3592.73	-0.132037	0.332127	0.850033	-0.238915	0.391136	0.672681	Non-Significant	3136.35	-0.754548	0.119516	1.85210237511767e-09
PanWU01x14_006590	NA hypothetical protein	0.180249	0.52033	0.75785	Non-Significant	2.79095	-1.4541	1.52529	NA	0.180249	0.52033	0.75785	Non-Significant	1.717	3.15162	1.96209	0.183099
PanWU01x14_006600	NA hypothetical protein	0.0895621	0.750926	0.897305	Non-Significant	1.69321	-2.18846	1.83494	NA	0.0895621	0.750926	0.897305	Non-Significant	5.97464	1.36704	0.917057	0.221235
PanWU01x14_006610	NA hypothetical protein	-0.0468439	0.868333	0.950764	Non-Significant	3.89203	0.880657	1.16521	NA	-0.0468439	0.868333	0.950764	Non-Significant	6.42919	0.980862	0.898325	0.38876
PanWU01x14_006620	NA hypothetical protein	-0.6679	0.00650524	0.103802	Non-Significant	1.2943	-2.82909	2.44215	NA	-0.6679	0.00650524	0.103802	Non-Significant	3.22766	0.809838	1.30313	0.647661
PanWU01x14_006630	NA hypothetical protein	0.25504	0.358946	0.650688	Non-Significant	25.8083	-0.834033	0.616374	0.425757	0.25504	0.358946	0.650688	Non-Significant	62.0657	0.0297504	0.301562	0.947353
PanWU01x14_006640	NA BSD domain containing protein	0.143692	0.609419	0.815329	Non-Significant	770.445	-0.737343	0.403918	0.254418	0.143692	0.609419	0.815329	Non-Significant	620.114	-0.155591	0.146101	0.402343
PanWU01x14_006650	NA Mo25-like	0.0767548	0.785713	0.91587	Non-Significant	231.634	0.449033	0.463842	0.592526	0.0767548	0.785713	0.91587	Non-Significant	404.817	0.339618	0.160877	0.0700747
PanWU01x14_006660	NA hypothetical protein	-0.106985	0.704319	0.871665	Non-Significant	135.676	0.138322	0.427434	0.881926	-0.106985	0.704319	0.871665	Non-Significant	74.0365	0.669662	0.298937	0.0526999
PanWU01x14_006670	NA F-box domain containing protein	0.396338	0.143595	0.485283	Non-Significant	614.079	-0.439949	0.255617	0.288507	0.396338	0.143595	0.485283	Non-Significant	494.774	0.45588	0.152493	0.00739008
PanWU01x14_006680	NA Parvalbumin	-0.409666	0.129403	0.466286	Non-Significant	175.186	-0.187278	0.470682	0.84991	-0.409666	0.129403	0.466286	Non-Significant	145.158	-1.70834	0.26059	4.00732002792365e-10
PanWU01x14_006740	NA hypothetical protein	0.00778963	0.97802	0.992307	Non-Significant	0.391848	-2.2172	4.03217	NA	0.00778963	0.97802	0.992307	Non-Significant	0.167875	-0.961552	4.08047	NA
PanWU01x14_006750	NA S-adenosylmethionine decarboxylase, conserved site	0.281825	0.308854	0.613275	Non-Significant	49.0426	0.478854	0.472785	0.57149	0.281825	0.308854	0.613275	Non-Significant	67.9903	-1.25749	0.289795	5.67011580911179e-05
PanWU01x14_006760	NA hypothetical protein	0.0473492	0.866925	0.950231	Non-Significant	37.3628	0.0723634	0.410209	0.937195	0.0473492	0.866925	0.950231	Non-Significant	24.9433	-0.0660672	0.452273	0.921735
PanWU01x14_006770	NA Protein phosphatase	-0.579277	0.0236358	0.208321	Non-Significant	311.72	-0.189646	0.239141	0.673285	-0.579277	0.0236358	0.208321	Non-Significant	595.277	0.00728148	0.151152	0.976034
PanWU01x14_006780	NA SAC3/GANP/THP	0.525488	0.0442508	0.286444	Non-Significant	1598.24	-0.467985	0.303167	0.351713	0.525488	0.0442508	0.286444	Non-Significant	1316.88	-0.117308	0.12297	0.459988
PanWU01x14_006790	NA DEAD-box ATP-dependent RNA helicase	0.249465	0.369907	0.660701	Non-Significant	2384.73	-0.522602	0.240466	0.162083	0.249465	0.369907	0.660701	Non-Significant	2059.3	0.29662	0.125829	0.0402257
PanWU01x14_006800	NA Peptide methionine sulfoxide reductase	0.332181	0.226415	0.530648	Non-Significant	33.9852	-1.27664	0.648325	0.212737	0.332181	0.226415	0.530648	Non-Significant	44.6507	2.77425	0.423345	4.06837258058852e-10
PanWU01x14_006810	NA Peptide methionine sulfoxide reductase	-0.881114	1.43093695795076e-05	0.00207883	Negative	1101.57	0.34648	0.2413	0.392864	-0.881114	1.43093695795076e-05	0.00207883	Negative	1212.73	0.223572	0.172163	0.295133
PanWU01x14_006820	NA Pyruvate, phosphate dikinase	0.175231	0.5322	0.76613	Non-Significant	3.32327	-5.32382	2.0431	NA	0.175231	0.5322	0.76613	Non-Significant	1.84797	-4.33191	1.94849	0.0546615
PanWU01x14_006830	NA Pyruvate, phosphate dikinase	-0.209727	0.45313	0.71462	Non-Significant	3.78158	-4.48799	1.82254	NA	-0.209727	0.45313	0.71462	Non-Significant	2.40608	0.436497	1.55637	0.850077
PanWU01x14_006840	NA hypothetical protein	0.245221	0.37837	0.663852	Non-Significant	3.08916	0.526579	1.19078	NA	0.245221	0.37837	0.663852	Non-Significant	0	NA	NA	NA
PanWU01x14_006850	NA tRNA/rRNA methyltransferase	0.019338	0.945464	0.979286	Non-Significant	242.822	0.633625	0.272098	0.129011	0.019338	0.945464	0.979286	Non-Significant	271.773	1.1014	0.167554	3.57785294041785e-10
PanWU01x14_006860	NA PGAP2-interacting protein	-0.146914	0.601334	0.810767	Non-Significant	44.9044	0.334194	0.574616	0.766907	-0.146914	0.601334	0.810767	Non-Significant	278.274	4.46569	0.24742	7.71514710711106e-71
PanWU01x14_006870	NA hypothetical protein	-0.388219	0.152734	0.494884	Non-Significant	0	NA	NA	NA	-0.388219	0.152734	0.494884	Non-Significant	0.500418	-2.44674	3.8094	NA
PanWU01x14_006880	NA hypothetical protein	0.708141	0.00313376	0.0677818	Non-Significant	1579.83	-0.542116	0.657942	0.659099	0.708141	0.00313376	0.0677818	Non-Significant	337.411	-3.41453	0.214016	1.6453049153511e-55
PanWU01x14_006890	NA hypothetical protein	0.392859	0.147465	0.4877	Non-Significant	0.147736	0.677706	4.08047	NA	0.392859	0.147465	0.4877	Non-Significant	0	NA	NA	NA
PanWU01x14_006900	NA hypothetical protein	0.777479	0.000645897	0.0254858	Positive	2430.76	-0.909426	0.55761	0.319905	0.777479	0.000645897	0.0254858	Positive	282.546	-2.22354	0.224493	6.71398348716764e-22
PanWU01x14_006920	NA proline-rich nuclear receptor coactivator	0.157748	0.574466	0.794481	Non-Significant	4906.36	-0.0505577	0.271629	0.934144	0.157748	0.574466	0.794481	Non-Significant	5826.3	-1.43062	0.155073	4.09257433186311e-19
PanWU01x14_006930	NA hypothetical protein	0.221968	0.42656	0.697101	Non-Significant	0	NA	NA	NA	0.221968	0.42656	0.697101	Non-Significant	0	NA	NA	NA
PanWU01x14_006940	NA Enolase	-0.26886	0.332567	0.631164	Non-Significant	2.70548	1.28466	1.46533	NA	-0.26886	0.332567	0.631164	Non-Significant	4.42954	0.0639782	1.22246	0.973934
PanWU01x14_006950	NA Enolase C-terminal domain-like	0.378113	0.164644	0.511687	Non-Significant	2.76338	-1.0551	2.20271	NA	0.378113	0.164644	0.511687	Non-Significant	2.00295	-4.44703	1.8869	0.0402682
PanWU01x14_006960	NA hypothetical protein	0.262738	0.344114	0.638208	Non-Significant	1.70614	-0.359092	2.39261	NA	0.262738	0.344114	0.638208	Non-Significant	2.97903	-1.37979	1.29066	0.40026
PanWU01x14_006970	NA Enolase	-0.355737	0.193154	0.513172	Non-Significant	18.866	-1.06685	0.696651	0.355773	-0.355737	0.193154	0.513172	Non-Significant	7.09459	-1.58765	0.936473	0.157146
PanWU01x14_006980	NA WAT1-related protein	0.233943	0.401361	0.680237	Non-Significant	137.468	-0.159929	0.316899	0.803582	0.233943	0.401361	0.680237	Non-Significant	144.672	0.757826	0.214428	0.00127857
PanWU01x14_006990	NA Mitogen-activated protein kinase kinase kinase	-0.202584	0.469005	0.725568	Non-Significant	8.82931	-0.275384	0.942402	0.894086	-0.202584	0.469005	0.725568	Non-Significant	17.5934	0.878688	0.541476	0.17825
PanWU01x14_007000	NA Isopenicillin N synthase	-0.710877	0.00296941	0.0660441	Non-Significant	2217.57	-0.148785	0.295015	0.803582	-0.710877	0.00296941	0.0660441	Non-Significant	1616.83	-0.734891	0.13317	1.89487728076202e-07
PanWU01x14_007010	PanHPT1 Histidine phosphotransferase	-0.563061	0.0288545	0.230612	Non-Significant	1784.42	0.600544	0.295229	0.194813	-0.563061	0.0288545	0.230612	Non-Significant	2237.35	-0.278638	0.1292	0.0633172
PanWU01x14_007020	PanNSH1 Inosine/uridine-preferring nucleoside hydrolase	-0.806341	0.000282187	0.0148161	Negative	429.263	-1.6984	0.432902	0.00301894	-0.806341	0.000282187	0.0148161	Negative	244.695	-0.109073	0.199262	0.690434
PanWU01x14_007030	NA Low-density receptor-like protein	-0.216776	0.437731	0.70283	Non-Significant	174.92	0.266531	0.304904	0.634854	-0.216776	0.437731	0.70283	Non-Significant	143.518	0.126359	0.205984	0.652241
PanWU01x14_007040	NA Major facilitator, sugar transporter-like	0.433211	0.106729	0.432232	Non-Significant	1301.27	-1.30148	0.551612	0.123143	0.433211	0.106729	0.432232	Non-Significant	574.951	-0.965505	0.19075	2.01082673436866e-06
PanWU01x14_007050	NA SBP-box transcription factor	0.184978	0.509256	0.750879	Non-Significant	1697.33	-0.122264	0.232932	0.794387	0.184978	0.509256	0.750879	Non-Significant	2234.29	0.637329	0.130749	5.01847484171603e-06
PanWU01x14_007060	NA hypothetical protein	0.2767	0.318107	0.620496	Non-Significant	365.853	-0.139798	0.360888	0.855196	0.2767	0.318107	0.620496	Non-Significant	364.508	1.29339	0.166231	7.19070813335307e-14
PanWU01x14_007070	NA CHCH	-0.293048	0.289142	0.595674	Non-Significant	314.765	0.840463	0.267861	0.0279911	-0.293048	0.289142	0.595674	Non-Significant	334.816	-0.698653	0.157268	3.63414277797852e-05
PanWU01x14_007080	NA Ribosomal protein	-0.0497386	0.860269	0.946799	Non-Significant	240.862	1.02807	0.276313	0.00574819	-0.0497386	0.860269	0.946799	Non-Significant	156.599	-0.556427	0.222938	0.0285975
PanWU01x14_007090	PanDXS1 Deoxyxylulose-5-phosphate synthase	0.221925	0.426652	0.697148	Non-Significant	415.896	0.152657	0.302622	0.803582	0.221925	0.426652	0.697148	Non-Significant	421.166	-0.480997	0.167797	0.0105736
PanWU01x14_007110	NA adenylyl cyclase	-0.141409	0.615175	0.819131	Non-Significant	322.167	0.664106	0.31922	0.183865	-0.141409	0.615175	0.819131	Non-Significant	419.508	-0.474888	0.171053	0.0136673
PanWU01x14_007120	NA Myc-type, basic helix-loop-helix (bHLH) domain containing protein	0.347411	0.204526	0.513172	Non-Significant	0.286885	-0.323995	4.08047	NA	0.347411	0.204526	0.513172	Non-Significant	0	NA	NA	NA
PanWU01x14_007130	NA Casparian strip membrane protein	-0.35971	0.187874	0.513172	Non-Significant	0	NA	NA	NA	-0.35971	0.187874	0.513172	Non-Significant	0.461013	2.33606	3.50435	NA
PanWU01x14_007140	NA hypothetical protein	0.123365	0.661371	0.847863	Non-Significant	108.819	-2.68295	0.763927	0.0106913	0.123365	0.661371	0.847863	Non-Significant	41.1106	-5.08618	0.647614	4.11431511804427e-14
PanWU01x14_007150	NA Casparian strip membrane protein	0.312713	0.256452	0.562402	Non-Significant	194.485	-2.80544	0.872637	0.0234331	0.312713	0.256452	0.562402	Non-Significant	91.0295	-2.82502	0.310381	1.24941763677947e-18
PanWU01x14_007160	NA Casparian strip membrane protein	0.504316	0.0552348	0.319349	Non-Significant	4351.51	-0.289036	0.349504	0.658224	0.504316	0.0552348	0.319349	Non-Significant	4293.47	-0.0384655	0.13603	0.848786
PanWU01x14_007170	NA Hopanoid-associated sugar epimerase	0.464209	0.0813081	0.385455	Non-Significant	20.1962	0.450527	0.654636	0.719055	0.464209	0.0813081	0.385455	Non-Significant	27.6608	-0.0907754	0.445276	0.890456
PanWU01x14_007180	NA F-box domain containing protein	0.243572	0.381686	0.664909	Non-Significant	146.431	-0.19372	0.395267	0.809733	0.243572	0.381686	0.664909	Non-Significant	142.419	0.518348	0.246915	0.0718425
PanWU01x14_007190	NA Transmembrane protein	-0.636207	0.0107804	0.137529	Non-Significant	165.732	-0.0637126	0.450282	0.950222	-0.636207	0.0107804	0.137529	Non-Significant	51.9739	-0.86117	0.331204	0.0219151
PanWU01x14_007200	NA NAD(P)-binding domain containing protein	0.0890279	0.752369	0.89785	Non-Significant	107.366	-0.142364	0.314122	0.826714	0.0890279	0.752369	0.89785	Non-Significant	111.384	0.423858	0.234921	0.12897
PanWU01x14_007210	NA NAD(P)-binding domain containing protein	0.137313	0.625551	0.825962	Non-Significant	158.465	-0.11506	0.306958	0.860448	0.137313	0.625551	0.825962	Non-Significant	179.812	0.492791	0.217239	0.0494235
PanWU01x14_007220	NA GPCR kinase	0.0924297	0.743196	0.892776	Non-Significant	709.349	0.104325	0.319366	0.88067	0.0924297	0.743196	0.892776	Non-Significant	1171.44	0.0875308	0.115967	0.570333
PanWU01x14_007230	NA hypothetical protein	0.185198	0.508743	0.750879	Non-Significant	83.3879	0.444347	0.427302	0.558202	0.185198	0.508743	0.750879	Non-Significant	236.388	1.8922	0.252209	5.78117029942028e-13
PanWU01x14_007240	NA Glycoside hydrolase	0.474226	0.0741075	0.368416	Non-Significant	2679.07	-2.06112	0.734119	0.0562262	0.474226	0.0741075	0.368416	Non-Significant	888.655	-0.859581	0.184837	1.43640510681589e-05
PanWU01x14_007250	NA F-box domain containing protein	0.134809	0.631928	0.830247	Non-Significant	692.61	-0.660811	0.472096	0.408279	0.134809	0.631928	0.830247	Non-Significant	588.607	-1.48982	0.207283	5.63520265214844e-12
PanWU01x14_007260	NA hypothetical protein	-0.518041	0.0479112	0.2981	Non-Significant	64.2004	0.187311	0.459175	0.845631	-0.518041	0.0479112	0.2981	Non-Significant	70.2866	0.918779	0.31757	0.00978735
PanWU01x14_007270	NA hypothetical protein	-0.00421757	0.988098	0.995919	Non-Significant	48.9189	-0.103749	0.399095	0.906958	-0.00421757	0.988098	0.995919	Non-Significant	54.7824	0.499468	0.343194	0.234015
PanWU01x14_007280	NA Na+/H+ exchanger	-0.327167	0.233929	0.538661	Non-Significant	204.105	0.290255	0.575715	0.803582	-0.327167	0.233929	0.538661	Non-Significant	296.181	-1.64174	0.211899	9.26865332874481e-14
PanWU01x14_007290	NA Vesicle-associated membrane-protein-associated protein	-0.292886	0.289422	0.59585	Non-Significant	554.469	0.375364	0.361677	0.559063	-0.292886	0.289422	0.59585	Non-Significant	733.088	0.131156	0.136356	0.45595
PanWU01x14_007300	NA Acyl carrier protein	-0.455247	0.0881604	0.398824	Non-Significant	1414.23	1.81942	0.423056	0.000793113	-0.455247	0.0881604	0.398824	Non-Significant	3008.12	0.920917	0.125503	1.9199525072437e-12
PanWU01x14_007310	NA hypothetical protein	0.0147426	0.958412	0.984614	Non-Significant	181.353	0.340115	0.408682	0.65579	0.0147426	0.958412	0.984614	Non-Significant	249.469	0.540707	0.212372	0.0251938
PanWU01x14_007320	NA Phosphorylase kinase, gamma catalytic subunit	-0.0859342	0.760738	0.90275	Non-Significant	252.645	0.0514665	0.259583	0.929191	-0.0859342	0.760738	0.90275	Non-Significant	529.376	-0.161672	0.173117	0.47057
PanWU01x14_007330	NA hypothetical protein	0.449916	0.0924253	0.407736	Non-Significant	11544.3	-0.583222	0.255205	0.13707	0.449916	0.0924253	0.407736	Non-Significant	8983.5	-0.209766	0.155878	0.275946
PanWU01x14_007340	NA DnaJ domain containing protein	0.446568	0.0951774	0.412023	Non-Significant	2087.13	-0.655427	0.339242	0.222674	0.446568	0.0951774	0.412023	Non-Significant	1154.84	-0.00397035	0.123957	0.984688
PanWU01x14_007350	NA BRCT domain containing protein	-0.11364	0.686762	0.862189	Non-Significant	902.981	-0.483534	0.237828	0.195065	-0.11364	0.686762	0.862189	Non-Significant	654.497	-0.409246	0.143145	0.0108061
PanWU01x14_007360	NA hypothetical protein	-0.683747	0.00494332	0.088611	Non-Significant	175.481	0.120544	0.266387	0.826882	-0.683747	0.00494332	0.088611	Non-Significant	192.681	-0.871787	0.19907	4.76947822456969e-05
PanWU01x14_007370	NA DNA mismatch repair protein	-0.360967	0.186223	0.513172	Non-Significant	47.0857	1.05805	0.4512	0.125843	-0.360967	0.186223	0.513172	Non-Significant	71.4592	-0.991933	0.282874	0.00140626
PanWU01x14_007380	NA Peroxidase	0.179302	0.522561	0.759403	Non-Significant	5.207	-0.737702	0.954438	NA	0.179302	0.522561	0.759403	Non-Significant	1.69975	-3.08191	1.9447	0.189714
PanWU01x14_007390	NA Peroxidase	-0.527549	0.0432752	0.2836	Non-Significant	1467.65	-0.668041	0.614876	0.536427	-0.527549	0.0432752	0.2836	Non-Significant	774.646	-7.59739	0.330056	7.54911025907571e-115
PanWU01x14_007400	NA Peroxidase	-0.375271	0.168101	0.513172	Non-Significant	9.36472	-3.52395	1.43877	0.10653	-0.375271	0.168101	0.513172	Non-Significant	1.35812	-2.71397	2.08221	0.293271
PanWU01x14_007410	NA Ring finger and CHY zinc finger domain-containing protein	0.499814	0.0578068	0.327002	Non-Significant	279.95	-0.320745	0.343118	0.606834	0.499814	0.0578068	0.327002	Non-Significant	136.038	-2.01548	0.237973	2.95030956836287e-16
PanWU01x14_007420	NA hypothetical protein	0.245221	0.37837	0.663852	Non-Significant	0.147867	0.639091	4.08047	NA	0.245221	0.37837	0.663852	Non-Significant	0	NA	NA	NA
PanWU01x14_007430	NA Fungal lipase-like domain containing protein	0.807368	0.000273322	0.0145863	Positive	1130.28	-0.483218	0.301714	0.330169	0.807368	0.000273322	0.0145863	Positive	720.41	0.0546148	0.139201	0.782937
PanWU01x14_007440	NA ISWI family	0.386942	0.154206	0.497083	Non-Significant	4048.19	-0.759633	0.295115	0.0869847	0.386942	0.154206	0.497083	Non-Significant	4122.59	0.230928	0.13078	0.138324
PanWU01x14_007450	NA Mitogen-activated protein kinase kinase kinase	0.0506577	0.857711	0.945415	Non-Significant	1855.98	0.238958	0.227917	0.55405	0.0506577	0.857711	0.945415	Non-Significant	1642.8	-0.188623	0.135818	0.258807
PanWU01x14_007460	NA Glutaredoxin-like	0.0680312	0.80963	0.927839	Non-Significant	78.7765	-0.279907	0.574672	0.81079	0.0680312	0.80963	0.927839	Non-Significant	9.64181	-2.27206	0.872688	0.0217195
PanWU01x14_007470	NA Glutaredoxin-like	0.285646	0.302057	0.607135	Non-Significant	126.738	-0.415439	0.636037	0.734782	0.285646	0.302057	0.607135	Non-Significant	0.331327	-1.8523	4.03858	NA
PanWU01x14_007480	NA BTB-kelch protein	-0.241881	0.385103	0.667622	Non-Significant	291.286	0.00785253	0.313987	0.991649	-0.241881	0.385103	0.667622	Non-Significant	623.206	0.895545	0.164526	2.83461986186471e-07
PanWU01x14_007490	NA N-terminal acetyltransferase A, auxiliary subunit	-0.0157725	0.955509	0.983449	Non-Significant	159.379	0.124846	0.384061	0.881342	-0.0157725	0.955509	0.983449	Non-Significant	217.041	-0.829465	0.20199	0.000148974
PanWU01x14_007500	NA Cdk-activating kinase assembly factor	0.295475	0.284981	0.591628	Non-Significant	208.273	0.144329	0.260709	0.779827	0.295475	0.284981	0.591628	Non-Significant	197.258	0.658958	0.198496	0.00263703
PanWU01x14_007510	NA Parvalbumin	-0.713463	0.00282048	0.0640692	Non-Significant	1073.81	0.454989	0.281717	0.324993	-0.713463	0.00282048	0.0640692	Non-Significant	1234.04	0.131001	0.121444	0.395359
PanWU01x14_007520	NA hypothetical protein	-0.263915	0.341878	0.637701	Non-Significant	1.73944	0.489204	1.8924	NA	-0.263915	0.341878	0.637701	Non-Significant	3.68808	-0.484182	1.22422	0.781248
PanWU01x14_007530	NA Tyrosine-protein kinase	-0.260592	0.348213	0.641825	Non-Significant	18.3392	1.4514	0.986949	0.379446	-0.260592	0.348213	0.641825	Non-Significant	20.7622	-0.997953	0.576758	0.147525
PanWU01x14_007540	NA Aminotransferase-like mobile domain containing protein	-0.145958	0.603729	0.811907	Non-Significant	21.6003	3.65465	0.8369	0.000621053	-0.145958	0.603729	0.811907	Non-Significant	10.005	0.471449	0.690196	0.611644
PanWU01x14_007560	NA Uroporphyrinogen decarboxylase	0.0281471	0.920682	0.972822	Non-Significant	190.556	-0.535321	0.280765	0.229447	0.0281471	0.920682	0.972822	Non-Significant	302.578	1.33936	0.166162	8.1128316507326e-15
PanWU01x14_007570	PanERF80 AP2/ERF transcription factor	-0.306111	0.267165	0.5735	Non-Significant	56.2866	0.679274	0.82273	0.658598	-0.306111	0.267165	0.5735	Non-Significant	55.3622	-2.0483	0.340582	1.14014198310742e-08
PanWU01x14_007580	NA Zinc finger, CCCH-type	0.523917	0.0450048	0.28916	Non-Significant	611.332	-0.63934	0.29227	0.158564	0.523917	0.0450048	0.28916	Non-Significant	654.452	0.419033	0.166104	0.0267443
PanWU01x14_007600	NA SNU66/SART1 family	0.598276	0.0184716	0.183345	Non-Significant	4.31487	-0.214142	1.13706	NA	0.598276	0.0184716	0.183345	Non-Significant	1.20683	1.3835	2.18498	0.640816
PanWU01x14_007610	NA Mitochodrial transcription termination factor	-0.107409	0.703197	0.870849	Non-Significant	367.814	0.162961	0.258906	0.74535	-0.107409	0.703197	0.870849	Non-Significant	406.447	-0.30008	0.161419	0.116395
PanWU01x14_007620	NA hypothetical protein	0.295121	0.285585	0.592392	Non-Significant	6.07977	1.53428	0.961739	0.332661	0.295121	0.285585	0.592392	Non-Significant	26.0002	0.706834	0.461002	0.206388
PanWU01x14_007630	NA Protein LIN-9/Protein ALWAYS EARLY	-0.46159	0.0832699	0.389701	Non-Significant	742.631	-1.22534	0.384451	0.0249982	-0.46159	0.0832699	0.389701	Non-Significant	525.426	-0.167037	0.167696	0.437564
PanWU01x14_007640	NA hypothetical protein	-0.151297	0.590403	0.803316	Non-Significant	217.503	0.268925	0.278968	0.594261	-0.151297	0.590403	0.803316	Non-Significant	145.282	0.105726	0.215646	0.725189
PanWU01x14_007650	NA AMP-activated protein kinase	0.280383	0.311441	0.615816	Non-Significant	795.45	-0.328328	0.206406	0.334251	0.280383	0.311441	0.615816	Non-Significant	1012.55	0.252017	0.148739	0.157442
PanWU01x14_007660	NA hypothetical protein	-0.303559	0.271376	0.577745	Non-Significant	2.57133	-0.848879	1.34918	NA	-0.303559	0.271376	0.577745	Non-Significant	2.82301	1.26692	1.33119	0.461064
PanWU01x14_007670	NA Zinc finger, CW-type	0.657863	0.00768001	0.113594	Non-Significant	1130.47	-0.537995	0.282628	0.230309	0.657863	0.00768001	0.113594	Non-Significant	699.937	-0.595418	0.154357	0.000394756
PanWU01x14_007680	NA hypothetical protein	0.154906	0.581465	0.798295	Non-Significant	1060.52	-0.799934	0.326264	0.106128	0.154906	0.581465	0.798295	Non-Significant	612.419	-0.460246	0.141664	0.0033187
PanWU01x14_007690	NA hypothetical protein	-0.0618378	0.826706	0.936214	Non-Significant	32.9696	-1.75186	0.679539	0.086479	-0.0618378	0.826706	0.936214	Non-Significant	8.13722	-0.534172	0.839912	0.639244
PanWU01x14_007700	NA hypothetical protein	-0.0437495	0.876968	0.954366	Non-Significant	3.47639	-2.73365	2.05755	NA	-0.0437495	0.876968	0.954366	Non-Significant	2.41866	4.70647	1.80966	0.0218802
PanWU01x14_007710	NA DYW domain containing protein	-0.523287	0.0453101	0.290095	Non-Significant	34.3771	0.600394	0.473886	0.459286	-0.523287	0.0453101	0.290095	Non-Significant	24.1292	0.144891	0.487797	0.840407
PanWU01x14_007720	NA Oxoglutarate/iron-dependent dioxygenase	-0.310139	0.260598	0.566392	Non-Significant	9.1854	0.0814338	1.3912	0.980362	-0.310139	0.260598	0.566392	Non-Significant	69.7392	3.53691	0.442532	1.3940545233714e-14
PanWU01x14_007730	NA Cullin, N-terminal	0.393186	0.147097	0.4877	Non-Significant	5667.52	-0.356822	0.213757	0.307177	0.393186	0.147097	0.4877	Non-Significant	6108.56	-0.737456	0.106526	3.54123721547213e-11
PanWU01x14_007740	NA hypothetical protein	-0.411442	0.127587	0.463387	Non-Significant	0	NA	NA	NA	-0.411442	0.127587	0.463387	Non-Significant	0	NA	NA	NA
PanWU01x14_007750	PanNFYB11 Nuclear transcription factor Y subunit B	-0.489938	0.0637527	0.342527	Non-Significant	123.288	-0.00733534	0.431083	0.994652	-0.489938	0.0637527	0.342527	Non-Significant	38.4953	-1.61033	0.391598	0.000145554
PanWU01x14_007760	NA hypothetical protein	0.550593	0.0334254	0.249097	Non-Significant	0.448846	2.13802	3.99491	NA	0.550593	0.0334254	0.249097	Non-Significant	8.56878	6.54044	1.39119	1.13637873409547e-05
PanWU01x14_007770	NA hypothetical protein	0.467113	0.079171	0.379954	Non-Significant	1.57666	0.950015	2.04394	NA	0.467113	0.079171	0.379954	Non-Significant	2.11473	-0.275479	1.5516	0.904991
PanWU01x14_007780	NA hypothetical protein	0.102919	0.715116	0.877382	Non-Significant	0.438996	0.604355	4.03811	NA	0.102919	0.715116	0.877382	Non-Significant	1.70068	1.28107	1.91877	0.620469
PanWU01x14_007790	NA hypothetical protein	0.466427	0.0796723	0.381427	Non-Significant	0.415416	-2.36915	4.02191	NA	0.466427	0.0796723	0.381427	Non-Significant	1.71123	3.09957	2.1158	0.230427
PanWU01x14_007820	NA Homeodomain-like	0.434075	0.105953	0.430892	Non-Significant	90.1367	-1.35989	0.596661	0.138594	0.434075	0.105953	0.430892	Non-Significant	34.8875	-1.22038	0.405757	0.00700978
PanWU01x14_007830	NA dynein beta chain, ciliary protein	0.133594	0.63503	0.831973	Non-Significant	155.274	0.279256	0.325281	0.64329	0.133594	0.63503	0.831973	Non-Significant	134.017	-0.261911	0.216434	0.333506
PanWU01x14_007840	NA Mitochondrial carrier protein	0.332403	0.226085	0.530381	Non-Significant	388.12	-0.425933	0.34395	0.470994	0.332403	0.226085	0.530381	Non-Significant	304.186	0.797529	0.18768	8.26558821392901e-05
PanWU01x14_007850	NA C2 domain containing protein	0.0533419	0.850248	0.942658	Non-Significant	1888.95	0.246355	0.232167	0.54787	0.0533419	0.850248	0.942658	Non-Significant	1302.98	-0.937173	0.178576	7.86240466448124e-07
PanWU01x14_007870	NA hypothetical protein	-0.0797106	0.777649	0.911287	Non-Significant	0.800077	-0.779301	2.83528	NA	-0.0797106	0.777649	0.911287	Non-Significant	0.176067	1.01603	4.08047	NA
PanWU01x14_007880	NA hypothetical protein	0.347411	0.204526	0.513172	Non-Significant	0	NA	NA	NA	0.347411	0.204526	0.513172	Non-Significant	0	NA	NA	NA
PanWU01x14_007890	NA Coatomer alpha subunit	0.251821	0.365253	0.656794	Non-Significant	1.17362	2.36307	2.15896	NA	0.251821	0.365253	0.656794	Non-Significant	0	NA	NA	NA
PanWU01x14_007900	NA Flowering-promoting factor 1-like protein	0.171714	0.540589	0.771842	Non-Significant	576.943	1.0035	0.334644	0.0381833	0.171714	0.540589	0.771842	Non-Significant	180.568	-3.75173	0.274793	7.12645523654634e-41
PanWU01x14_007910	NA hypothetical protein	0.62173	0.013344	0.155496	Non-Significant	99.2108	-0.801211	0.484203	0.312218	0.62173	0.013344	0.155496	Non-Significant	65.6129	0.307557	0.316413	0.450661
PanWU01x14_007920	NA hypothetical protein	0.352149	0.198004	0.513172	Non-Significant	45.5652	-0.612608	0.441414	0.412596	0.352149	0.198004	0.513172	Non-Significant	43.2554	-0.253953	0.38656	0.626562
PanWU01x14_007940	NA hypothetical protein	0.347411	0.204526	0.513172	Non-Significant	0	NA	NA	NA	0.347411	0.204526	0.513172	Non-Significant	0	NA	NA	NA
PanWU01x14_007950	NA Flowering-promoting factor 1-like protein	-0.146917	0.601327	0.810767	Non-Significant	1393.31	0.405186	0.270205	0.369062	-0.146917	0.601327	0.810767	Non-Significant	873.052	-0.182125	0.196575	0.474776
PanWU01x14_007960	NA Synaptobrevin	-0.175292	0.532053	0.766023	Non-Significant	120.551	0.540343	0.279909	0.223156	-0.175292	0.532053	0.766023	Non-Significant	90.3335	-0.362365	0.252809	0.241741
PanWU01x14_007970	NA uveal autoantigen with coiled-coil/ankyrin	-0.462286	0.0827455	0.388459	Non-Significant	155.757	1.19113	0.508878	0.126617	-0.462286	0.0827455	0.388459	Non-Significant	222.049	0.545695	0.183717	0.00781813
PanWU01x14_007980	NA Heavy metal-associated domain containing protein	0.137277	0.625643	0.826008	Non-Significant	19.5298	1.18278	0.94038	0.463158	0.137277	0.625643	0.826008	Non-Significant	15.6531	-0.450368	0.591505	0.56659
PanWU01x14_007990	NA Protein phosphatase	0.11952	0.671372	0.854155	Non-Significant	837.06	-1.02589	0.397594	0.0862149	0.11952	0.671372	0.854155	Non-Significant	770.283	0.0265732	0.14284	0.900023
PanWU01x14_008000	NA Alanine-tRNA ligase, archaea	-0.181094	0.518344	0.756509	Non-Significant	723.563	0.376666	0.248798	0.363034	-0.181094	0.518344	0.756509	Non-Significant	780.518	0.0793362	0.132373	0.660135
PanWU01x14_008010	NA Ribosomal protein	-0.607917	0.0162079	0.171095	Non-Significant	3837.17	0.948449	0.25774	0.00658509	-0.607917	0.0162079	0.171095	Non-Significant	4752.17	0.406334	0.156824	0.0224199
PanWU01x14_008020	NA Rapid ALkalinization Factor	-0.0900728	0.749548	0.896501	Non-Significant	521.862	0.419677	0.274955	0.357949	-0.0900728	0.749548	0.896501	Non-Significant	731.698	-0.866588	0.174147	3.06233871509101e-06
PanWU01x14_008030	NA Heat shock factor binding	-0.801586	0.000326342	0.0162718	Negative	292.01	0.715221	0.252598	0.0538417	-0.801586	0.000326342	0.0162718	Negative	378.362	1.12617	0.165347	7.51755749054418e-11
PanWU01x14_008040	NA TspO/MBR-related protein	-0.100047	0.722772	0.881061	Non-Significant	4.30073	-0.252957	1.47284	NA	-0.100047	0.722772	0.881061	Non-Significant	1.29498	-0.816173	1.91857	0.76399
PanWU01x14_008050	NA Glycosyltransferase	0.159512	0.570138	0.791684	Non-Significant	1760.49	-0.236242	0.347383	0.722883	0.159512	0.570138	0.791684	Non-Significant	1831.08	-0.904083	0.129161	2.09038151958594e-11
PanWU01x14_008070	NA Protein arginine N-methyltransferase	0.0454419	0.872244	0.952606	Non-Significant	724.169	0.164573	0.278864	0.763111	0.0454419	0.872244	0.952606	Non-Significant	1105.33	-0.401778	0.131643	0.00612617
PanWU01x14_008080	NA Isoleucine-tRNA ligase	0.662937	0.00706702	0.10833	Non-Significant	525.26	0.0145059	0.33397	0.985483	0.662937	0.00706702	0.10833	Non-Significant	614.72	-0.757777	0.134573	1.01969093812281e-07
PanWU01x14_008090	NA Chloroplast protein import component	0.657206	0.00776229	0.114433	Non-Significant	282.404	0.529081	0.253516	0.181903	0.657206	0.00776229	0.114433	Non-Significant	252.247	0.227065	0.198839	0.365428
PanWU01x14_008100	NA ABC subfamily C protein	-0.542185	0.0368008	0.262133	Non-Significant	153.434	-0.216869	0.284423	0.686052	-0.542185	0.0368008	0.262133	Non-Significant	116	0.0636441	0.235317	0.855378
PanWU01x14_008110	NA Coatomer beta subunit	-0.488947	0.0643728	0.344165	Non-Significant	279.066	0.935237	0.441712	0.175421	-0.488947	0.0643728	0.344165	Non-Significant	616.286	-0.297395	0.18128	0.172995
PanWU01x14_008120	NA Tetratricopeptide-like helical domain containing protein	-0.0754928	0.789163	0.91778	Non-Significant	179.131	0.542334	0.383629	0.401937	-0.0754928	0.789163	0.91778	Non-Significant	186.753	-0.616747	0.200155	0.0056004
PanWU01x14_008130	NA hypothetical protein	-0.172455	0.538816	0.770864	Non-Significant	0	NA	NA	NA	-0.172455	0.538816	0.770864	Non-Significant	0.669274	-2.86481	3.05686	NA
PanWU01x14_008140	NA Voltage dependent potassium channel	0.510294	0.051951	0.309735	Non-Significant	1239.19	-0.307496	0.219498	0.408107	0.510294	0.051951	0.309735	Non-Significant	1217.76	0.266268	0.123967	0.0645725
PanWU01x14_008150	NA Ulp1 protease family, C-terminal catalytic domain containing protein	-0.00582427	0.983565	0.994109	Non-Significant	581.273	-0.491431	0.279792	0.277232	-0.00582427	0.983565	0.994109	Non-Significant	514.771	0.41194	0.149338	0.0143593
PanWU01x14_008160	NA hypothetical protein	-0.539096	0.0381028	0.266454	Non-Significant	307.858	-0.896698	0.458946	0.21642	-0.539096	0.0381028	0.266454	Non-Significant	182.774	-0.312136	0.213139	0.23063
PanWU01x14_008170	NA Kinesin-like protein	-0.357249	0.191134	0.513172	Non-Significant	4801.62	-1.19518	0.426537	0.0567856	-0.357249	0.191134	0.513172	Non-Significant	2398.67	-0.812811	0.112155	3.69246679233844e-12
PanWU01x14_008180	NA hypothetical protein	0.186529	0.505647	0.750408	Non-Significant	74.6489	-1.18389	0.427782	0.0607661	0.186529	0.505647	0.750408	Non-Significant	136.074	-1.21508	0.222145	2.46603186110502e-07
PanWU01x14_008190	NA Universal stress protein	0.0341883	0.903724	0.966244	Non-Significant	7.30805	-1.28528	0.961826	0.432249	0.0341883	0.903724	0.966244	Non-Significant	0.144766	0.956101	4.08047	NA
PanWU01x14_008200	NA Translationally controlled tumor protein	-0.584364	0.0221571	0.201411	Non-Significant	16262.8	0.309637	0.310144	0.578536	-0.584364	0.0221571	0.201411	Non-Significant	9112.65	-1.4495	0.108407	3.09669135527847e-39
PanWU01x14_008210	NA Condensin subunit 1/Condensin-2 complex subunit D	-0.112793	0.688988	0.862949	Non-Significant	316.336	-0.124496	0.301001	0.842814	-0.112793	0.688988	0.862949	Non-Significant	592.389	-0.137912	0.158906	0.505777
PanWU01x14_008220	NA hypothetical protein	0.347411	0.204526	0.513172	Non-Significant	0	NA	NA	NA	0.347411	0.204526	0.513172	Non-Significant	0	NA	NA	NA
PanWU01x14_008230	NA DnaJ domain containing protein	0.672281	0.00603917	0.0992891	Non-Significant	866.697	0.101639	0.254479	0.848998	0.672281	0.00603917	0.0992891	Non-Significant	477.555	-0.850892	0.147139	4.34133393489152e-08
PanWU01x14_008240	NA hypothetical protein	0.10214	0.717191	0.878512	Non-Significant	339.056	0.374826	0.280949	0.433253	0.10214	0.717191	0.878512	Non-Significant	198.807	-0.706268	0.190418	0.000684017
PanWU01x14_008250	NA Transmembrane protein	0.66891	0.00639537	0.103049	Non-Significant	733.1	-1.07952	0.54209	0.20683	0.66891	0.00639537	0.103049	Non-Significant	1708.31	-0.341515	0.141597	0.0353125
PanWU01x14_008260	NA Guanine nucleotide-binding protein, beta subunit	0.555999	0.0313813	0.240951	Non-Significant	660.793	-0.463632	0.251826	0.249774	0.555999	0.0313813	0.240951	Non-Significant	865.196	0.381921	0.138018	0.0140054
PanWU01x14_008270	NA Nucleotide sugar epimerase	-0.461348	0.0834529	0.389701	Non-Significant	109.673	-2.37841	0.559258	0.000944716	-0.461348	0.0834529	0.389701	Non-Significant	141.078	3.01424	0.281928	2.27212471912217e-25
PanWU01x14_008280	NA hypothetical protein	0.261017	0.3474	0.641549	Non-Significant	1.30177	-1.76818	2.44648	NA	0.261017	0.3474	0.641549	Non-Significant	3.86901	3.4152	1.47767	0.0447455
PanWU01x14_008290	NA hypothetical protein	-0.0308703	0.913034	0.969867	Non-Significant	7.80301	-0.0278985	0.926653	0.989542	-0.0308703	0.913034	0.969867	Non-Significant	4.5328	2.54241	1.16456	0.0597106
PanWU01x14_008300	NA hypothetical protein	-0.0683799	0.808671	0.927641	Non-Significant	4.36163	-0.753003	1.45869	NA	-0.0683799	0.808671	0.927641	Non-Significant	3.65897	3.32003	1.49815	0.0555082
PanWU01x14_008310	NA hypothetical protein	0.128955	0.646928	0.839415	Non-Significant	3.75341	-0.622224	1.37	NA	0.128955	0.646928	0.839415	Non-Significant	3.833	1.19334	1.25971	0.463474
PanWU01x14_008320	NA hypothetical protein	0.389339	0.151451	0.492998	Non-Significant	0.435881	0.597535	3.37589	NA	0.389339	0.151451	0.492998	Non-Significant	2.78742	2.8838	1.62458	0.136082
PanWU01x14_008330	NA Zinc finger, DHHC-type, palmitoyltransferase	-0.203951	0.465946	0.723503	Non-Significant	903.923	0.309426	0.368202	0.651226	-0.203951	0.465946	0.723503	Non-Significant	1682.21	0.400271	0.120485	0.0026171
PanWU01x14_008340	NA hypothetical protein	-0.0718087	0.799253	0.923266	Non-Significant	1.00558	0.649937	2.71559	NA	-0.0718087	0.799253	0.923266	Non-Significant	1.45972	-1.07709	1.96347	0.689814
PanWU01x14_008350	NA hypothetical protein	0.492815	0.0619767	0.338084	Non-Significant	334.202	-0.636874	0.257619	0.102493	0.492815	0.0619767	0.338084	Non-Significant	273.877	-0.563035	0.183591	0.00585904
PanWU01x14_008360	NA WRKY domain containing protein	0.15169	0.589428	0.80274	Non-Significant	182.383	0.234171	0.274231	0.644835	0.15169	0.589428	0.80274	Non-Significant	119.464	0.164824	0.23448	0.599592
PanWU01x14_008370	PanWRKY47 WRKY domain containing protein	0.372917	0.171	0.513172	Non-Significant	309.187	-0.336257	0.270097	0.468113	0.372917	0.171	0.513172	Non-Significant	238.435	0.267967	0.198017	0.272971
PanWU01x14_008380	NA hypothetical protein	0.197234	0.481071	0.73409	Non-Significant	0.152824	0.675861	4.08047	NA	0.197234	0.481071	0.73409	Non-Significant	0.147725	0.992723	4.08047	NA
PanWU01x14_008400	NA hypothetical protein	0.321255	0.242989	0.547983	Non-Significant	0	NA	NA	NA	0.321255	0.242989	0.547983	Non-Significant	0	NA	NA	NA
PanWU01x14_008410	NA Aspartate/glutamate/uridylate kinase	0.00220439	0.993779	0.997806	Non-Significant	76.6277	0.406968	0.43592	0.607226	0.00220439	0.993779	0.997806	Non-Significant	97.0731	0.385789	0.274232	0.251748
PanWU01x14_008420	NA Aspartate/glutamate/uridylate kinase	-0.300988	0.275661	0.581918	Non-Significant	108.027	0.253697	0.482864	0.794234	-0.300988	0.275661	0.581918	Non-Significant	116.499	0.832382	0.226886	0.000790845
PanWU01x14_008430	NA Translation elongation factor	-0.297486	0.281559	0.587357	Non-Significant	3104.48	0.574992	0.265719	0.164204	-0.297486	0.281559	0.587357	Non-Significant	3359.09	-0.617855	0.144611	7.50170250311728e-05
PanWU01x14_008460	NA Septum formation topological specificity factor	-0.402038	0.137403	0.477733	Non-Significant	182.869	1.12728	0.430745	0.0805818	-0.402038	0.137403	0.477733	Non-Significant	253.25	0.995642	0.173328	5.39188523088611e-08
PanWU01x14_008470	NA hypothetical protein	-0.163347	0.560778	0.784996	Non-Significant	187.013	0.160419	0.294641	0.784401	-0.163347	0.560778	0.784996	Non-Significant	175.246	0.100241	0.255612	0.782994
PanWU01x14_008480	NA hypothetical protein	-0.418193	0.120843	0.455348	Non-Significant	94.8599	1.7583	0.666126	0.0776001	-0.418193	0.120843	0.455348	Non-Significant	254.851	1.52644	0.182456	6.94369856881953e-16
PanWU01x14_008520	NA O-linked-mannose beta-1,4-N-acetylglucosaminyltransferase-like protein	-0.137229	0.625767	0.826011	Non-Significant	56.6689	0.507844	0.35135	0.389094	-0.137229	0.625767	0.826011	Non-Significant	30.6369	-2.7671	0.531108	9.54189583418392e-07
PanWU01x14_008530	NA Ribonuclease H	0.336191	0.220515	0.529207	Non-Significant	12.177	-0.349182	0.660195	0.792529	0.336191	0.220515	0.529207	Non-Significant	8.34171	0.2305	0.763484	0.837474
PanWU01x14_008540	NA hypothetical protein	0.531865	0.0412846	0.277613	Non-Significant	27.5025	-0.334471	0.526468	0.742536	0.531865	0.0412846	0.277613	Non-Significant	45.3209	0.855479	0.392982	0.0605236
PanWU01x14_008550	NA hypothetical protein	-0.185276	0.508562	0.750879	Non-Significant	0	NA	NA	NA	-0.185276	0.508562	0.750879	Non-Significant	1.642	4.16314	2.05162	0.0831715
PanWU01x14_008560	NA hypothetical protein	-0.178494	0.524467	0.760446	Non-Significant	0	NA	NA	NA	-0.178494	0.524467	0.760446	Non-Significant	2.36673	2.62244	1.67065	0.19437
PanWU01x14_008570	NA hypothetical protein	0.347411	0.204526	0.513172	Non-Significant	0	NA	NA	NA	0.347411	0.204526	0.513172	Non-Significant	0	NA	NA	NA
PanWU01x14_008580	NA hypothetical protein	0.379041	0.163526	0.51023	Non-Significant	1098.37	-0.341485	0.256419	0.434398	0.379041	0.163526	0.51023	Non-Significant	733.25	-0.199419	0.131391	0.21176
PanWU01x14_008590	NA Tetratricopeptide-like helical domain containing protein	-0.065059	0.817815	0.931378	Non-Significant	123.541	-0.461392	0.34653	0.434507	-0.065059	0.817815	0.931378	Non-Significant	113.026	0.247466	0.235608	0.409448
PanWU01x14_008600	NA Tetratricopeptide-like helical domain containing protein	0.167686	0.550269	0.778157	Non-Significant	61.5172	-0.184995	0.386999	0.815445	0.167686	0.550269	0.778157	Non-Significant	50.9786	-0.748899	0.33637	0.0542665
PanWU01x14_008610	NA hypothetical protein	0.347411	0.204526	0.513172	Non-Significant	0	NA	NA	NA	0.347411	0.204526	0.513172	Non-Significant	0	NA	NA	NA
PanWU01x14_008620	NA hypothetical protein	0.347411	0.204526	0.513172	Non-Significant	0	NA	NA	NA	0.347411	0.204526	0.513172	Non-Significant	0	NA	NA	NA
PanWU01x14_008630	NA Hemimethylated DNA-binding domain containing protein	-0.270534	0.329449	0.62858	Non-Significant	138.112	0.341895	0.377144	0.619939	-0.270534	0.329449	0.62858	Non-Significant	183.896	0.277415	0.193554	0.241766
PanWU01x14_008640	NA hypothetical protein	0.181771	0.516753	0.755505	Non-Significant	15.2516	0.860816	0.749485	0.50919	0.181771	0.516753	0.755505	Non-Significant	13.4624	-0.087122	0.685718	0.931401
PanWU01x14_008650	NA CRAL-TRIO lipid binding protein	0.232612	0.404123	0.682675	Non-Significant	878.391	-0.0890125	0.264388	0.876612	0.232612	0.404123	0.682675	Non-Significant	1032.72	0.289617	0.125414	0.0449298
PanWU01x14_008660	NA hypothetical protein	0.14757	0.599692	0.809553	Non-Significant	5.31585	0.00653793	1.06436	NA	0.14757	0.599692	0.809553	Non-Significant	14.4061	0.130249	0.616837	0.886409
PanWU01x14_008670	NA hypothetical protein	0.208631	0.455548	0.7162	Non-Significant	78.6413	1.00476	0.420481	0.116828	0.208631	0.455548	0.7162	Non-Significant	81.3656	0.572345	0.262205	0.0597409
PanWU01x14_008680	NA UDP-glucuronosyl/UDP-glucosyltransferase	-0.557849	0.0307038	0.23807	Non-Significant	505.69	0.0957634	0.311139	0.888128	-0.557849	0.0307038	0.23807	Non-Significant	755.244	-0.0257985	0.172488	0.920087
PanWU01x14_008690	NA Transmembrane protein	-0.646002	0.00927607	0.127065	Non-Significant	394.458	0.673262	0.270136	0.0993277	-0.646002	0.00927607	0.127065	Non-Significant	406.063	0.723644	0.156482	1.61631224264383e-05
PanWU01x14_008700	NA UDP-glucuronosyl/UDP-glucosyltransferase	-0.00429346	0.987884	0.995861	Non-Significant	269.235	-0.628901	0.373114	0.301109	-0.00429346	0.987884	0.995861	Non-Significant	847.91	2.08225	0.233911	7.34590021590036e-18
PanWU01x14_008710	NA oleosin-B3-like protein	0.197037	0.481518	0.734225	Non-Significant	3026.85	-1.62683	0.689779	0.123225	0.197037	0.481518	0.734225	Non-Significant	476.73	-0.948547	0.22388	8.70205543019503e-05
PanWU01x14_008720	NA Cdk-activating kinase assembly factor	0.0288509	0.918705	0.971793	Non-Significant	200.052	0.0158068	0.325183	0.983611	0.0288509	0.918705	0.971793	Non-Significant	183.711	-0.933435	0.243034	0.000419895
PanWU01x14_008730	NA Remorin, C-terminal	-0.570088	0.026496	0.221743	Non-Significant	228.19	-0.287647	0.261431	0.53016	-0.570088	0.026496	0.221743	Non-Significant	139.807	-2.54216	0.284412	5.34072735478697e-18
PanWU01x14_008740	NA Tetratricopeptide-like helical domain containing protein	-0.11723	0.677352	0.857375	Non-Significant	24.8266	0.161336	0.529655	0.889281	-0.11723	0.677352	0.857375	Non-Significant	22.2089	0.184349	0.485028	0.790464
PanWU01x14_008750	NA LRR domain containing protein	0.143515	0.609867	0.815631	Non-Significant	831.915	-0.0236931	0.240061	0.966127	0.143515	0.609867	0.815631	Non-Significant	1018.11	-0.328205	0.128178	0.0242519
PanWU01x14_008780	NA Acid phosphatase	-0.212556	0.446917	0.710009	Non-Significant	5298.57	-0.812556	0.360719	0.144159	-0.212556	0.446917	0.710009	Non-Significant	2073.99	-0.315895	0.117304	0.0171414
PanWU01x14_008800	NA Target SNARE coiled-coil domain containing protein	-0.337987	0.217904	0.527769	Non-Significant	111.133	-0.181717	0.299965	0.755045	-0.337987	0.217904	0.527769	Non-Significant	134.835	-0.61868	0.246429	0.0275581
PanWU01x14_008810	NA Glycogen/starch/alpha-glucan phosphorylase	0.585088	0.0219524	0.200809	Non-Significant	7.76578	-0.940458	0.853391	0.529171	0.585088	0.0219524	0.200809	Non-Significant	4.90806	0.952572	1.02699	0.474224
PanWU01x14_008820	PanWRKY33 WRKY domain containing protein	0.498754	0.058425	0.32887	Non-Significant	211.825	-0.181884	0.382826	0.816742	0.498754	0.058425	0.32887	Non-Significant	179.874	-0.156378	0.197728	0.549743
PanWU01x14_008830	NA hypothetical protein	-0.144109	0.608372	0.81473	Non-Significant	3.33555	-0.223762	1.28055	NA	-0.144109	0.608372	0.81473	Non-Significant	2.51436	-0.52675	1.76946	0.840089
PanWU01x14_008840	NA hypothetical protein	-0.133188	0.636068	0.832739	Non-Significant	0.13626	-1.26028	4.08047	NA	-0.133188	0.636068	0.832739	Non-Significant	0.480098	-0.852092	3.20737	NA
PanWU01x14_008860	NA hypothetical protein	-0.298398	0.280015	0.586089	Non-Significant	26.9965	2.97425	0.789948	0.00500586	-0.298398	0.280015	0.586089	Non-Significant	17.3343	0.14776	0.596307	0.867212
PanWU01x14_008870	NA TFIIH C1-like domain containing protein	0.216954	0.437346	0.702802	Non-Significant	111.114	1.35744	0.304126	0.000425858	0.216954	0.437346	0.702802	Non-Significant	59.6223	-0.260462	0.315863	0.530514
PanWU01x14_008880	NA Homeodomain-like	0.185904	0.5071	0.750879	Non-Significant	552.534	-0.343972	0.340861	0.573654	0.185904	0.5071	0.750879	Non-Significant	379.738	-0.240058	0.176823	0.271325
PanWU01x14_008890	NA UDP-glucose 6-dehydrogenase type	-0.259498	0.350313	0.64358	Non-Significant	2200.13	0.437792	0.300004	0.383476	-0.259498	0.350313	0.64358	Non-Significant	3203.88	-1.08142	0.113635	2.79347976778698e-20
PanWU01x14_008900	NA hypothetical protein	-0.0951704	0.735828	0.888702	Non-Significant	0	NA	NA	NA	-0.0951704	0.735828	0.888702	Non-Significant	0.165705	-0.966549	4.08047	NA
PanWU01x14_008910	NA Glycoside hydrolase	0.482586	0.068458	0.354272	Non-Significant	380.901	1.22286	0.374072	0.0203729	0.482586	0.068458	0.354272	Non-Significant	345.375	0.732766	0.178714	0.000152673
PanWU01x14_008920	NA Cobalamin biosynthesis	0.33014	0.229456	0.533567	Non-Significant	170.136	-0.089387	0.309733	0.895442	0.33014	0.229456	0.533567	Non-Significant	133.216	0.339372	0.214022	0.189413
PanWU01x14_008930	NA Protein KTI12/L-seryl-tRNA(Sec) kinase	-0.256215	0.35666	0.648635	Non-Significant	256.419	0.432915	0.25239	0.29041	-0.256215	0.35666	0.648635	Non-Significant	299.432	-0.341358	0.168805	0.0843767
PanWU01x14_008940	NA putative methyltransferase PMT	-0.0651703	0.817509	0.931297	Non-Significant	655.033	0.100682	0.321328	0.885861	-0.0651703	0.817509	0.931297	Non-Significant	1213.21	-0.417747	0.156985	0.0186552
PanWU01x14_008950	NA Pentatricopeptide repeat	0.156837	0.576704	0.795616	Non-Significant	85.7663	0.0725327	0.346647	0.925651	0.156837	0.576704	0.795616	Non-Significant	85.0409	0.18178	0.277521	0.627711
PanWU01x14_008960	NA hypothetical protein	0.347411	0.204526	0.513172	Non-Significant	0	NA	NA	NA	0.347411	0.204526	0.513172	Non-Significant	0.947781	3.38837	2.46543	0.264247
PanWU01x14_009000	NA 14-3-3 protein	-0.164412	0.558191	0.783479	Non-Significant	425.503	0.468866	0.280712	0.306721	-0.164412	0.558191	0.783479	Non-Significant	471.036	-1.1489	0.189659	8.79171036698284e-09
PanWU01x14_009010	NA Chromatin modification-related protein Eaf7/MRGBP	-0.226295	0.417364	0.693036	Non-Significant	51.3443	1.18055	0.440037	0.0713315	-0.226295	0.417364	0.693036	Non-Significant	82.604	1.20163	0.264627	2.35697054279687e-05
PanWU01x14_009020	NA Alpha/beta hydrolase fold	0.0365337	0.897151	0.963389	Non-Significant	51.205	0.633679	0.468015	0.425332	0.0365337	0.897151	0.963389	Non-Significant	73.0243	1.18686	0.298706	0.000252939
PanWU01x14_009040	NA X8 domain containing protein	-0.222282	0.425889	0.697101	Non-Significant	1129.26	0.46559	0.431932	0.540846	-0.222282	0.425889	0.697101	Non-Significant	2017.63	0.0909188	0.137419	0.624027
PanWU01x14_009050	NA hypothetical protein	0.0537194	0.849199	0.942012	Non-Significant	41.4174	0.561851	0.695046	0.666389	0.0537194	0.849199	0.942012	Non-Significant	77.9648	2.14935	0.304955	1.4943437166912e-11
PanWU01x14_009060	NA Tetratricopeptide-like helical domain containing protein	0.0619656	0.826353	0.936165	Non-Significant	1015.12	0.29785	0.294829	0.572853	0.0619656	0.826353	0.936165	Non-Significant	1452.86	-0.251765	0.134624	0.114
PanWU01x14_009070	NA Triose phosphate/phosphoenolpyruvate translocator	0.368794	0.176157	0.513172	Non-Significant	796.387	0.976682	0.352585	0.0604682	0.368794	0.176157	0.513172	Non-Significant	1348.07	1.49336	0.154762	7.96552876868691e-21
PanWU01x14_009080	NA hypothetical protein	-0.0109205	0.969188	0.989245	Non-Significant	0.343974	-0.27722	4.08047	NA	-0.0109205	0.969188	0.989245	Non-Significant	1.6464	3.04471	1.94123	0.194733
PanWU01x14_009090	NA Band 7 domain containing protein	-0.381719	0.160326	0.505971	Non-Significant	68.4654	0.311041	0.40302	0.681242	-0.381719	0.160326	0.505971	Non-Significant	63.0233	-1.50071	0.305794	4.28529740391788e-06
PanWU01x14_009100	PanUPS1 Ureide permease	0.306353	0.266767	0.57311	Non-Significant	231.181	0.0403642	0.281157	0.949359	0.306353	0.266767	0.57311	Non-Significant	635.074	-0.858982	0.151565	8.31228060322023e-08
PanWU01x14_009110	NA hypothetical protein	0.177157	0.527629	0.762342	Non-Significant	9.37645	-1.17797	0.853956	0.415534	0.177157	0.527629	0.762342	Non-Significant	8.757	0.8348	0.750063	0.378781
PanWU01x14_009120	PanUPS2 Ureide permease	0.727673	0.00210498	0.0533524	Non-Significant	124.164	0.769039	0.535716	0.39293	0.727673	0.00210498	0.0533524	Non-Significant	84.8811	0.8899	0.292529	0.00631539
PanWU01x14_009130	NA Root UVB sensitive family	-0.0251285	0.929168	0.975748	Non-Significant	236.783	0.206345	0.353151	0.765747	-0.0251285	0.929168	0.975748	Non-Significant	318.441	0.213542	0.167056	0.303692
PanWU01x14_009140	NA Pentatricopeptide repeat	-0.106184	0.706441	0.872514	Non-Significant	237.744	0.359734	0.267655	0.429371	-0.106184	0.706441	0.872514	Non-Significant	225.446	-0.0669189	0.200455	0.818556
PanWU01x14_009150	NA Acid phosphatase	0.0551807	0.845142	0.939827	Non-Significant	2115.23	-0.130209	0.243153	0.789104	0.0551807	0.845142	0.939827	Non-Significant	1814.72	0.00692001	0.120526	0.971196
PanWU01x14_009160	NA Frataxin	-0.504708	0.0550153	0.318829	Non-Significant	181.142	0.644381	0.264947	0.109576	-0.504708	0.0550153	0.318829	Non-Significant	168.688	-0.160949	0.196309	0.532985
PanWU01x14_009170	NA Magnesium transporter	0.464949	0.0807594	0.384546	Non-Significant	166.811	0.26175	0.350215	0.692497	0.464949	0.0807594	0.384546	Non-Significant	356.811	0.746585	0.166906	3.1783245496076e-05
PanWU01x14_009180	NA hypothetical protein	0.381555	0.160521	0.506307	Non-Significant	0.40633	-2.27528	4.02823	NA	0.381555	0.160521	0.506307	Non-Significant	0	NA	NA	NA
PanWU01x14_009190	NA hypothetical protein	-0.120612	0.668525	0.852248	Non-Significant	16.8906	0.533731	0.750038	0.70857	-0.120612	0.668525	0.852248	Non-Significant	9.154	-3.3501	0.942206	0.00118627
PanWU01x14_009200	NA Mitochondrial substrate/solute carrier	0.0586841	0.83543	0.937299	Non-Significant	152.607	0.0662959	0.294056	0.91979	0.0586841	0.83543	0.937299	Non-Significant	154.621	-0.428541	0.207422	0.0770021
PanWU01x14_009210	NA Protein-only RNase P, C-terminal	-0.246133	0.376543	0.663852	Non-Significant	222.556	0.277047	0.318496	0.636841	-0.246133	0.376543	0.663852	Non-Significant	302.993	-0.411793	0.189099	0.0604237
PanWU01x14_009220	PanKLV2 Leucine rich receptor kinase	0.363762	0.182587	0.513172	Non-Significant	1231.31	-0.461299	0.287398	0.329	0.363762	0.182587	0.513172	Non-Significant	1351.83	0.582366	0.141799	0.000148689
PanWU01x14_009230	NA Ninja family	-0.195657	0.484655	0.73664	Non-Significant	213.621	-0.652492	0.425034	0.354533	-0.195657	0.484655	0.73664	Non-Significant	125.467	-1.35614	0.266825	1.81115075858728e-06
PanWU01x14_009240	NA hypothetical protein	0.263008	0.3436	0.637701	Non-Significant	0	NA	NA	NA	0.263008	0.3436	0.637701	Non-Significant	0	NA	NA	NA
PanWU01x14_009250	NA Splicing factor-like protein	-0.0506473	0.857739	0.945415	Non-Significant	732.463	0.252957	0.26565	0.599248	-0.0506473	0.857739	0.945415	Non-Significant	697.375	-0.417704	0.155102	0.0171378
PanWU01x14_009270	NA Asparagine synthase family amidotransferase	0.0640617	0.820566	0.932943	Non-Significant	229.176	-0.085013	0.407197	0.92577	0.0640617	0.820566	0.932943	Non-Significant	283.225	0.779566	0.177503	4.52216868940267e-05
PanWU01x14_009280	NA hypothetical protein	0.221968	0.42656	0.697101	Non-Significant	0	NA	NA	NA	0.221968	0.42656	0.697101	Non-Significant	0	NA	NA	NA
PanWU01x14_009290	NA Spastin	0.292917	0.289368	0.59585	Non-Significant	322.518	0.0809903	0.280542	0.8954	0.292917	0.289368	0.59585	Non-Significant	465.372	0.236543	0.147845	0.184883
PanWU01x14_009300	NA RNA helicase, ATP-dependent DEAH box	0.368968	0.175937	0.513172	Non-Significant	869.504	-0.214654	0.281074	0.685619	0.368968	0.175937	0.513172	Non-Significant	816.803	-0.23368	0.136693	0.153206
PanWU01x14_009310	NA hypothetical protein	-0.111993	0.691093	0.864362	Non-Significant	10.3047	-0.925077	1.2047	0.683009	-0.111993	0.691093	0.864362	Non-Significant	2.7177	1.23092	1.39512	0.498025
PanWU01x14_009320	PanMES13 Methyl esterase	-0.00403123	0.988624	0.996098	Non-Significant	772.97	-1.96107	0.604972	0.0218949	-0.00403123	0.988624	0.996098	Non-Significant	282.21	-0.627668	0.222826	0.0121984
PanWU01x14_009330	NA Protein SPIRAL1-like	-0.298742	0.279436	0.585442	Non-Significant	6004.84	0.540141	0.215548	0.0973137	-0.298742	0.279436	0.585442	Non-Significant	6506.69	-0.34049	0.112701	0.0067263
PanWU01x14_009350	NA Ubiquinone biosynthesis protein Coq	0.352379	0.19769	0.513172	Non-Significant	346.138	0.0294768	0.243342	0.957977	0.352379	0.19769	0.513172	Non-Significant	353.305	0.469195	0.165005	0.0112999
PanWU01x14_009360	NA hypothetical protein	0.32884	0.231405	0.535674	Non-Significant	0	NA	NA	NA	0.32884	0.231405	0.535674	Non-Significant	0	NA	NA	NA
PanWU01x14_009380	NA Protein SPIRAL1-like	-0.209275	0.454128	0.71525	Non-Significant	2911.48	0.403162	0.242165	0.3087	-0.209275	0.454128	0.71525	Non-Significant	2091.22	-0.325512	0.12122	0.0175059
PanWU01x14_009390	NA hypothetical protein	0.25713	0.354884	0.647147	Non-Significant	3.91325	-0.00234579	1.1846	NA	0.25713	0.354884	0.647147	Non-Significant	38.0565	1.08353	0.374619	0.00981089
PanWU01x14_009400	NA Ubiquinone biosynthesis protein Coq	0.234656	0.399887	0.678926	Non-Significant	0.436404	0.584591	3.3742	NA	0.234656	0.399887	0.678926	Non-Significant	0.331229	-1.85229	4.03864	NA
PanWU01x14_009410	NA hypothetical protein	0.309253	0.262034	0.567765	Non-Significant	0	NA	NA	NA	0.309253	0.262034	0.567765	Non-Significant	0	NA	NA	NA
PanWU01x14_009420	NA hypothetical protein	0.407979	0.131143	0.469527	Non-Significant	0	NA	NA	NA	0.407979	0.131143	0.469527	Non-Significant	0.500246	-2.44553	3.40306	NA
PanWU01x14_009430	NA Cytochrome P450, E-class, group I	-0.425442	0.113879	0.444352	Non-Significant	12.6005	1.21396	1.46631	0.657703	-0.425442	0.113879	0.444352	Non-Significant	52.4379	0.19553	0.373842	0.705329
PanWU01x14_009440	NA Serine/threonine protein kinase	0.172142	0.539564	0.771341	Non-Significant	1088.28	-0.211794	0.286538	0.696168	0.172142	0.539564	0.771341	Non-Significant	1432.83	0.50818	0.11939	8.02718911049815e-05
PanWU01x14_009450	NA Ribosome maturation factor RimP	0.146226	0.603056	0.811583	Non-Significant	29.4529	0.162408	0.507314	0.882976	0.146226	0.603056	0.811583	Non-Significant	45.8772	0.540399	0.333881	0.179579
PanWU01x14_009460	NA 6-phosphogluconolactonase	0.822089	0.000169312	0.0108445	Positive	646.579	0.234649	0.236107	0.580898	0.822089	0.000169312	0.0108445	Positive	827.13	-0.0391785	0.141154	0.851518
PanWU01x14_009470	NA hypothetical protein	0.0448937	0.873774	0.953097	Non-Significant	0.877172	0.9902	2.78027	NA	0.0448937	0.873774	0.953097	Non-Significant	2.3595	2.60867	1.62226	0.182604
PanWU01x14_009480	NA Carbohydrate kinase	0.0392288	0.889605	0.960071	Non-Significant	241.525	0.523622	0.46322	0.516669	0.0392288	0.889605	0.960071	Non-Significant	419.576	0.494177	0.169479	0.00916273
PanWU01x14_009490	NA Folic acid synthesis protein FOL	-0.400042	0.13955	0.480573	Non-Significant	273.581	0.315156	0.250732	0.463552	-0.400042	0.13955	0.480573	Non-Significant	222.486	-0.366963	0.181794	0.0850003
PanWU01x14_009500	NA Cyclophilin-type peptidyl-prolyl cis-trans isomerase	-0.604362	0.0170161	0.175154	Non-Significant	267.831	0.738027	0.301997	0.107419	-0.604362	0.0170161	0.175154	Non-Significant	261.896	0.14909	0.183551	0.537325
PanWU01x14_009510	NA hypothetical protein	-0.0142275	0.959864	0.98512	Non-Significant	0.73372	1.58939	2.915	NA	-0.0142275	0.959864	0.98512	Non-Significant	3.63743	2.1627	1.34304	0.181972
PanWU01x14_009520	NA hypothetical protein	-0.0576062	0.838416	0.937299	Non-Significant	0	NA	NA	NA	-0.0576062	0.838416	0.937299	Non-Significant	0.172304	0.962278	4.08047	NA
PanWU01x14_009530	NA Nitrate reductase NADH dependent	-0.0170313	0.951962	0.982043	Non-Significant	73.4241	0.676435	0.390188	0.284547	-0.0170313	0.951962	0.982043	Non-Significant	88.0013	0.491856	0.273134	0.129837
PanWU01x14_009540	NA hypothetical protein	0.335778	0.221118	0.529207	Non-Significant	1.18909	2.40628	2.10645	NA	0.335778	0.221118	0.529207	Non-Significant	0.937778	2.16666	2.54102	0.514354
PanWU01x14_009550	PanPLCL2 PLC-like phosphodiesterase	0.347411	0.204526	0.513172	Non-Significant	0.442763	2.10137	3.99504	NA	0.347411	0.204526	0.513172	Non-Significant	0.921303	3.33322	2.6954	0.321353
PanWU01x14_009560	NA hypothetical protein	0.131414	0.640612	0.835311	Non-Significant	0.298046	1.54407	4.03839	NA	0.131414	0.640612	0.835311	Non-Significant	0	NA	NA	NA
PanWU01x14_009570	NA hypothetical protein	0.162782	0.562154	0.785892	Non-Significant	0.300718	1.56631	4.03815	NA	0.162782	0.562154	0.785892	Non-Significant	0.334399	-1.86381	4.03754	NA
PanWU01x14_009580	NA Reversibly glycosylated polypeptide family	-0.214308	0.443092	0.707525	Non-Significant	5131.45	-0.475895	0.360681	0.439041	-0.214308	0.443092	0.707525	Non-Significant	4439.23	-1.82625	0.127743	9.88506349826698e-45
PanWU01x14_009590	NA Guanine nucleotide-binding protein, beta subunit	-0.569715	0.0266175	0.222005	Non-Significant	97.9257	-0.719444	0.330487	0.161177	-0.569715	0.0266175	0.222005	Non-Significant	102.36	-0.22264	0.236598	0.466828
PanWU01x14_009600	NA YABBY protein	0.221968	0.42656	0.697101	Non-Significant	0.445504	2.11953	3.99506	NA	0.221968	0.42656	0.697101	Non-Significant	0.16556	-0.968003	4.08047	NA
PanWU01x14_009610	NA SBP-box transcription factor	0.0694663	0.805684	0.925876	Non-Significant	845.71	-0.0868591	0.450313	0.931838	0.0694663	0.805684	0.925876	Non-Significant	643.017	0.498138	0.171997	0.00970076
PanWU01x14_009620	NA hypothetical protein	-0.332612	0.225776	0.530162	Non-Significant	12.5967	-0.352011	0.698594	0.803622	-0.332612	0.225776	0.530162	Non-Significant	19.3017	1.15235	0.554951	0.0753814
PanWU01x14_009630	NA hypothetical protein	-0.283682	0.305538	0.609646	Non-Significant	0.155066	0.68742	4.08047	NA	-0.283682	0.305538	0.609646	Non-Significant	0	NA	NA	NA
PanWU01x14_009640	NA suppressor	-0.3376	0.218465	0.528327	Non-Significant	373.894	0.561433	0.304361	0.248632	-0.3376	0.218465	0.528327	Non-Significant	66.0689	-2.03831	0.329303	3.95367689391735e-09
PanWU01x14_009650	PanMADS58 MADS-box transcription factor	0.227304	0.415233	0.691042	Non-Significant	0	NA	NA	NA	0.227304	0.415233	0.691042	Non-Significant	0	NA	NA	NA
PanWU01x14_009680	NA hypothetical protein	-0.00513247	0.985516	0.994844	Non-Significant	0.726149	0.573556	3.58224	NA	-0.00513247	0.985516	0.994844	Non-Significant	1.14482	2.45045	2.36639	0.416607
PanWU01x14_009700	NA hypothetical protein	0.347411	0.204526	0.513172	Non-Significant	0	NA	NA	NA	0.347411	0.204526	0.513172	Non-Significant	0	NA	NA	NA
PanWU01x14_009720	NA Universal stress protein	-0.221508	0.427543	0.697881	Non-Significant	77.5833	0.743191	0.496475	0.369865	-0.221508	0.427543	0.697881	Non-Significant	69.8321	-0.730283	0.285828	0.0246187
PanWU01x14_009730	NA Nucleolar protein	-0.00552871	0.984398	0.994574	Non-Significant	1099.24	-0.264718	0.227475	0.503336	-0.00552871	0.984398	0.994574	Non-Significant	1062.61	-0.409397	0.153627	0.0184729
PanWU01x14_009740	NA hypothetical protein	0.120033	0.670033	0.853259	Non-Significant	80.9396	0.175836	0.314813	0.777524	0.120033	0.670033	0.853259	Non-Significant	108.222	0.100123	0.293647	0.813989
PanWU01x14_009750	NA Cytochrome P	0.299288	0.278515	0.584787	Non-Significant	12.9906	0.106173	0.717301	0.947682	0.299288	0.278515	0.584787	Non-Significant	59.465	3.7934	0.41487	8.58056286170136e-19
PanWU01x14_009760	NA Cytochrome P450, E-class, group I	0.446206	0.0954786	0.41221	Non-Significant	453.093	-0.113085	0.463314	0.912971	0.446206	0.0954786	0.41221	Non-Significant	49.6916	1.36507	0.378786	0.00100079
PanWU01x14_009770	NA Cytochrome P450, E-class, group I	0.374357	0.169222	0.513172	Non-Significant	1277.9	-0.0628464	0.267679	0.9164	0.374357	0.169222	0.513172	Non-Significant	577.246	0.0318151	0.15021	0.886123
PanWU01x14_009780	NA Cytochrome P450, E-class, group I	0.107863	0.701995	0.869993	Non-Significant	1370.95	-1.14149	0.397302	0.0496184	0.107863	0.701995	0.869993	Non-Significant	1437.38	1.50652	0.151837	5.67132858275952e-22
PanWU01x14_009800	NA Cytochrome P	0.164848	0.557132	0.782841	Non-Significant	1.75043	0.0654552	1.71013	NA	0.164848	0.557132	0.782841	Non-Significant	10.6767	3.0199	0.826615	0.000836619
PanWU01x14_009820	NA Cytochrome P	0.11557	0.681696	0.859848	Non-Significant	0.731684	1.56599	2.91922	NA	0.11557	0.681696	0.859848	Non-Significant	0	NA	NA	NA
PanWU01x14_009840	NA hypothetical protein	0.305886	0.267534	0.573995	Non-Significant	14.0113	0.44176	0.783131	0.775259	0.305886	0.267534	0.573995	Non-Significant	3.88135	0.672859	1.19857	0.68189
PanWU01x14_009850	NA Cytochrome P450, E-class, group IV	0.124415	0.65865	0.846185	Non-Significant	26.0928	-1.50975	0.782007	0.223114	0.124415	0.65865	0.846185	Non-Significant	322.345	4.06444	0.254053	8.26634905458578e-56
PanWU01x14_009880	NA Cytochrome P450, E-class, group I	0.23093	0.407627	0.685031	Non-Significant	150.181	-1.17922	0.680355	0.284642	0.23093	0.407627	0.685031	Non-Significant	449.239	3.44908	0.258517	4.54869579578489e-39
PanWU01x14_009890	NA Cytochrome P	0.0533187	0.850312	0.942658	Non-Significant	3.04386	-0.919086	1.44082	NA	0.0533187	0.850312	0.942658	Non-Significant	0.664499	-0.0197109	2.65671	NA
PanWU01x14_009900	NA Cytochrome P	0.352152	0.197999	0.513172	Non-Significant	4.87515	-0.776317	1.02373	NA	0.352152	0.197999	0.513172	Non-Significant	0.682368	-1.475	2.82197	NA
PanWU01x14_009920	NA Cytochrome P450, E-class, group I	-0.0284824	0.91974	0.972382	Non-Significant	926.855	7.58073	0.491589	1.93969489545576e-50	-0.0284824	0.91974	0.972382	Non-Significant	20.3212	2.2442	0.667374	0.00229151
PanWU01x14_009940	NA DnaJ domain containing protein	0.403787	0.135539	0.475181	Non-Significant	663.781	-0.278988	0.30196	0.612577	0.403787	0.135539	0.475181	Non-Significant	684.367	0.513444	0.146892	0.00146218
PanWU01x14_009950	NA hypothetical protein	0.448037	0.0939633	0.410222	Non-Significant	8.71838	-0.919157	0.776404	0.494199	0.448037	0.0939633	0.410222	Non-Significant	4.9483	-1.20825	0.984828	0.325643
PanWU01x14_009960	NA hypothetical protein	0.484892	0.0669562	0.350125	Non-Significant	4.27158	-0.645542	1.04075	NA	0.484892	0.0669562	0.350125	Non-Significant	3.46505	-0.73554	1.15319	0.638157
PanWU01x14_009970	NA hypothetical protein	-0.299903	0.277479	0.583609	Non-Significant	10.8496	0.358954	0.796354	0.827227	-0.299903	0.277479	0.583609	Non-Significant	5.58617	-2.99985	1.22958	0.0329723
PanWU01x14_009980	NA hypothetical protein	0.347411	0.204526	0.513172	Non-Significant	0.229425	-1.25104	4.08047	NA	0.347411	0.204526	0.513172	Non-Significant	0.335261	-1.86723	4.03726	NA
PanWU01x14_009990	NA ACT domain containing protein	0.0736207	0.794287	0.920297	Non-Significant	1369.07	-0.510897	0.382376	0.432348	0.0736207	0.794287	0.920297	Non-Significant	936.613	-0.445788	0.152363	0.00890635
PanWU01x14_010020	NA hypothetical protein	0.0231556	0.934717	0.975748	Non-Significant	17.7048	1.29577	1.1413	0.514495	0.0231556	0.934717	0.975748	Non-Significant	17.1876	1.28623	0.560729	0.0465883
PanWU01x14_010030	PanSOT12 Sulfotransferase domain containing protein	-0.152578	0.587226	0.801586	Non-Significant	57.9896	0.520507	0.910521	0.771302	-0.152578	0.587226	0.801586	Non-Significant	106.903	1.7692	0.334549	6.40524208903408e-07
PanWU01x14_010040	NA hypothetical protein	0.269358	0.331638	0.630359	Non-Significant	0.587182	-1.37336	3.13312	NA	0.269358	0.331638	0.630359	Non-Significant	0.836706	-1.84345	2.63958	0.602409
PanWU01x14_010050	NA Translin	-0.402219	0.137209	0.477191	Non-Significant	299.116	0.274218	0.274403	0.578197	-0.402219	0.137209	0.477191	Non-Significant	299.705	-0.20235	0.163228	0.320173
PanWU01x14_010060	NA hypothetical protein	0.486882	0.0656792	0.346799	Non-Significant	15.9042	0.385224	0.636428	0.755371	0.486882	0.0656792	0.346799	Non-Significant	9.21569	1.43708	0.818688	0.141058
PanWU01x14_010070	NA D-aminoacyl-tRNA deacylase, archaea	0.797334	0.000370465	0.0175935	Positive	386.752	-0.0450399	0.251814	0.936652	0.797334	0.000370465	0.0175935	Positive	455.234	0.84823	0.151539	1.22836202128252e-07
PanWU01x14_010080	NA hypothetical protein	-0.504928	0.0548919	0.318576	Non-Significant	2078.35	-0.564395	0.320178	0.275187	-0.504928	0.0548919	0.318576	Non-Significant	858.949	-0.619249	0.153234	0.000193655
PanWU01x14_010090	NA hypothetical protein	-0.352738	0.197202	0.513172	Non-Significant	5.47797	-0.358707	0.939833	NA	-0.352738	0.197202	0.513172	Non-Significant	2.79322	-1.31327	1.36781	0.456728
PanWU01x14_010110	NA BSD domain containing protein	-0.586137	0.0216584	0.198858	Non-Significant	503.416	0.172617	0.213847	0.666848	-0.586137	0.0216584	0.198858	Non-Significant	555.238	-0.568728	0.170104	0.00243824
PanWU01x14_010120	NA Peptidase S9A, prolyl oligopeptidase	-0.313233	0.255619	0.561412	Non-Significant	96.3134	-0.173255	0.49023	0.869549	-0.313233	0.255619	0.561412	Non-Significant	157.504	0.638839	0.232506	0.0147895
PanWU01x14_010130	NA GDP-fucose protein O-fucosyltransferase	-0.112195	0.690563	0.864211	Non-Significant	3.90022	-0.0905603	1.53591	NA	-0.112195	0.690563	0.864211	Non-Significant	0.677971	-2.88378	3.04369	NA
PanWU01x14_010140	NA GDP-fucose protein O-fucosyltransferase	0.263978	0.341757	0.637701	Non-Significant	11.4456	-0.972329	0.679681	0.394943	0.263978	0.341757	0.637701	Non-Significant	21.903	-2.18123	0.603404	0.000961158
PanWU01x14_010150	PanBHLH5 Basic helix-loop-helix transcription factor	-0.360119	0.187335	0.513172	Non-Significant	637.224	0.0778871	0.246383	0.885012	-0.360119	0.187335	0.513172	Non-Significant	535.896	-0.332075	0.139252	0.0376946
PanWU01x14_010160	NA hypothetical protein	0.47932	0.0706268	0.359949	Non-Significant	0.335981	-2.042	4.04982	NA	0.47932	0.0706268	0.359949	Non-Significant	0.722468	2.98815	2.95567	NA
PanWU01x14_010170	NA hypothetical protein	0.16789	0.549776	0.777874	Non-Significant	0.847173	-2.06375	3.46132	NA	0.16789	0.549776	0.777874	Non-Significant	0	NA	NA	NA
PanWU01x14_010180	NA hypothetical protein	-0.18473	0.509835	0.750879	Non-Significant	0.463871	-2.44508	4.01605	NA	-0.18473	0.509835	0.750879	Non-Significant	0	NA	NA	NA
PanWU01x14_010190	NA Phosphatidylinositol 3-/4-kinase	0.311325	0.258682	0.56449	Non-Significant	4150.92	-0.429727	0.312222	0.416745	0.311325	0.258682	0.56449	Non-Significant	3719.07	0.385469	0.126961	0.00643262
PanWU01x14_010200	NA Methyladenine glycosylase	0.210315	0.451837	0.714167	Non-Significant	141.714	0.23377	0.476751	0.80969	0.210315	0.451837	0.714167	Non-Significant	85.1867	-2.08739	0.317742	3.6719937996454e-10
PanWU01x14_010210	NA Tetratricopeptide-like helical domain containing protein	0.0351888	0.90092	0.965286	Non-Significant	66.3728	-0.365209	0.447421	0.662793	0.0351888	0.90092	0.965286	Non-Significant	82.3784	0.288909	0.295112	0.446759
PanWU01x14_010220	NA hypothetical protein	0.259407	0.35049	0.643584	Non-Significant	17.6923	-0.181419	0.600575	0.8904	0.259407	0.35049	0.643584	Non-Significant	21.9411	1.20125	0.497345	0.035034
PanWU01x14_010230	NA UDP-glucuronosyl/UDP-glucosyltransferase	-0.777795	0.000640486	0.0253349	Negative	375.725	0.457769	0.353103	0.447691	-0.777795	0.000640486	0.0253349	Negative	794.689	0.429834	0.170397	0.0267548
PanWU01x14_010240	NA hypothetical protein	0.200067	0.474663	0.729045	Non-Significant	5.14495	-0.356173	1.35442	NA	0.200067	0.474663	0.729045	Non-Significant	37.0595	0.441407	1.32924	0.81974
PanWU01x14_010260	NA UDP-glucuronosyl/UDP-glucosyltransferase	0.920009	1.19933034247852e-06	0.000331854	Positive	9.55362	-0.856861	0.925028	0.611073	0.920009	1.19933034247852e-06	0.000331854	Positive	32.0782	-1.59191	0.413664	0.00040824
PanWU01x14_010270	NA hypothetical protein	0.28345	0.305952	0.610168	Non-Significant	9.21443	0.563475	0.909075	0.749767	0.28345	0.305952	0.610168	Non-Significant	3.13738	1.48868	1.52789	0.449331
PanWU01x14_010280	NA hypothetical protein	0.0663324	0.814306	0.929867	Non-Significant	10.2606	2.67289	0.854952	0.0287008	0.0663324	0.814306	0.929867	Non-Significant	6.99494	-5.25893	1.41296	0.000652598
PanWU01x14_010290	NA hypothetical protein	0.309617	0.261442	0.567086	Non-Significant	11.7195	0.387709	0.657918	0.763245	0.309617	0.261442	0.567086	Non-Significant	4.49522	-0.10852	1.10667	0.947624
PanWU01x14_010330	NA Alpha/beta hydrolase fold	-0.380658	0.161588	0.50742	Non-Significant	174.272	1.15555	0.791112	0.383118	-0.380658	0.161588	0.50742	Non-Significant	109.057	-2.6852	0.293298	7.72082991270117e-19
PanWU01x14_010340	NA Heat shock protein Hsp90 family	0.253323	0.362302	0.654248	Non-Significant	1768.26	0.588052	0.463062	0.457851	0.253323	0.362302	0.654248	Non-Significant	2759.65	-0.909467	0.158027	5.07230835234924e-08
PanWU01x14_010350	NA DNA-directed RNA polymerase, phage-type	-0.0918081	0.744869	0.893648	Non-Significant	434.803	0.166458	0.327035	0.801933	-0.0918081	0.744869	0.893648	Non-Significant	489.604	-0.473348	0.159313	0.00779898
PanWU01x14_010380	NA Coatomer beta subunit	-0.259375	0.35055	0.643584	Non-Significant	884.776	-1.15528	0.535249	0.165528	-0.259375	0.35055	0.643584	Non-Significant	337.132	0.73211	0.194755	0.000569313
PanWU01x14_010390	NA Peroxiredoxin-like FAM213/AAED	-0.311653	0.258154	0.563905	Non-Significant	1442.74	0.37806	0.452964	0.654005	-0.311653	0.258154	0.563905	Non-Significant	149.366	-0.173294	0.216772	0.544699
PanWU01x14_010400	NA DYW domain containing protein	0.522942	0.0454778	0.290529	Non-Significant	51.3689	-0.364979	0.412843	0.629886	0.522942	0.0454778	0.290529	Non-Significant	43.4615	-0.505428	0.353666	0.243197
PanWU01x14_010410	PanBHLH13 Basic helix-loop-helix transcription factor	-0.0253515	0.92854	0.975748	Non-Significant	323.602	0.46488	0.379304	0.476609	-0.0253515	0.92854	0.975748	Non-Significant	330.571	-1.15731	0.182485	1.55061591648979e-09
PanWU01x14_010420	NA hypothetical protein	-0.228799	0.412087	0.688199	Non-Significant	25.8221	0.485085	0.519304	0.607035	-0.228799	0.412087	0.688199	Non-Significant	36.5515	1.21582	0.397858	0.00605632
PanWU01x14_010430	NA WPP domain-interacting tail-anchored protein	-0.401253	0.138244	0.47907	Non-Significant	540.544	-0.0558305	0.231803	0.914154	-0.401253	0.138244	0.47907	Non-Significant	401.357	-1.01634	0.186206	2.62236582450305e-07
PanWU01x14_010440	NA hypothetical protein	-0.524633	0.0446598	0.287893	Non-Significant	7.29581	0.298772	0.968432	0.887935	-0.524633	0.0446598	0.287893	Non-Significant	10.648	0.460695	0.767798	0.659817
PanWU01x14_010450	NA hypothetical protein	-0.238993	0.390978	0.672589	Non-Significant	3.05818	-0.929469	1.85469	NA	-0.238993	0.390978	0.672589	Non-Significant	2.50955	1.99987	1.53116	0.292081
PanWU01x14_010460	NA hypothetical protein	0.347411	0.204526	0.513172	Non-Significant	0	NA	NA	NA	0.347411	0.204526	0.513172	Non-Significant	0	NA	NA	NA
PanWU01x14_010470	NA hypothetical protein	0.126778	0.652539	0.842387	Non-Significant	10.2272	1.89106	0.747089	0.0929873	0.126778	0.652539	0.842387	Non-Significant	3.54853	-0.386426	1.13607	0.814544
PanWU01x14_010480	NA hypothetical protein	0.162934	0.561783	0.785765	Non-Significant	0.566093	-1.42452	3.80947	NA	0.162934	0.561783	0.785765	Non-Significant	0.705544	0.107253	2.81523	NA
PanWU01x14_010490	NA hypothetical protein	0.0303691	0.914441	0.970158	Non-Significant	0.13848	-1.27146	4.08047	NA	0.0303691	0.914441	0.970158	Non-Significant	0.166778	-0.96729	4.08047	NA
PanWU01x14_010500	NA hypothetical protein	0.347411	0.204526	0.513172	Non-Significant	0	NA	NA	NA	0.347411	0.204526	0.513172	Non-Significant	0	NA	NA	NA
PanWU01x14_010510	NA Major facilitator, sugar transporter-like	0.877259	1.74383921336348e-05	0.00236165	Positive	52.6597	0.618726	0.684383	0.620974	0.877259	1.74383921336348e-05	0.00236165	Positive	12.6596	-2.58858	0.774087	0.00243413
PanWU01x14_010520	NA hypothetical protein	-0.184067	0.51138	0.752081	Non-Significant	0	NA	NA	NA	-0.184067	0.51138	0.752081	Non-Significant	1.19751	2.51255	2.16769	0.357224
PanWU01x14_010530	NA hypothetical protein	0.879481	1.55728532362529e-05	0.00221456	Positive	81.0309	0.847828	0.615323	0.416105	0.879481	1.55728532362529e-05	0.00221456	Positive	11.6865	-2.27823	0.722449	0.0044805
PanWU01x14_010540	PanNUCT1 Pyrimidine 5'-nucleotidase	-0.162783	0.562151	0.785892	Non-Significant	87.1462	0.831585	0.423003	0.213709	-0.162783	0.562151	0.785892	Non-Significant	90.2893	-0.723803	0.268604	0.0170684
PanWU01x14_010550	NA EEIG1/EHBP1 N-terminal domain containing protein	0.206073	0.461217	0.720137	Non-Significant	1621.52	-0.757775	0.350668	0.164858	0.206073	0.461217	0.720137	Non-Significant	1441.81	0.753561	0.141867	5.67527498387774e-07
PanWU01x14_010570	NA Mitochondrial glycoprotein	-0.0412765	0.883878	0.957853	Non-Significant	250.257	0.619017	0.276489	0.146993	-0.0412765	0.883878	0.957853	Non-Significant	318.731	0.263975	0.19095	0.261208
PanWU01x14_010580	NA hypothetical protein	0.47283	0.0750822	0.370782	Non-Significant	5941.63	-0.660776	0.264357	0.0980822	0.47283	0.0750822	0.370782	Non-Significant	4416.06	-0.0581645	0.107981	0.695789
PanWU01x14_010590	NA hypothetical protein	0.347411	0.204526	0.513172	Non-Significant	0.382129	-0.292063	4.08047	NA	0.347411	0.204526	0.513172	Non-Significant	0	NA	NA	NA
PanWU01x14_010600	miss Calcium dependent protein kinase	-0.330577	0.228802	0.53326	Non-Significant	2538.33	-0.264367	0.242437	0.534663	-0.330577	0.228802	0.53326	Non-Significant	2209.14	-0.855455	0.112383	2.57175257468462e-13
PanWU01x14_010610	NA hypothetical protein	0.0111034	0.968673	0.989007	Non-Significant	4.83007	1.10438	1.11966	NA	0.0111034	0.968673	0.989007	Non-Significant	1.79663	-1.48556	1.67242	0.494884
PanWU01x14_010620	NA hypothetical protein	0.185779	0.50739	0.750879	Non-Significant	11.2332	0.269406	0.713339	0.859186	0.185779	0.50739	0.750879	Non-Significant	3.87329	1.20627	1.14196	0.406659
PanWU01x14_010630	NA hypothetical protein	0.200906	0.472774	0.727853	Non-Significant	10.5519	0.238033	0.739275	0.88254	0.200906	0.472774	0.727853	Non-Significant	7.269	-0.036733	0.897368	0.979993
PanWU01x14_010640	PanWAT30 Plant-drug/metabolite exporter	-0.309768	0.261198	0.566995	Non-Significant	510.055	0.0860987	0.247129	0.871591	-0.309768	0.261198	0.566995	Non-Significant	690.739	-0.488808	0.135309	0.000969705
PanWU01x14_010650	NA hypothetical protein	0.102353	0.716622	0.878156	Non-Significant	2.18581	-1.37937	2.03783	NA	0.102353	0.716622	0.878156	Non-Significant	1.96294	-3.28735	1.89441	0.146227
PanWU01x14_010660	NA Tol-Pal system beta propeller repeat-containing protein	-0.147669	0.599446	0.809485	Non-Significant	0	NA	NA	NA	-0.147669	0.599446	0.809485	Non-Significant	1.66025	-4.17935	2.05686	0.0827155
PanWU01x14_010680	NA hypothetical protein	0.347411	0.204526	0.513172	Non-Significant	0	NA	NA	NA	0.347411	0.204526	0.513172	Non-Significant	0	NA	NA	NA
PanWU01x14_010690	NA hypothetical protein	0.347411	0.204526	0.513172	Non-Significant	0	NA	NA	NA	0.347411	0.204526	0.513172	Non-Significant	0	NA	NA	NA
PanWU01x14_010710	NA hypothetical protein	0.616355	0.0144075	0.160758	Non-Significant	49.7625	-2.05707	0.572527	0.00856134	0.616355	0.0144075	0.160758	Non-Significant	14.8977	3.35132	0.798729	0.000103294
PanWU01x14_010720	NA hypothetical protein	0.147142	0.600763	0.810374	Non-Significant	13.3156	-1.56753	0.855637	0.25225	0.147142	0.600763	0.810374	Non-Significant	13.6593	2.1465	0.684857	0.00475581
PanWU01x14_010730	NA Tyrosine-protein kinase	-0.188173	0.501835	0.747991	Non-Significant	159.561	0.42821	0.491603	0.636463	-0.188173	0.501835	0.747991	Non-Significant	147.834	-0.50454	0.207566	0.0337045
PanWU01x14_010740	NA hypothetical protein	0.113395	0.687406	0.862421	Non-Significant	145.058	1.58715	0.402859	0.00285379	0.113395	0.687406	0.862421	Non-Significant	0.792151	0.497041	2.66486	0.899744
PanWU01x14_010750	NA Double-stranded RNA-binding domain containing protein	-0.220276	0.430185	0.697957	Non-Significant	0	NA	NA	NA	-0.220276	0.430185	0.697957	Non-Significant	0	NA	NA	NA
PanWU01x14_010760	NA hypothetical protein	-0.244399	0.380021	0.663852	Non-Significant	0.147799	0.668713	4.08047	NA	-0.244399	0.380021	0.663852	Non-Significant	0	NA	NA	NA
PanWU01x14_010770	NA P-type ATPase	0.169246	0.54651	0.775881	Non-Significant	0.287166	-0.339865	4.08047	NA	0.169246	0.54651	0.775881	Non-Significant	0.85042	-1.92389	2.62664	0.583363
PanWU01x14_010780	NA WD repeat containing protein	-0.14567	0.604453	0.812457	Non-Significant	0.276277	-1.87981	4.06204	NA	-0.14567	0.604453	0.812457	Non-Significant	0.501618	-0.890468	3.4696	NA
PanWU01x14_010800	NA Peptidase	-0.358216	0.189848	0.513172	Non-Significant	1545.31	0.145695	0.219339	0.729865	-0.358216	0.189848	0.513172	Non-Significant	2133.74	-0.0622889	0.141483	0.754603
PanWU01x14_010810	NA Defective-in-cullin neddylation protein	0.159547	0.570052	0.791633	Non-Significant	649.321	-0.933771	0.409398	0.138319	0.159547	0.570052	0.791633	Non-Significant	492.365	-0.0575242	0.178014	0.824799
PanWU01x14_010820	NA hypothetical protein	-0.567095	0.027482	0.225334	Non-Significant	161.478	0.948189	0.487427	0.218699	-0.567095	0.027482	0.225334	Non-Significant	212.912	-1.3662	0.218808	2.8448288826711e-09
PanWU01x14_010830	NA stress response NST1-like protein	0.0955355	0.734848	0.888065	Non-Significant	80.7948	-0.168811	0.351085	0.813764	0.0955355	0.734848	0.888065	Non-Significant	66.3771	0.080045	0.291144	0.853034
PanWU01x14_010840	NA Mitochondrial glycoprotein	-0.616702	0.014337	0.160443	Non-Significant	107.256	0.529736	0.373733	0.400209	-0.616702	0.014337	0.160443	Non-Significant	124.716	-0.566821	0.23269	0.033284
PanWU01x14_010850	NA hypothetical protein	-0.297222	0.282006	0.587856	Non-Significant	2.56949	-1.67861	1.38844	NA	-0.297222	0.282006	0.587856	Non-Significant	0.637039	-1.41791	2.88524	NA
PanWU01x14_010860	NA Guanine nucleotide-binding protein, beta subunit	-0.347689	0.20414	0.513172	Non-Significant	15.5777	0.919145	1.52834	0.757535	-0.347689	0.20414	0.513172	Non-Significant	12.1034	0.268675	0.899874	0.839636
PanWU01x14_010870	NA hypothetical protein	0.290245	0.293994	0.599688	Non-Significant	47.7569	-0.238513	0.628359	0.858506	0.290245	0.293994	0.599688	Non-Significant	68.6188	0.713626	0.302825	0.0402845
PanWU01x14_010880	NA hypothetical protein	0.378936	0.163652	0.510289	Non-Significant	0.69632	-1.79944	3.59037	NA	0.378936	0.163652	0.510289	Non-Significant	3.09065	0.164626	1.33273	0.933161
PanWU01x14_010890	NA hypothetical protein	0.284869	0.303432	0.607999	Non-Significant	39.8855	0.726437	0.571357	0.457241	0.284869	0.303432	0.607999	Non-Significant	58.5166	0.795688	0.329514	0.035077
PanWU01x14_010900	NA hypothetical protein	0.164855	0.557115	0.782841	Non-Significant	53.7862	0.325017	0.57714	0.775487	0.164855	0.557115	0.782841	Non-Significant	63.9464	0.999646	0.307188	0.00326217
PanWU01x14_010910	NA Ccc1 family	0.624337	0.0128506	0.15223	Non-Significant	11.6868	-0.152175	0.816366	0.934144	0.624337	0.0128506	0.15223	Non-Significant	12.1606	1.61567	0.683618	0.0396426
PanWU01x14_010920	NA Ccc1 family	0.0524193	0.852811	0.943563	Non-Significant	0.231018	-1.27077	4.08047	NA	0.0524193	0.852811	0.943563	Non-Significant	0	NA	NA	NA
PanWU01x14_010930	NA UAA transporter	0.0472607	0.867172	0.950306	Non-Significant	1618.11	0.111648	0.240803	0.82154	0.0472607	0.867172	0.950306	Non-Significant	939.724	-1.11311	0.177964	2.65917839041591e-09
PanWU01x14_010940	NA hypothetical protein	-0.237858	0.393298	0.673933	Non-Significant	47.6073	1.45864	0.932952	0.344757	-0.237858	0.393298	0.673933	Non-Significant	126.664	-4.85795	0.939758	1.17345132885918e-06
PanWU01x14_010950	NA XPG/Rad2 endonuclease	0.304559	0.269722	0.57605	Non-Significant	284.295	0.17989	0.46907	0.856782	0.304559	0.269722	0.57605	Non-Significant	288.921	0.396265	0.190338	0.0745198
PanWU01x14_010960	NA hypothetical protein	0.347411	0.204526	0.513172	Non-Significant	0	NA	NA	NA	0.347411	0.204526	0.513172	Non-Significant	0	NA	NA	NA
PanWU01x14_010970	NA hypothetical protein	0.347411	0.204526	0.513172	Non-Significant	0	NA	NA	NA	0.347411	0.204526	0.513172	Non-Significant	0.151389	1.02903	4.08047	NA
PanWU01x14_010980	NA hypothetical protein	0.473708	0.0744684	0.369419	Non-Significant	5.30519	-1.54332	1.23741	NA	0.473708	0.0744684	0.369419	Non-Significant	1.94532	0.443024	1.77425	0.866197
PanWU01x14_011000	NA Ribosomal RNA adenine methyltransferase KsgA/Erm	0.309727	0.261264	0.566995	Non-Significant	23.209	0.24495	0.632794	0.855367	0.309727	0.261264	0.566995	Non-Significant	21.042	0.749039	0.485238	0.203022
PanWU01x14_011010	NA Ribosomal RNA adenine methyltransferase KsgA/Erm	-0.0908424	0.747472	0.895257	Non-Significant	8.79345	0.43756	1.08511	0.847852	-0.0908424	0.747472	0.895257	Non-Significant	11.0923	0.689073	0.658478	0.411363
PanWU01x14_011020	NA AP2/ERF transcription factor SNZ	-0.504262	0.0552656	0.319411	Non-Significant	72.0431	0.232628	0.381575	0.753786	-0.504262	0.0552656	0.319411	Non-Significant	103.482	-0.0529474	0.26155	0.891397
PanWU01x14_011030	NA Fructosamine/Ketosamine-3-kinase	-0.193569	0.489418	0.739985	Non-Significant	125.403	0.973653	0.488488	0.206257	-0.193569	0.489418	0.739985	Non-Significant	108.203	-0.0179999	0.237182	0.960598
PanWU01x14_011040	NA hypothetical protein	0.220838	0.428978	0.697957	Non-Significant	475.59	-0.00922011	0.370338	0.991649	0.220838	0.428978	0.697957	Non-Significant	306.84	0.166843	0.164439	0.427759
PanWU01x14_011050	NA 43kDa postsynaptic protein	0.19489	0.486402	0.73799	Non-Significant	509.05	-0.327922	0.395525	0.657158	0.19489	0.486402	0.73799	Non-Significant	251.876	0.257707	0.175882	0.230368
PanWU01x14_011060	NA hypothetical protein	0.0295293	0.916799	0.971102	Non-Significant	8.49176	0.588192	0.811815	0.7032	0.0295293	0.916799	0.971102	Non-Significant	5.48935	-1.63896	0.985309	0.166277
PanWU01x14_011070	NA hypothetical protein	-0.370256	0.174317	0.513172	Non-Significant	36.5879	-0.184095	0.481735	0.857341	-0.370256	0.174317	0.513172	Non-Significant	25.6255	-1.20253	0.448821	0.0177888
PanWU01x14_011080	NA Beta-glucanase	-0.34056	0.214198	0.523589	Non-Significant	15.7695	0.226407	0.60919	0.861749	-0.34056	0.214198	0.523589	Non-Significant	5.50404	-0.419686	1.09326	0.788364
PanWU01x14_011090	NA hypothetical protein	0.347411	0.204526	0.513172	Non-Significant	0	NA	NA	NA	0.347411	0.204526	0.513172	Non-Significant	0.144774	0.958133	4.08047	NA
PanWU01x14_011110	PanERF46 AP2/ERF transcription factor	0.714588	0.00275759	0.0636644	Non-Significant	186.749	0.882552	0.622688	0.400209	0.714588	0.00275759	0.0636644	Non-Significant	9.43483	-1.80617	0.768233	0.0407862
PanWU01x14_011120	NA Splicing factor-like protein	-0.546415	0.0350722	0.255573	Non-Significant	910.772	-0.433732	0.315262	0.416971	-0.546415	0.0350722	0.255573	Non-Significant	590.811	0.197375	0.149172	0.28518
PanWU01x14_011130	NA Beta-catenin	-0.425926	0.113424	0.443336	Non-Significant	1324.25	0.535868	0.375162	0.395641	-0.425926	0.113424	0.443336	Non-Significant	1468.92	-0.703236	0.123073	6.39743139268762e-08
PanWU01x14_011150	NA hypothetical protein	0.0213033	0.939931	0.976947	Non-Significant	3.54435	0.810147	1.20738	NA	0.0213033	0.939931	0.976947	Non-Significant	3.8964	1.52062	1.15534	0.288174
PanWU01x14_011160	NA Dienelactone hydrolase	0.0600919	0.831533	0.937299	Non-Significant	6.32656	0.266577	0.933967	0.896622	0.0600919	0.831533	0.937299	Non-Significant	3.46348	3.22422	1.50759	0.0659094
PanWU01x14_011170	NA Lon protease	0.0153205	0.956783	0.984063	Non-Significant	19.6219	0.0769692	0.711723	0.962789	0.0153205	0.956783	0.984063	Non-Significant	40.9924	1.18626	0.380666	0.00502554
PanWU01x14_011180	NA Erythronate-4-phosphate dehydrogenase	-0.789785	0.00046077	0.0204253	Negative	342.123	0.307692	0.250555	0.475676	-0.789785	0.00046077	0.0204253	Negative	366.816	-0.535521	0.165412	0.00344361
PanWU01x14_011190	NA hypothetical protein	0.648812	0.00887644	0.123891	Non-Significant	218.204	0.350984	0.352393	0.57977	0.648812	0.00887644	0.123891	Non-Significant	234.284	-0.471394	0.176782	0.0183937
PanWU01x14_011200	NA hypothetical protein	-0.435547	0.104642	0.428118	Non-Significant	31.8676	-0.151541	0.5247	0.8954	-0.435547	0.104642	0.428118	Non-Significant	13.0411	0.457879	0.652502	0.600282
PanWU01x14_011210	NA S-receptor-like serine/threonine-protein kinase	0.609576	0.0158409	0.169498	Non-Significant	0.137947	-1.30213	4.08047	NA	0.609576	0.0158409	0.169498	Non-Significant	10.9738	6.89892	1.34728	1.49865931749455e-06
PanWU01x14_011220	NA hypothetical protein	-0.308668	0.262984	0.568652	Non-Significant	438.79	0.721287	0.270936	0.0740572	-0.308668	0.262984	0.568652	Non-Significant	428.712	-0.141674	0.176473	0.542695
PanWU01x14_011230	NA Cellular retinaldehyde binding/alpha-tocopherol transport	0.356047	0.192738	0.513172	Non-Significant	1845.66	-0.276819	0.225527	0.475989	0.356047	0.192738	0.513172	Non-Significant	1977.41	-0.745518	0.12812	3.53318000352641e-08
PanWU01x14_011240	NA hypothetical protein	0.156242	0.578169	0.796263	Non-Significant	2.62068	1.03717	1.78806	NA	0.156242	0.578169	0.796263	Non-Significant	2.50164	-0.500933	1.47783	0.815263
PanWU01x14_011250	NA hypothetical protein	0.435063	0.105071	0.429252	Non-Significant	20.409	0.28941	0.558301	0.79702	0.435063	0.105071	0.429252	Non-Significant	17.1356	-2.41412	0.639304	0.000534735
PanWU01x14_011260	NA hypothetical protein	0.0791173	0.779266	0.91221	Non-Significant	1.00919	0.442892	2.66696	NA	0.0791173	0.779266	0.91221	Non-Significant	0.335034	-1.86585	3.99268	NA
PanWU01x14_011270	NA hypothetical protein	0.723017	0.00232119	0.0568419	Non-Significant	5.06969	0.0377322	0.908614	NA	0.723017	0.00232119	0.0568419	Non-Significant	26.4822	0.874328	0.443166	0.0933005
PanWU01x14_011280	NA P-type ATPase, subfamily IV	-0.525898	0.0440552	0.285898	Non-Significant	1146.57	-0.534092	0.248975	0.168903	-0.525898	0.0440552	0.285898	Non-Significant	1689.08	0.149664	0.123464	0.332525
PanWU01x14_011290	NA Cytidine deaminase, homotetrameric	-0.125071	0.656951	0.84523	Non-Significant	1114.04	-0.319667	0.269949	0.494031	-0.125071	0.656951	0.84523	Non-Significant	1147.77	-0.302972	0.147804	0.079656
PanWU01x14_011300	NA hypothetical protein	-0.274431	0.322255	0.622653	Non-Significant	0	NA	NA	NA	-0.274431	0.322255	0.622653	Non-Significant	0	NA	NA	NA
PanWU01x14_011330	NA hypothetical protein	-0.0583475	0.836362	0.937299	Non-Significant	0.967088	-1.06475	2.38452	NA	-0.0583475	0.836362	0.937299	Non-Significant	0.491915	-2.40229	3.42423	NA
PanWU01x14_011340	NA hypothetical protein	0.419762	0.119311	0.453533	Non-Significant	0.299373	1.55428	4.03821	NA	0.419762	0.119311	0.453533	Non-Significant	0.3351	-1.86663	3.99237	NA
PanWU01x14_011350	NA hypothetical protein	-0.0226395	0.93617	0.975748	Non-Significant	0	NA	NA	NA	-0.0226395	0.93617	0.975748	Non-Significant	0.158335	-0.879626	4.08047	NA
PanWU01x14_011370	NA Mitochondrial import protein TIM	0.34963	0.201455	0.513172	Non-Significant	46.608	0.54411	0.60056	0.620231	0.34963	0.201455	0.513172	Non-Significant	41.8256	1.17776	0.437784	0.0172624
PanWU01x14_011380	NA hypothetical protein	-0.078948	0.779728	0.912452	Non-Significant	791.116	-0.0868551	0.35771	0.913413	-0.078948	0.779728	0.912452	Non-Significant	489.48	-1.97935	0.181982	3.15189311622113e-26
PanWU01x14_011390	NA hypothetical protein	0.150607	0.59212	0.804512	Non-Significant	0.305853	1.59257	4.03661	NA	0.150607	0.59212	0.804512	Non-Significant	0.501355	-2.44826	3.4004	NA
PanWU01x14_011400	NA hypothetical protein	0.245221	0.37837	0.663852	Non-Significant	0.230326	-1.26375	4.08047	NA	0.245221	0.37837	0.663852	Non-Significant	0	NA	NA	NA
PanWU01x14_011420	NA SPX domain containing protein	0.604964	0.0168773	0.174342	Non-Significant	1195.67	0.0996182	0.301682	0.879031	0.604964	0.0168773	0.174342	Non-Significant	266.039	-1.52411	0.188121	5.85226909170162e-15
PanWU01x14_011450	NA Alpha/beta hydrolase fold	0.489672	0.0639189	0.343052	Non-Significant	259.849	-0.259871	0.283214	0.61527	0.489672	0.0639189	0.343052	Non-Significant	275.632	0.221919	0.209633	0.40547
PanWU01x14_011460	NA hypothetical protein	-0.432566	0.10731	0.433213	Non-Significant	1015.05	0.183005	0.420649	0.83343	-0.432566	0.10731	0.433213	Non-Significant	121.97	-1.0602	0.342073	0.0052952
PanWU01x14_011470	NA ABC transporter-like	0.0491647	0.861867	0.947774	Non-Significant	305.909	0.186017	0.487325	0.857453	0.0491647	0.861867	0.947774	Non-Significant	339.847	-0.796256	0.201121	0.000267001
PanWU01x14_011480	PanPEPC3 Phosphoenolpyruvate carboxylase	0.416019	0.122987	0.45932	Non-Significant	1740.56	-0.415815	0.396192	0.553517	0.416019	0.122987	0.45932	Non-Significant	2044.82	0.824525	0.154043	4.57692621518031e-07
PanWU01x14_011500	NA hypothetical protein	-0.0583057	0.836478	0.937299	Non-Significant	0	NA	NA	NA	-0.0583057	0.836478	0.937299	Non-Significant	0	NA	NA	NA
PanWU01x14_011520	NA Lipocalin, bacterial	-0.130826	0.642121	0.836185	Non-Significant	764.064	0.457618	0.489236	0.606683	-0.130826	0.642121	0.836185	Non-Significant	214.983	0.123222	0.271259	0.746468
PanWU01x14_011530	NA Synaptobrevin	0.215656	0.44016	0.704949	Non-Significant	1277.19	0.00139665	0.259533	0.998146	0.215656	0.44016	0.704949	Non-Significant	1166.84	0.284962	0.125492	0.0491668
PanWU01x14_011540	NA hypothetical protein	0.271077	0.328441	0.627542	Non-Significant	3.15536	-0.457766	1.46026	NA	0.271077	0.328441	0.627542	Non-Significant	4.11582	0.599919	1.07691	0.684548
PanWU01x14_011550	NA Glycerophosphoryl diester phosphodiesterase	0.0762532	0.787084	0.916813	Non-Significant	40.2295	0.354812	0.457722	0.680064	0.0762532	0.787084	0.916813	Non-Significant	38.3976	-0.818003	0.38932	0.0715704
PanWU01x14_011560	NA hypothetical protein	-0.340271	0.214613	0.5243	Non-Significant	1.65058	-0.857189	2.42673	NA	-0.340271	0.214613	0.5243	Non-Significant	0.836452	-3.18717	2.83059	0.372729
PanWU01x14_011570	NA hypothetical protein	0.261703	0.346087	0.640455	Non-Significant	2.96137	0.920432	1.32111	NA	0.261703	0.346087	0.640455	Non-Significant	4.16903	1.66025	1.11341	0.221129
PanWU01x14_011580	NA hypothetical protein	0.481212	0.0693648	0.356885	Non-Significant	39.9962	-0.601148	0.602005	0.578447	0.481212	0.0693648	0.356885	Non-Significant	58.9984	2.19857	0.412864	5.29026902870501e-07
PanWU01x14_011590	NA hypothetical protein	0.103912	0.712474	0.875957	Non-Significant	6.2107	-0.698406	1.26261	0.780155	0.103912	0.712474	0.875957	Non-Significant	13.3506	1.21811	0.658392	0.118338
PanWU01x14_011600	NA hypothetical protein	0.349756	0.201281	0.513172	Non-Significant	2.18018	-1.38255	1.85567	NA	0.349756	0.201281	0.513172	Non-Significant	2.84835	-0.798509	1.29208	0.649522
PanWU01x14_011610	NA hypothetical protein	0.59237	0.0199737	0.191648	Non-Significant	51.6319	-0.439093	0.515127	0.645442	0.59237	0.0199737	0.191648	Non-Significant	37.9097	0.956723	0.456418	0.0723512
PanWU01x14_011620	NA hypothetical protein	-0.0611013	0.828742	0.936945	Non-Significant	71.6141	-0.723316	0.510301	0.400209	-0.0611013	0.828742	0.936945	Non-Significant	68.3094	0.385878	0.333579	0.358321
PanWU01x14_011630	NA hypothetical protein	0.120503	0.668809	0.852377	Non-Significant	11.8116	-1.12112	1.12388	0.578753	0.120503	0.668809	0.852377	Non-Significant	7.13915	0.337695	1.03438	0.823086
PanWU01x14_011650	NA hypothetical protein	-0.134425	0.632909	0.830735	Non-Significant	17.1987	-0.0928386	0.929455	0.965722	-0.134425	0.632909	0.830735	Non-Significant	8.52761	-0.871379	0.773419	0.37253
PanWU01x14_011660	NA hypothetical protein	-0.278087	0.315588	0.619044	Non-Significant	4.16687	0.173247	1.3201	NA	-0.278087	0.315588	0.619044	Non-Significant	2.3018	-1.37004	1.49454	0.47989
PanWU01x14_011670	NA hypothetical protein	-0.342106	0.211992	0.521043	Non-Significant	4.78743	-1.34271	1.19955	NA	-0.342106	0.211992	0.521043	Non-Significant	5.9512	0.364822	0.996744	0.799226
PanWU01x14_011680	NA hypothetical protein	0.0467839	0.868501	0.950816	Non-Significant	17.0265	-0.558189	0.891362	0.746794	0.0467839	0.868501	0.950816	Non-Significant	25.8788	0.533698	0.45744	0.353601
PanWU01x14_011690	NA hypothetical protein	0.452592	0.0902669	0.402685	Non-Significant	96.5227	-0.684259	0.535866	0.455206	0.452592	0.0902669	0.402685	Non-Significant	75.3295	0.622396	0.326878	0.106816
PanWU01x14_011700	NA hypothetical protein	0.521663	0.0461037	0.292539	Non-Significant	86.8313	-0.357303	0.536795	0.729262	0.521663	0.0461037	0.292539	Non-Significant	55.8079	0.955388	0.344218	0.0136932
PanWU01x14_011710	NA hypothetical protein	0.54678	0.0349259	0.25513	Non-Significant	68.8671	-0.433644	0.584578	0.695087	0.54678	0.0349259	0.25513	Non-Significant	59.2526	0.846042	0.374503	0.0504668
PanWU01x14_011720	NA hypothetical protein	0.67594	0.00567053	0.095639	Non-Significant	57.332	-0.504552	0.591061	0.644835	0.67594	0.00567053	0.095639	Non-Significant	39.3223	1.09066	0.425258	0.0240016
PanWU01x14_011730	NA hypothetical protein	0.646727	0.00917166	0.126351	Non-Significant	114.253	-0.611936	0.684598	0.625379	0.646727	0.00917166	0.126351	Non-Significant	72.0159	1.01779	0.308487	0.00282254
PanWU01x14_011740	NA hypothetical protein	0.284449	0.304176	0.608529	Non-Significant	2.0778	-0.366776	1.63071	NA	0.284449	0.304176	0.608529	Non-Significant	3.36111	2.0092	1.26302	0.187777
PanWU01x14_011750	NA hypothetical protein	0.499072	0.058239	0.328272	Non-Significant	51.1133	0.121512	0.574653	0.924571	0.499072	0.058239	0.328272	Non-Significant	46.7661	0.853575	0.369382	0.0447765
PanWU01x14_011770	NA hypothetical protein	-0.0249969	0.929538	0.975748	Non-Significant	3.26937	-0.235399	1.4314	NA	-0.0249969	0.929538	0.975748	Non-Significant	3.72389	0.61071	1.14657	0.699634
PanWU01x14_011780	NA hypothetical protein	0.30125	0.275222	0.581578	Non-Significant	3.72787	1.23291	1.25868	NA	0.30125	0.275222	0.581578	Non-Significant	4.91596	-0.0589012	1.13994	0.974282
PanWU01x14_011790	NA Metallo-dependent phosphatase-like	0.1826	0.51481	0.75369	Non-Significant	221.693	-0.860015	0.312528	0.062498	0.1826	0.51481	0.75369	Non-Significant	242.922	0.756881	0.187799	0.000202238
PanWU01x14_011800	NA TRAPP I complex, subunit	-0.345596	0.207061	0.515497	Non-Significant	465.252	0.118474	0.24897	0.816377	-0.345596	0.207061	0.515497	Non-Significant	624.67	1.0742	0.161604	2.21394389562536e-10
PanWU01x14_011810	NA Pre-mRNA polyadenylation factor Fip	0.491825	0.0625836	0.33954	Non-Significant	2791.78	-0.549871	0.284422	0.22237	0.491825	0.0625836	0.33954	Non-Significant	2129.36	0.168486	0.143275	0.349243
PanWU01x14_011820	NA hypothetical protein	0.378946	0.16364	0.510289	Non-Significant	44.5845	0.872139	0.445959	0.216157	0.378946	0.16364	0.510289	Non-Significant	70.8411	0.113397	0.287018	0.781407
PanWU01x14_011830	NA ABC transporter, heme export	-0.171188	0.541847	0.772835	Non-Significant	46.8253	0.303436	0.46862	0.737512	-0.171188	0.541847	0.772835	Non-Significant	37.4694	0.466397	0.442204	0.407436
PanWU01x14_011840	NA Ribonuclease	-0.425461	0.113861	0.444352	Non-Significant	0	NA	NA	NA	-0.425461	0.113861	0.444352	Non-Significant	1.88594	3.25113	1.94697	0.164415
PanWU01x14_011850	NA Zinc finger, RING/FYVE/PHD-type domain containing protein	0.0681252	0.809371	0.927797	Non-Significant	1010.87	-0.578976	0.364149	0.334623	0.0681252	0.809371	0.927797	Non-Significant	1122.89	-0.0114933	0.133483	0.954453
PanWU01x14_011860	NA Ribosomal protein	-0.485699	0.0664363	0.349163	Non-Significant	1730.27	0.333869	0.250111	0.432899	-0.485699	0.0664363	0.349163	Non-Significant	1638.97	-0.293268	0.156149	0.112309
PanWU01x14_011890	NA Succinylglutamate-semialdehyde dehydrogenase	-0.196311	0.483165	0.735428	Non-Significant	498.438	0.160348	0.285669	0.77635	-0.196311	0.483165	0.735428	Non-Significant	1696.09	1.51674	0.161802	1.05499179779204e-19
PanWU01x14_011900	NA hypothetical protein	-0.0226395	0.93617	0.975748	Non-Significant	0	NA	NA	NA	-0.0226395	0.93617	0.975748	Non-Significant	0	NA	NA	NA
PanWU01x14_011930	NA Polynucleotidyl transferase, ribonuclease H-like superfamily protein	0.668663	0.00642216	0.103256	Non-Significant	92.8327	-1.49799	0.581348	0.0865473	0.668663	0.00642216	0.103256	Non-Significant	75.1643	0.686565	0.300207	0.0473326
PanWU01x14_011940	NA hypothetical protein	0.347411	0.204526	0.513172	Non-Significant	0	NA	NA	NA	0.347411	0.204526	0.513172	Non-Significant	0.172897	0.976295	4.08047	NA
PanWU01x14_011950	NA hypothetical protein	0.197107	0.481357	0.734136	Non-Significant	0	NA	NA	NA	0.197107	0.481357	0.734136	Non-Significant	0	NA	NA	NA
PanWU01x14_011990	NA hypothetical protein	0.517182	0.0483469	0.299171	Non-Significant	0	NA	NA	NA	0.517182	0.0483469	0.299171	Non-Significant	0.168572	-0.967234	4.08047	NA
PanWU01x14_012000	PanBHLH16 Basic helix-loop-helix transcription factor	-0.0304939	0.914091	0.970066	Non-Significant	11.4724	0.827774	1.08167	0.684753	-0.0304939	0.914091	0.970066	Non-Significant	96.5779	4.13701	0.355354	6.26203691837286e-30
PanWU01x14_012030	NA Universal stress protein	0.219431	0.432001	0.699274	Non-Significant	88.5321	-1.17971	0.533658	0.153107	0.219431	0.432001	0.699274	Non-Significant	32.133	-0.488894	0.424056	0.360108
PanWU01x14_012040	NA Pectinesterase, Tyr active site	-0.585525	0.0218296	0.200003	Non-Significant	37.303	0.410844	0.541005	0.687432	-0.585525	0.0218296	0.200003	Non-Significant	47.4746	-1.03744	0.399036	0.0219286
PanWU01x14_012060	NA hypothetical protein	-0.148211	0.598093	0.808685	Non-Significant	0	NA	NA	NA	-0.148211	0.598093	0.808685	Non-Significant	0	NA	NA	NA
PanWU01x14_012070	NA Polyphenol oxidase	0.552824	0.0325699	0.245627	Non-Significant	132.362	-0.794591	0.530286	0.369253	0.552824	0.0325699	0.245627	Non-Significant	49.4567	-1.43343	0.372865	0.000414278
PanWU01x14_012080	NA hypothetical protein	0.376006	0.167202	0.513172	Non-Significant	0.296901	1.55148	4.03967	NA	0.376006	0.167202	0.513172	Non-Significant	0.476522	-0.892424	3.53431	NA
PanWU01x14_012090	NA hypothetical protein	0.340752	0.213924	0.523144	Non-Significant	4.48762	-3.17411	1.311	NA	0.340752	0.213924	0.523144	Non-Significant	7.41046	1.96864	0.902255	0.0598631
PanWU01x14_012100	NA hypothetical protein	0.347411	0.204526	0.513172	Non-Significant	0	NA	NA	NA	0.347411	0.204526	0.513172	Non-Significant	0.317705	-1.76098	4.04066	NA
PanWU01x14_012110	NA hypothetical protein	0.272276	0.326222	0.625716	Non-Significant	13.0465	-0.3911	0.867282	0.827221	0.272276	0.326222	0.625716	Non-Significant	10.2243	1.25167	0.740047	0.158224
PanWU01x14_012120	NA hypothetical protein	0.394668	0.145443	0.4877	Non-Significant	5.1646	-0.0404936	1.09931	NA	0.394668	0.145443	0.4877	Non-Significant	6.00146	-0.159629	1.08382	0.921165
PanWU01x14_012130	NA hypothetical protein	0.401449	0.138034	0.478647	Non-Significant	6.52557	-1.72694	0.934563	0.247868	0.401449	0.138034	0.478647	Non-Significant	5.61323	-0.367677	0.922587	0.779342
PanWU01x14_012140	NA hypothetical protein	-0.113909	0.686055	0.86187	Non-Significant	0	NA	NA	NA	-0.113909	0.686055	0.86187	Non-Significant	6.66326	3.16955	1.06784	0.00786609
PanWU01x14_012150	NA Hopanoid-associated sugar epimerase	0.262857	0.343888	0.638009	Non-Significant	80.4661	0.369154	0.669378	0.780966	0.262857	0.343888	0.638009	Non-Significant	200.84	3.10225	0.245518	4.04954902460691e-35
PanWU01x14_012160	NA Hopanoid-associated sugar epimerase	-0.662906	0.00707058	0.108333	Non-Significant	4221.05	-0.311094	0.294474	0.550087	-0.662906	0.00707058	0.108333	Non-Significant	1707.7	-1.3691	0.128858	4.55325008661257e-25
PanWU01x14_012170	NA Hopanoid-associated sugar epimerase	-0.0988574	0.72595	0.883217	Non-Significant	558.885	0.0901478	0.312979	0.895578	-0.0988574	0.72595	0.883217	Non-Significant	1038.46	0.852092	0.168618	2.09355784900316e-06
PanWU01x14_012180	NA Hopanoid-associated sugar epimerase	0.365319	0.180581	0.513172	Non-Significant	0.405849	-2.29609	4.03079	NA	0.365319	0.180581	0.513172	Non-Significant	0	NA	NA	NA
PanWU01x14_012190	NA Retrieval of early ER protein Rer	-0.202985	0.468108	0.725007	Non-Significant	1608.41	-0.436325	0.352354	0.470994	-0.202985	0.468108	0.725007	Non-Significant	878.758	-0.777824	0.148418	8.15905785552133e-07
PanWU01x14_012200	NA hypothetical protein	0.136192	0.628403	0.827539	Non-Significant	549.453	-0.5548	0.270562	0.190702	0.136192	0.628403	0.827539	Non-Significant	447.578	0.0395289	0.162872	0.869522
PanWU01x14_012220	NA Glucose-1-phosphate adenylyltransferase	-0.124568	0.658253	0.84604	Non-Significant	349.802	0.317981	0.34606	0.614756	-0.124568	0.658253	0.84604	Non-Significant	1189.08	0.717083	0.123648	3.95145149458309e-08
PanWU01x14_012250	NA Ribonuclease H-like domain containing protein	-0.0315978	0.910992	0.969022	Non-Significant	1.27612	-0.826734	2.19439	NA	-0.0315978	0.910992	0.969022	Non-Significant	8.88398	4.0637	1.08297	0.000583933
PanWU01x14_012260	NA hypothetical protein	0.359681	0.187913	0.513172	Non-Significant	37.9002	-0.177446	0.466859	0.858271	0.359681	0.187913	0.513172	Non-Significant	20.0965	1.27924	0.523883	0.0327992
PanWU01x14_012270	NA hypothetical protein	0.0599819	0.831838	0.937299	Non-Significant	1.66369	-1.48786	1.98219	NA	0.0599819	0.831838	0.937299	Non-Significant	2.12626	-0.173473	1.53998	0.939301
PanWU01x14_012280	NA Ribosomal protein	-0.203415	0.467146	0.724619	Non-Significant	6011.39	0.632902	0.241731	0.0804253	-0.203415	0.467146	0.724619	Non-Significant	7488.08	0.375141	0.123346	0.00632913
PanWU01x14_012290	NA Cytochrome P450, E-class, group I	-0.356758	0.191788	0.513172	Non-Significant	3.26484	4.98087	1.73408	NA	-0.356758	0.191788	0.513172	Non-Significant	19.8824	0.936519	0.53397	0.14139
PanWU01x14_012300	NA hypothetical protein	-0.333068	0.225102	0.529207	Non-Significant	0	NA	NA	NA	-0.333068	0.225102	0.529207	Non-Significant	8.4541	6.51592	1.38533	1.12552450915547e-05
PanWU01x14_012310	NA hypothetical protein	0.347411	0.204526	0.513172	Non-Significant	0	NA	NA	NA	0.347411	0.204526	0.513172	Non-Significant	0	NA	NA	NA
PanWU01x14_012320	NA hypothetical protein	0.00476083	0.986565	0.995222	Non-Significant	47.2703	-0.199497	0.496554	0.848457	0.00476083	0.986565	0.995222	Non-Significant	62.4939	1.66479	0.308372	3.58900425810647e-07
PanWU01x14_012330	NA hypothetical protein	0.521033	0.0464146	0.293812	Non-Significant	1067.34	-0.131323	0.27124	0.812153	0.521033	0.0464146	0.293812	Non-Significant	1030.67	0.143893	0.130116	0.38198
PanWU01x14_012340	NA hypothetical protein	0.69126	0.00431522	0.0818273	Non-Significant	11.4941	-1.58216	0.756558	0.181093	0.69126	0.00431522	0.0818273	Non-Significant	19.0717	1.06749	0.52813	0.0845499
PanWU01x14_012350	NA hypothetical protein	0.199812	0.475238	0.729647	Non-Significant	9.28987	-1.1356	0.73772	0.353187	0.199812	0.475238	0.729647	Non-Significant	17.3323	0.336731	0.529013	0.638935
PanWU01x14_012360	NA DNA-3-methyladenine glycosylase I	0.458774	0.0854165	0.39363	Non-Significant	429.976	0.556007	0.321429	0.285528	0.458774	0.0854165	0.39363	Non-Significant	347.85	0.236052	0.170492	0.260408
PanWU01x14_012370	NA hypothetical protein	-0.288352	0.297298	0.602748	Non-Significant	0.228781	-1.24077	4.08047	NA	-0.288352	0.297298	0.602748	Non-Significant	0.144638	0.957004	4.08047	NA
PanWU01x14_012380	NA Phospholipase A	0.306999	0.265708	0.571883	Non-Significant	151.963	-0.346156	0.404097	0.644067	0.306999	0.265708	0.571883	Non-Significant	147.299	-3.98613	0.348458	6.33067738300791e-29
PanWU01x14_012390	NA hypothetical protein	0.0544983	0.847036	0.94096	Non-Significant	1.204	2.43265	2.16919	NA	0.0544983	0.847036	0.94096	Non-Significant	0.647963	-0.0502429	2.89244	NA
PanWU01x14_012400	NA Phospholipase A	-0.1642	0.558705	0.783704	Non-Significant	52.2595	0.723324	0.41014	0.274965	-0.1642	0.558705	0.783704	Non-Significant	46.6187	-3.97476	0.476151	8.06089831880045e-16
PanWU01x14_012410	NA hypothetical protein	-0.0818126	0.771927	0.907977	Non-Significant	55.5299	0.977218	0.514007	0.231234	-0.0818126	0.771927	0.907977	Non-Significant	235.692	2.03651	0.215264	4.70635781701114e-20
PanWU01x14_012420	NA Glutaredoxin	-0.524734	0.0446117	0.287662	Non-Significant	472.868	0.618687	0.259872	0.1185	-0.524734	0.0446117	0.287662	Non-Significant	477.649	0.429139	0.157309	0.0155989
PanWU01x14_012430	NA hypothetical protein	-0.0772957	0.784236	0.915047	Non-Significant	3.56966	-0.427799	1.20161	NA	-0.0772957	0.784236	0.915047	Non-Significant	1.17033	-0.41869	1.88545	0.880349
PanWU01x14_012440	NA Phosphoesterase	0.418746	0.120302	0.454713	Non-Significant	252.091	0.107522	0.267643	0.848457	0.418746	0.120302	0.454713	Non-Significant	199.07	-0.630383	0.185815	0.00207219
PanWU01x14_012460	NA SWIB/MDM2 domain containing protein	0.668932	0.00639299	0.103049	Non-Significant	557.218	0.155966	0.506191	0.888128	0.668932	0.00639299	0.103049	Non-Significant	574.394	0.485811	0.158886	0.00602538
PanWU01x14_012470	NA hypothetical protein	-0.140875	0.616525	0.820075	Non-Significant	37.1862	0.449572	0.601532	0.692497	-0.140875	0.616525	0.820075	Non-Significant	22.3032	0.5049	0.572849	0.49856
PanWU01x14_012480	NA hypothetical protein	0.727165	0.00212775	0.0536907	Non-Significant	23.3003	0.403975	0.893394	0.82697	0.727165	0.00212775	0.0536907	Non-Significant	26.0746	0.195329	0.443438	0.754493
PanWU01x14_012500	NA maltase-glucoamylase, intestinal protein	-0.161326	0.565704	0.789057	Non-Significant	292.952	0.495659	0.257319	0.224099	-0.161326	0.565704	0.789057	Non-Significant	313.209	0.255447	0.158774	0.182411
PanWU01x14_012510	NA A/G-specific adenine glycosylase MutY	-0.433522	0.10645	0.431908	Non-Significant	39.1907	0.497086	0.61278	0.665199	-0.433522	0.10645	0.431908	Non-Significant	65.6452	-0.981813	0.311445	0.0044943
PanWU01x14_012520	NA hypothetical protein	-0.203931	0.465992	0.723512	Non-Significant	0	NA	NA	NA	-0.203931	0.465992	0.723512	Non-Significant	0	NA	NA	NA
PanWU01x14_012540	PanSMXL4 Butenolide signaling repressing protein-like	0.0444415	0.875036	0.953621	Non-Significant	1528.72	0.75104	0.49348	0.359468	0.0444415	0.875036	0.953621	Non-Significant	717.484	-1.07981	0.170659	1.69781617871889e-09
PanWU01x14_012560	NA CLEC16A-like protein	0.329419	0.230537	0.534623	Non-Significant	447.818	-0.2738	0.351462	0.678643	0.329419	0.230537	0.534623	Non-Significant	527.072	0.262208	0.157384	0.165479
PanWU01x14_012570	NA hypothetical protein	0.585871	0.0217327	0.199311	Non-Significant	3.18043	-0.687889	1.33978	NA	0.585871	0.0217327	0.199311	Non-Significant	6.31394	0.782653	0.970684	0.54064
PanWU01x14_012580	NA Ribosomal protein	-0.411675	0.12735	0.463387	Non-Significant	7497.54	0.501876	0.214457	0.126644	-0.411675	0.12735	0.463387	Non-Significant	7943.65	-0.470895	0.146063	0.00359561
PanWU01x14_012590	NA hypothetical protein	0.0693988	0.80587	0.925956	Non-Significant	0.195748	-1.23634	4.08047	NA	0.0693988	0.80587	0.925956	Non-Significant	0	NA	NA	NA
PanWU01x14_012600	NA Tetratricopeptide-like helical domain containing protein	0.483093	0.0681258	0.353354	Non-Significant	661.973	-0.363586	0.300954	0.483058	0.483093	0.0681258	0.353354	Non-Significant	573.822	-0.118691	0.150868	0.552259
PanWU01x14_012610	NA LIS motif containing protein	-0.337687	0.21834	0.528209	Non-Significant	588.79	0.0780953	0.233282	0.877184	-0.337687	0.21834	0.528209	Non-Significant	536.629	-0.482257	0.150705	0.00387974
PanWU01x14_012630	NA hypothetical protein	0.656547	0.0078456	0.114972	Non-Significant	33.0138	-2.20457	0.56392	0.00315065	0.656547	0.0078456	0.114972	Non-Significant	9.07939	-1.86987	0.812575	0.0458089
PanWU01x14_012640	NA hypothetical protein	-0.0505661	0.857965	0.945534	Non-Significant	4.34498	-1.17874	1.28069	NA	-0.0505661	0.857965	0.945534	Non-Significant	1.63873	-1.98321	2.35036	0.519324
PanWU01x14_012650	NA P-type ATPase	0.291988	0.290971	0.597247	Non-Significant	4528.58	-0.886395	0.255045	0.0118762	0.291988	0.290971	0.597247	Non-Significant	3780.4	-0.478253	0.106246	2.80780237925598e-05
PanWU01x14_012660	NA hypothetical protein	0.114282	0.685076	0.861378	Non-Significant	8.56713	-0.809381	0.825979	0.587088	0.114282	0.685076	0.861378	Non-Significant	33.7524	3.43709	0.595144	4.53590986049087e-08
PanWU01x14_012670	NA hypothetical protein	0.373611	0.170142	0.513172	Non-Significant	1.13124	-1.43628	2.6471	NA	0.373611	0.170142	0.513172	Non-Significant	1.84992	-0.122877	2.01557	0.969264
PanWU01x14_012680	NA 3-phenylpropionate/cinnamic acid dioxygenase, alpha subunit	0.647641	0.00904133	0.125481	Non-Significant	390.737	0.0472642	0.423915	0.961641	0.647641	0.00904133	0.125481	Non-Significant	242.49	0.754751	0.211135	0.00110997
PanWU01x14_012690	NA hypothetical protein	0.224307	0.421575	0.696113	Non-Significant	655.597	-0.890074	0.412709	0.166098	0.224307	0.421575	0.696113	Non-Significant	348.497	0.322786	0.167923	0.103274
PanWU01x14_012700	NA hypothetical protein	-0.278707	0.314464	0.6181	Non-Significant	0.810387	-0.749254	2.43224	NA	-0.278707	0.314464	0.6181	Non-Significant	1.32494	0.0125908	1.87539	0.996744
PanWU01x14_012720	NA hypothetical protein	0.0230266	0.93508	0.975748	Non-Significant	0.296725	1.55715	4.04019	NA	0.0230266	0.93508	0.975748	Non-Significant	0.802309	1.84835	2.64517	0.602159
PanWU01x14_012730	NA Nucleolar, Nop	-0.594735	0.0193615	0.188548	Non-Significant	1437.46	-0.255266	0.282168	0.620713	-0.594735	0.0193615	0.188548	Non-Significant	1616.64	-0.795488	0.116679	7.18127885918201e-11
PanWU01x14_012740	NA NADH:cytochrome b5 reductase (CBR)	0.32115	0.243151	0.548127	Non-Significant	1883.59	0.391725	0.225022	0.282422	0.32115	0.243151	0.548127	Non-Significant	1846.6	-0.203231	0.128384	0.190275
PanWU01x14_012760	NA hypothetical protein	0.347411	0.204526	0.513172	Non-Significant	0	NA	NA	NA	0.347411	0.204526	0.513172	Non-Significant	0	NA	NA	NA
PanWU01x14_012770	NA hypothetical protein	0.263008	0.3436	0.637701	Non-Significant	0	NA	NA	NA	0.263008	0.3436	0.637701	Non-Significant	0	NA	NA	NA
PanWU01x14_012780	NA hypothetical protein	0.347411	0.204526	0.513172	Non-Significant	0	NA	NA	NA	0.347411	0.204526	0.513172	Non-Significant	0	NA	NA	NA
PanWU01x14_012790	NA hypothetical protein	0.347411	0.204526	0.513172	Non-Significant	0	NA	NA	NA	0.347411	0.204526	0.513172	Non-Significant	0	NA	NA	NA
PanWU01x14_012800	NA Myc-type, basic helix-loop-helix (bHLH) domain containing protein	-0.13682	0.626806	0.826651	Non-Significant	948.304	-0.277404	0.395893	0.713048	-0.13682	0.626806	0.826651	Non-Significant	312.236	-1.36072	0.161611	4.45584257001104e-16
PanWU01x14_012810	NA Protein CHROMATIN REMODELING	0.735626	0.00177331	0.0487497	Positive	1034.03	0.0193881	0.24571	0.9739	0.735626	0.00177331	0.0487497	Positive	1117.17	-0.198669	0.123613	0.18282
PanWU01x14_012820	NA hypothetical protein	0.421651	0.117486	0.450393	Non-Significant	1.38415	-4.08967	3.64563	NA	0.421651	0.117486	0.450393	Non-Significant	0.681966	-1.47675	3.10317	NA
PanWU01x14_012830	NA hypothetical protein	0.458166	0.0858855	0.394565	Non-Significant	0.538813	0.650594	3.90571	NA	0.458166	0.0858855	0.394565	Non-Significant	0.579734	2.67387	3.59272	NA
PanWU01x14_012840	NA hypothetical protein	0.562896	0.0289118	0.230806	Non-Significant	23.8712	-0.502414	0.752266	0.728264	0.562896	0.0289118	0.230806	Non-Significant	17.314	0.119301	0.554466	0.88429
PanWU01x14_012850	NA TFIIH C1-like domain containing protein	0.502147	0.0564632	0.322946	Non-Significant	317.109	0.406905	0.36298	0.520325	0.502147	0.0564632	0.322946	Non-Significant	214.856	0.243779	0.204051	0.340436
PanWU01x14_012860	NA hypothetical protein	-0.0976269	0.729243	0.885161	Non-Significant	0.14948	0.660091	4.08047	NA	-0.0976269	0.729243	0.885161	Non-Significant	0.683116	1.5115	2.8235	NA
PanWU01x14_012900	NA TFIIH C1-like domain containing protein	0.611691	0.0153824	0.167166	Non-Significant	337.212	0.410656	0.322592	0.456574	0.611691	0.0153824	0.167166	Non-Significant	467.975	1.39901	0.152139	5.35120958563107e-19
PanWU01x14_012920	NA Tubulin/FtsZ, GTPase domain containing protein	0.335909	0.220927	0.529207	Non-Significant	50.6298	-0.843978	0.478264	0.274621	0.335909	0.220927	0.529207	Non-Significant	49.0712	0.579308	0.339271	0.153732
PanWU01x14_012930	NA hypothetical protein	-0.085154	0.762853	0.903788	Non-Significant	16.1474	-1.43028	0.874676	0.318441	-0.085154	0.762853	0.903788	Non-Significant	17.4228	0.414726	0.567889	0.584586
PanWU01x14_012940	NA MORN motif	0.471441	0.0760619	0.373169	Non-Significant	145.957	-0.266983	0.33367	0.670282	0.471441	0.0760619	0.373169	Non-Significant	122.914	0.984536	0.238739	0.00013877
PanWU01x14_012950	NA hypothetical protein	0.347411	0.204526	0.513172	Non-Significant	0	NA	NA	NA	0.347411	0.204526	0.513172	Non-Significant	0	NA	NA	NA
PanWU01x14_012990	NA Nucleotide-diphospho-sugar transferase	0.0699477	0.804362	0.925155	Non-Significant	207.082	0.106107	0.261049	0.846366	0.0699477	0.804362	0.925155	Non-Significant	165.615	-0.967016	0.204661	1.02018665103803e-05
PanWU01x14_013000	NA hypothetical protein	-0.00440903	0.987558	0.995689	Non-Significant	193.903	0.424358	0.44433	0.597805	-0.00440903	0.987558	0.995689	Non-Significant	304.711	0.604734	0.166454	0.000900065
PanWU01x14_013020	NA Octamer-binding transcription factor	0.20204	0.470225	0.726306	Non-Significant	34.13	-0.548093	0.448853	0.478189	0.20204	0.470225	0.726306	Non-Significant	64.1048	2.73896	0.344242	1.84516483815784e-14
PanWU01x14_013040	NA hypothetical protein	0.160023	0.568887	0.79115	Non-Significant	0	NA	NA	NA	0.160023	0.568887	0.79115	Non-Significant	0	NA	NA	NA
PanWU01x14_013050	NA NADH:ubiquinone oxidoreductase, B18 subunit	-0.0587412	0.835272	0.937299	Non-Significant	906.87	0.401983	0.360771	0.523642	-0.0587412	0.835272	0.937299	Non-Significant	1153.44	0.891642	0.171733	1.04591500456975e-06
PanWU01x14_013070	NA hypothetical protein	0.338787	0.216748	0.526452	Non-Significant	6.42702	-2.13708	1.31625	0.322409	0.338787	0.216748	0.526452	Non-Significant	13.0867	-0.899086	0.639596	0.252171
PanWU01x14_013080	NA hypothetical protein	0.11512	0.682876	0.860555	Non-Significant	9.71634	-0.437575	0.788968	0.779214	0.11512	0.682876	0.860555	Non-Significant	5.37353	0.970376	1.04698	0.474586
PanWU01x14_013110	NA hypothetical protein	0.300458	0.276549	0.582726	Non-Significant	25.8743	-0.47576	0.674425	0.711269	0.300458	0.276549	0.582726	Non-Significant	43.3909	-0.271923	0.35896	0.568754
PanWU01x14_013130	NA hypothetical protein	0.347411	0.204526	0.513172	Non-Significant	0.905765	3.15685	2.53033	NA	0.347411	0.204526	0.513172	Non-Significant	2.05774	2.37915	1.82007	0.291674
PanWU01x14_013160	NA Serine/threonine protein kinase	0.198182	0.478921	0.732804	Non-Significant	0.138123	-1.29424	4.08047	NA	0.198182	0.478921	0.732804	Non-Significant	0	NA	NA	NA
PanWU01x14_013170	NA hypothetical protein	0.0461878	0.870163	0.951744	Non-Significant	3.7294	-0.15401	1.34023	NA	0.0461878	0.870163	0.951744	Non-Significant	8.5567	1.2786	0.783122	0.175265
PanWU01x14_013180	PanNPF51 Proton-dependent oligopeptide transporter	0.147073	0.600936	0.810502	Non-Significant	110.918	0.248422	0.611325	0.846366	0.147073	0.600936	0.810502	Non-Significant	263.219	1.99457	0.195546	3.58485314857071e-23
PanWU01x14_013200	NA hypothetical protein	0.388609	0.152287	0.493989	Non-Significant	1.79193	-0.977003	2.44561	NA	0.388609	0.152287	0.493989	Non-Significant	0.503612	-2.4542	3.80033	NA
PanWU01x14_013210	PanNPF55 Proton-dependent oligopeptide transporter	0.172051	0.539782	0.771486	Non-Significant	0.233963	-1.30011	4.08047	NA	0.172051	0.539782	0.771486	Non-Significant	0	NA	NA	NA
PanWU01x14_013220	PanNPF48 Proton-dependent oligopeptide transporter	0.339668	0.215479	0.525439	Non-Significant	2622.82	-0.234963	0.250852	0.606224	0.339668	0.215479	0.525439	Non-Significant	2337.2	-0.307536	0.130554	0.0403614
PanWU01x14_013230	PanNPF50 Proton-dependent oligopeptide transporter	0.61531	0.0146217	0.162491	Non-Significant	336.29	0.290697	0.586292	0.807566	0.61531	0.0146217	0.162491	Non-Significant	433.67	0.429774	0.189112	0.0489646
PanWU01x14_013240	NA Proton-dependent oligopeptide transporter family	0.0460144	0.870647	0.951843	Non-Significant	154.611	0.199654	0.535169	0.861228	0.0460144	0.870647	0.951843	Non-Significant	148.541	1.07026	0.263604	0.000179436
PanWU01x14_013250	NA hypothetical protein	0.347411	0.204526	0.513172	Non-Significant	0	NA	NA	NA	0.347411	0.204526	0.513172	Non-Significant	0.434347	2.25712	4.00656	NA
PanWU01x14_013260	NA Proton-dependent oligopeptide transporter family	0.354975	0.194177	0.513172	Non-Significant	2.80094	3.72562	1.72841	NA	0.354975	0.194177	0.513172	Non-Significant	2.04513	2.32515	1.77893	0.291707
PanWU01x14_013290	PanNPF49 Proton-dependent oligopeptide transporter	0.121319	0.666686	0.851271	Non-Significant	378.843	0.652907	0.425112	0.354291	0.121319	0.666686	0.851271	Non-Significant	370.205	0.197366	0.199014	0.439876
PanWU01x14_013310	NA hypothetical protein	0.501847	0.0566347	0.32358	Non-Significant	1.70982	-1.46084	2.03184	NA	0.501847	0.0566347	0.32358	Non-Significant	1.55616	-0.900684	1.92138	0.738203
PanWU01x14_013330	NA Glutamate decarboxylase	-0.178538	0.524364	0.760365	Non-Significant	397.905	-3.6665	0.849354	0.000751004	-0.178538	0.524364	0.760365	Non-Significant	148.955	1.69649	0.275171	4.59416492791872e-09
PanWU01x14_013350	NA hypothetical protein	-0.45592	0.0876326	0.398039	Non-Significant	43.7794	-1.06479	0.664018	0.329537	-0.45592	0.0876326	0.398039	Non-Significant	11.1238	-0.830246	0.849161	0.447494
PanWU01x14_013360	NA Bifunctional inhibitor/plant lipid transfer protein/seed storage helical domain containing protein	-0.574217	0.0251801	0.215453	Non-Significant	92.3526	-1.44246	0.594468	0.110381	-0.574217	0.0251801	0.215453	Non-Significant	47.8353	-1.33469	0.397597	0.00233603
PanWU01x14_013380	NA Zinc finger, CCHC-type	0.239499	0.389945	0.672111	Non-Significant	0	NA	NA	NA	0.239499	0.389945	0.672111	Non-Significant	0.336539	-1.87438	3.98585	NA
PanWU01x14_013390	NA hypothetical protein	0.347411	0.204526	0.513172	Non-Significant	0	NA	NA	NA	0.347411	0.204526	0.513172	Non-Significant	0	NA	NA	NA
PanWU01x14_013400	NA Protein XRI	-0.241784	0.385299	0.667655	Non-Significant	412.737	1.28309	0.797967	NA	-0.241784	0.385299	0.667655	Non-Significant	295.82	0.568408	0.179542	0.00431465
PanWU01x14_013410	NA hypothetical protein	0.451674	0.0910033	0.404532	Non-Significant	25.8366	-0.598281	0.467671	0.454342	0.451674	0.0910033	0.404532	Non-Significant	64.3658	0.421602	0.297524	0.24785
PanWU01x14_013420	NA hypothetical protein	-0.564995	0.0281904	0.228247	Non-Significant	0.544727	-2.6986	3.79148	NA	-0.564995	0.0281904	0.228247	Non-Significant	1.18569	-2.55724	2.17316	0.348867
PanWU01x14_013430	NA hypothetical protein	-0.0654998	0.8166	0.930801	Non-Significant	104.004	-0.208229	0.348206	0.759202	-0.0654998	0.8166	0.930801	Non-Significant	119.735	0.332775	0.263361	0.309854
PanWU01x14_013440	NA hypothetical protein	-0.11439	0.684793	0.861303	Non-Significant	27.4271	-0.905319	0.71738	0.461412	-0.11439	0.684793	0.861303	Non-Significant	23.0333	-3.57395	0.67922	7.32707900221574e-07
PanWU01x14_013450	NA Endonuclease/exonuclease/phosphatase	-0.333068	0.225102	0.529207	Non-Significant	2.48679	-1.65166	2.1943	NA	-0.333068	0.225102	0.529207	Non-Significant	0.722648	1.6079	3.04981	NA
PanWU01x14_013460	NA hypothetical protein	-0.331317	0.2277	0.532045	Non-Significant	2.36415	-2.0612	1.91685	NA	-0.331317	0.2277	0.532045	Non-Significant	0	NA	NA	NA
PanWU01x14_013470	NA hypothetical protein	0.413955	0.125047	0.462856	Non-Significant	8.22854	-2.7629	1.14252	0.111813	0.413955	0.125047	0.462856	Non-Significant	3.31836	1.57518	1.31306	0.338197
PanWU01x14_013480	NA hypothetical protein	0.10049	0.721589	0.880667	Non-Significant	0.154126	0.6553	4.08047	NA	0.10049	0.721589	0.880667	Non-Significant	0.477396	-0.812512	3.2133	NA
PanWU01x14_013490	NA hypothetical protein	0.195966	0.48395	0.736186	Non-Significant	1.59623	0.983131	2.01403	NA	0.195966	0.48395	0.736186	Non-Significant	1.22114	-0.277868	2.29365	0.934543
PanWU01x14_013500	PanPOT15 Potassium transporter	0.616546	0.0143686	0.160681	Non-Significant	241.706	0.4789	0.448579	0.544825	0.616546	0.0143686	0.160681	Non-Significant	683.455	1.96163	0.161036	1.06996905270483e-32
PanWU01x14_013510	NA Cation/H+ exchanger, CPA1 family	-0.0576695	0.83824	0.937299	Non-Significant	2350	-0.312459	0.25855	0.482963	-0.0576695	0.83824	0.937299	Non-Significant	1645.32	-0.765037	0.122323	2.66661564222919e-09
PanWU01x14_013520	NA hypothetical protein	0.186602	0.505478	0.750382	Non-Significant	16.664	-0.813027	0.633239	0.45222	0.186602	0.505478	0.750382	Non-Significant	8.44174	-0.420135	0.751634	0.683493
PanWU01x14_013530	NA Cation/H+ exchanger, CPA1 family	0.284319	0.304407	0.608843	Non-Significant	422.719	-0.527166	0.332055	0.335383	0.284319	0.304407	0.608843	Non-Significant	358.03	-1.17184	0.184785	1.55347556224043e-09
PanWU01x14_013540	NA Nonaspanin	0.0782431	0.78165	0.913411	Non-Significant	827.865	-0.137931	0.239565	0.769402	0.0782431	0.78165	0.913411	Non-Significant	757.471	-0.694409	0.137501	2.12622494601427e-06
PanWU01x14_013550	NA Nonaspanin	0.0190902	0.946162	0.979665	Non-Significant	48.788	-0.199454	0.913565	0.922422	0.0190902	0.946162	0.979665	Non-Significant	50.1193	0.802077	0.406481	0.0932588
PanWU01x14_013560	NA Nonaspanin	0.426582	0.11281	0.44227	Non-Significant	41.9908	-0.285899	0.899514	0.88429	0.426582	0.11281	0.44227	Non-Significant	50.2619	0.662998	0.428314	0.201657
PanWU01x14_013570	NA Nonaspanin	0.189731	0.498234	0.746067	Non-Significant	26.3551	-0.0607921	0.811297	0.975413	0.189731	0.498234	0.746067	Non-Significant	39.0804	0.480361	0.385285	0.316883
PanWU01x14_013590	NA Nonaspanin	0.166552	0.553006	0.780095	Non-Significant	19.5008	0.088785	0.589803	0.947049	0.166552	0.553006	0.780095	Non-Significant	21.522	-0.445582	0.503378	0.496503
PanWU01x14_013600	NA Nonaspanin	-0.321778	0.242178	0.547555	Non-Significant	9692.92	-0.231035	0.242718	0.599317	-0.321778	0.242178	0.547555	Non-Significant	13215.9	-0.176071	0.125461	0.253014
PanWU01x14_013610	NA Aldo/keto reductase	0.374277	0.16932	0.513172	Non-Significant	1446.59	-1.31934	0.656246	0.200961	0.374277	0.16932	0.513172	Non-Significant	297.076	-1.83089	0.259809	1.50515796035203e-11
PanWU01x14_013620	NA hypothetical protein	0.0317966	0.910434	0.968783	Non-Significant	62.1199	-0.641679	0.360551	0.269129	0.0317966	0.910434	0.968783	Non-Significant	67.2945	0.50557	0.304324	0.166859
PanWU01x14_013630	NA hypothetical protein	0.216308	0.438746	0.7037	Non-Significant	6.01464	-0.428856	1.19867	0.868043	0.216308	0.438746	0.7037	Non-Significant	4.31412	-0.647804	1.03012	0.643396
PanWU01x14_013640	NA Aldo/keto reductase	0.347411	0.204526	0.513172	Non-Significant	197.969	10.9107	1.26723	1.2886403893407e-15	0.347411	0.204526	0.513172	Non-Significant	0	NA	NA	NA
PanWU01x14_013660	NA Aldo/keto reductase	-0.548541	0.0342267	0.251881	Non-Significant	221.4	0.472843	0.293477	0.326611	-0.548541	0.0342267	0.251881	Non-Significant	245.349	-0.276556	0.179369	0.203648
PanWU01x14_013670	NA Aldo/keto reductase	0.10023	0.722283	0.880913	Non-Significant	1.08247	-0.449382	2.02595	NA	0.10023	0.722283	0.880913	Non-Significant	1.83584	-4.32283	1.96093	0.0569459
PanWU01x14_013680	NA Mitogen-activated protein kinase kinase kinase	-0.18051	0.519716	0.75737	Non-Significant	1178.41	0.611556	0.497227	0.474921	-0.18051	0.519716	0.75737	Non-Significant	778.353	-1.34457	0.145258	3.08226733296259e-19
PanWU01x14_013690	NA TFIIH C1-like domain containing protein	-0.116013	0.680535	0.859254	Non-Significant	209.427	-0.109684	0.307664	0.868528	-0.116013	0.680535	0.859254	Non-Significant	148.981	-1.62213	0.228265	9.9732153449243e-12
PanWU01x14_013710	NA GAGA-binding transcriptional activator	-0.490875	0.0631703	0.340872	Non-Significant	1328.58	-0.41335	0.327735	0.461723	-0.490875	0.0631703	0.340872	Non-Significant	1181.87	0.305727	0.135817	0.0514192
PanWU01x14_013720	NA hypothetical protein	0.789384	0.000466028	0.0206013	Positive	103.043	-0.483818	0.546204	0.629163	0.789384	0.000466028	0.0206013	Positive	61.0815	1.08615	0.308316	0.00132873
PanWU01x14_013730	NA AP180 N-terminal domain containing protein	0.708471	0.00311356	0.0675627	Non-Significant	360.236	4.11837	0.33664	1.20599179648222e-31	0.708471	0.00311356	0.0675627	Non-Significant	45.3151	-1.07082	0.358363	0.0074217
PanWU01x14_013740	NA hypothetical protein	-0.0492707	0.861571	0.94758	Non-Significant	44.0386	0.635632	0.503825	0.46153	-0.0492707	0.861571	0.94758	Non-Significant	36.1159	1.25568	0.440871	0.0111477
PanWU01x14_013750	NA hypothetical protein	-0.462722	0.0824179	0.387833	Non-Significant	6.95096	0.59159	0.903996	0.734135	-0.462722	0.0824179	0.387833	Non-Significant	11.0484	0.839527	0.736021	0.365971
PanWU01x14_013760	NA hypothetical protein	0.109351	0.698061	0.867953	Non-Significant	15.9623	1.15542	0.633652	0.254907	0.109351	0.698061	0.867953	Non-Significant	21.7089	0.744096	0.551559	0.274626
PanWU01x14_013770	NA Potassium transporter	-0.0300417	0.91536	0.970632	Non-Significant	0.572132	-0.0487281	3.13086	NA	-0.0300417	0.91536	0.970632	Non-Significant	0.341033	-1.89088	4.03552	NA
PanWU01x14_013790	NA hypothetical protein	0.347411	0.204526	0.513172	Non-Significant	0	NA	NA	NA	0.347411	0.204526	0.513172	Non-Significant	0	NA	NA	NA
PanWU01x14_013800	NA hypothetical protein	-0.220276	0.430185	0.697957	Non-Significant	0.455295	2.15897	3.9939	NA	-0.220276	0.430185	0.697957	Non-Significant	0	NA	NA	NA
PanWU01x14_013810	NA hypothetical protein	0.105915	0.707156	0.872803	Non-Significant	0.496655	0.576616	3.99611	NA	0.105915	0.707156	0.872803	Non-Significant	0	NA	NA	NA
PanWU01x14_013820	NA Endonuclease/exonuclease/phosphatase	0.519924	0.0469649	0.295615	Non-Significant	0.436463	0.567891	3.37607	NA	0.519924	0.0469649	0.295615	Non-Significant	0.289556	1.67838	4.05448	NA
PanWU01x14_013830	NA hypothetical protein	0.645406	0.00936269	0.127772	Non-Significant	157.98	-0.838131	0.418204	0.20273	0.645406	0.00936269	0.127772	Non-Significant	253.441	1.00659	0.22188	2.39974110884247e-05
PanWU01x14_013840	PanKAN3 KANADI transcription factor	0.10017	0.722444	0.880959	Non-Significant	88.7456	-0.391089	0.521178	0.691291	0.10017	0.722444	0.880959	Non-Significant	175.689	1.85203	0.220625	5.48803815293893e-16
PanWU01x14_013850	NA hypothetical protein	0.28775	0.298352	0.603729	Non-Significant	0	NA	NA	NA	0.28775	0.298352	0.603729	Non-Significant	0	NA	NA	NA
PanWU01x14_013890	NA Acid phosphatase, type	-0.525605	0.0441947	0.286383	Non-Significant	718.594	-0.370597	0.795493	0.820671	-0.525605	0.0441947	0.286383	Non-Significant	8.43878	0.0304916	0.79036	0.981203
PanWU01x14_013910	NA Calcineurin-like phosphoesterase domain, apaH type	0.475838	0.0729931	0.365466	Non-Significant	223.679	-1.38227	0.565684	0.107435	0.475838	0.0729931	0.365466	Non-Significant	17.1014	3.05832	0.721518	8.63591135210297e-05
PanWU01x14_013920	NA hypothetical protein	-0.00627465	0.982294	0.993487	Non-Significant	1014.38	-0.617769	0.373847	0.312762	-0.00627465	0.982294	0.993487	Non-Significant	816.274	0.200318	0.139102	0.239565
PanWU01x14_013930	NA hypothetical protein	0.023927	0.932547	0.975748	Non-Significant	5.85364	0.182988	0.932806	0.930146	0.023927	0.932547	0.975748	Non-Significant	7.15197	1.53081	0.861701	0.135714
PanWU01x14_013940	NA Parvalbumin	0.0800299	0.776779	0.910802	Non-Significant	49.9566	-0.110165	0.413722	0.904951	0.0800299	0.776779	0.910802	Non-Significant	20.5146	0.214933	0.508458	0.765588
PanWU01x14_013950	NA hypothetical protein	0.147219	0.600572	0.810294	Non-Significant	0.664574	-2.98754	3.59143	NA	0.147219	0.600572	0.810294	Non-Significant	0.331156	-1.85314	4.03874	NA
PanWU01x14_013960	NA Ribonuclease H-like domain containing protein	0.0295463	0.916752	0.971102	Non-Significant	0.337564	-2.04876	4.05005	NA	0.0295463	0.916752	0.971102	Non-Significant	0.334097	-1.86341	4.03769	NA
PanWU01x14_013980	NA Coatomer beta subunit	0.0340933	0.903991	0.966341	Non-Significant	27.1159	-4.44348	1.03303	0.000791991	0.0340933	0.903991	0.966341	Non-Significant	3.34704	3.18708	1.56191	0.0812396
PanWU01x14_013990	NA B-cell receptor-associated protein	-0.46385	0.0815749	0.386034	Non-Significant	1253.55	0.00405641	0.304164	0.995553	-0.46385	0.0815749	0.386034	Non-Significant	895.042	-0.351716	0.126663	0.0136473
PanWU01x14_014000	NA hypothetical protein	0.0415458	0.883125	0.957603	Non-Significant	221.92	0.149652	0.318727	0.81915	0.0415458	0.883125	0.957603	Non-Significant	26.4243	-0.176221	0.438469	0.777628
PanWU01x14_014020	NA hypothetical protein	0.347411	0.204526	0.513172	Non-Significant	0	NA	NA	NA	0.347411	0.204526	0.513172	Non-Significant	0.15983	-0.900685	4.08047	NA
PanWU01x14_014030	NA D-cysteine desulfhydrase	0.979496	1.99074166461235e-10	2.05125575518051e-06	Positive	1032.93	0.49922	0.289096	0.286674	0.979496	1.99074166461235e-10	2.05125575518051e-06	Positive	1488.97	1.19704	0.128703	2.06161955247226e-19
PanWU01x14_014040	NA Voltage dependent potassium channel	-0.182981	0.513919	0.753323	Non-Significant	65.5859	0.406493	0.604728	0.726731	-0.182981	0.513919	0.753323	Non-Significant	46.5843	-1.37505	0.373768	0.00076232
PanWU01x14_014050	NA Tyrosine-protein kinase	0.0740488	0.793114	0.919824	Non-Significant	2055.76	-0.243934	0.480938	0.802588	0.0740488	0.793114	0.919824	Non-Significant	2628.36	-1.07513	0.130851	2.32538339269344e-15
PanWU01x14_014060	NA hypothetical protein	-0.0627392	0.824217	0.934852	Non-Significant	0.14775	0.689577	4.08047	NA	-0.0627392	0.824217	0.934852	Non-Significant	0	NA	NA	NA
PanWU01x14_014070	NA hypothetical protein	0.0822913	0.770625	0.907468	Non-Significant	0	NA	NA	NA	0.0822913	0.770625	0.907468	Non-Significant	0.185206	0.957101	4.08047	NA
PanWU01x14_014080	NA hypothetical protein	-0.196199	0.483421	0.735638	Non-Significant	0.302859	1.58254	4.03788	NA	-0.196199	0.483421	0.735638	Non-Significant	1.82581	4.31163	1.93606	0.0541957
PanWU01x14_014090	NA Dihydroorotate dehydrogenase domain containing protein	-0.228051	0.41366	0.689454	Non-Significant	2818.64	-0.331935	0.296112	0.520325	-0.228051	0.41366	0.689454	Non-Significant	3001.01	-1.34611	0.111164	2.53262247879468e-32
PanWU01x14_014120	NA hypothetical protein	0.347411	0.204526	0.513172	Non-Significant	0	NA	NA	NA	0.347411	0.204526	0.513172	Non-Significant	0	NA	NA	NA
PanWU01x14_014140	PanPRR7 Two-component response regulator-like	0.231958	0.405483	0.683559	Non-Significant	129.651	-1.89999	0.711727	0.0730955	0.231958	0.405483	0.683559	Non-Significant	75.3844	0.407684	0.311719	0.291402
PanWU01x14_014150	NA Late embryogenesis abundant protein	-0.112935	0.688614	0.862852	Non-Significant	665.607	-1.00228	0.513637	0.21694	-0.112935	0.688614	0.862852	Non-Significant	232.419	-3.17112	0.26227	3.15177022101597e-32
PanWU01x14_014160	NA hypothetical protein	-0.411442	0.127587	0.463387	Non-Significant	0	NA	NA	NA	-0.411442	0.127587	0.463387	Non-Significant	0	NA	NA	NA
PanWU01x14_014170	NA hypothetical protein	0.179219	0.522757	0.759482	Non-Significant	17.5423	1.62595	0.68804	0.122187	0.179219	0.522757	0.759482	Non-Significant	1.85236	-0.719826	1.95594	0.797921
PanWU01x14_014180	NA Cation efflux protein	-0.0286641	0.91923	0.97206	Non-Significant	795.026	1.01828	0.457876	0.150199	-0.0286641	0.91923	0.97206	Non-Significant	520.036	-1.7245	0.167711	1.55262944200753e-23
PanWU01x14_014190	NA hypothetical protein	0.0126231	0.964387	0.98678	Non-Significant	33.567	3.02786	0.747907	0.00196908	0.0126231	0.964387	0.98678	Non-Significant	32.3367	-1.0401	0.514123	0.0842305
PanWU01x14_014200	NA hypothetical protein	0.325026	0.237186	0.54206	Non-Significant	7.19902	-0.393557	1.06511	0.862612	0.325026	0.237186	0.54206	Non-Significant	5.69232	-1.59497	1.08139	0.227031
PanWU01x14_014210	PanBHLH92 Basic helix-loop-helix transcription factor	-0.140961	0.616307	0.819901	Non-Significant	15.3229	0.860899	0.756813	0.514086	-0.140961	0.616307	0.819901	Non-Significant	21.2823	-0.64957	0.505392	0.300759
PanWU01x14_014220	NA Cyanobacterial aminoacyl-tRNA synthetase, CAAD domain containing protein	0.162743	0.562249	0.785892	Non-Significant	21.2323	-2.60017	0.808418	0.0233495	0.162743	0.562249	0.785892	Non-Significant	13.5402	-0.479401	0.649095	0.579561
PanWU01x14_014230	NA O-methyltransferase COMT-type	-0.0654853	0.81664	0.930803	Non-Significant	7045.75	-1.44169	0.45162	0.0247345	-0.0654853	0.81664	0.930803	Non-Significant	2938.45	-0.018227	0.154843	0.936504
PanWU01x14_014250	NA hypothetical protein	-0.274431	0.322255	0.622653	Non-Significant	0	NA	NA	NA	-0.274431	0.322255	0.622653	Non-Significant	0.165565	-0.968086	4.08047	NA
PanWU01x14_014260	NA hypothetical protein	-0.472442	0.0753554	0.371328	Non-Significant	16.4801	-0.653803	1.39343	0.819305	-0.472442	0.0753554	0.371328	Non-Significant	1.35969	-1.52988	1.96338	0.5566
PanWU01x14_014270	NA O-methyltransferase COMT-type	-0.307256	0.265287	0.571462	Non-Significant	368.296	-0.543436	0.85875	NA	-0.307256	0.265287	0.571462	Non-Significant	68.0078	-3.35307	0.482634	2.98989385869562e-11
PanWU01x14_014280	NA Oxoglutarate/iron-dependent dioxygenase	0.066814	0.81298	0.929029	Non-Significant	1.74431	-4.43558	2.1912	NA	0.066814	0.81298	0.929029	Non-Significant	0	NA	NA	NA
PanWU01x14_014290	NA Protein LHY	0.0670577	0.812309	0.928769	Non-Significant	732.809	-1.01107	0.579404	0.281216	0.0670577	0.812309	0.928769	Non-Significant	1140.9	0.465841	0.392024	0.343359
PanWU01x14_014300	NA hypothetical protein	-0.404401	0.134889	0.474018	Non-Significant	14.9937	0.208455	0.801372	0.906958	-0.404401	0.134889	0.474018	Non-Significant	16.741	0.969919	0.590511	0.1724
PanWU01x14_014310	NA hypothetical protein	0.261393	0.346681	0.641112	Non-Significant	12.2402	-0.714163	0.942517	0.688036	0.261393	0.346681	0.641112	Non-Significant	16.0997	0.652211	0.623533	0.411539
PanWU01x14_014320	NA Serine/threonine protein kinase	0.448578	0.0935184	0.409697	Non-Significant	258.648	-0.0527593	0.406374	0.954565	0.448578	0.0935184	0.409697	Non-Significant	276.995	0.384379	0.215399	0.133748
PanWU01x14_014330	NA Peptidyl-prolyl cis-trans isomerase, FKBP-type	0.193355	0.489909	0.740471	Non-Significant	0.571589	-0.050886	3.13194	NA	0.193355	0.489909	0.740471	Non-Significant	0.170936	-0.970239	4.08047	NA
PanWU01x14_014340	NA hypothetical protein	-0.299352	0.278407	0.584598	Non-Significant	2.40315	-0.00172486	1.51068	NA	-0.299352	0.278407	0.584598	Non-Significant	3.96305	1.90114	1.27174	0.219774
PanWU01x14_014350	NA Cytochrome P450, E-class, group I	0.645835	0.00930033	0.127247	Non-Significant	5616.01	-0.259621	0.275989	0.604362	0.645835	0.00930033	0.127247	Non-Significant	4411.9	-1.81737	0.177644	2.62944414365447e-23
PanWU01x14_014360	NA Cystatin	-0.304073	0.270524	0.576834	Non-Significant	1197.1	0.533364	0.229203	0.129401	-0.304073	0.270524	0.576834	Non-Significant	1065.16	-0.642801	0.155591	0.000134684
PanWU01x14_014390	NA Serine/threonine protein kinase	0.375334	0.168023	0.513172	Non-Significant	305.696	0.291329	0.355002	0.660911	0.375334	0.168023	0.513172	Non-Significant	365.159	0.563744	0.174085	0.00343531
PanWU01x14_014430	NA hypothetical protein	-0.0844568	0.764744	0.904425	Non-Significant	0.877945	0.991283	2.77991	NA	-0.0844568	0.764744	0.904425	Non-Significant	0.328609	-1.83375	4.03894	NA
PanWU01x14_014440	NA hypothetical protein	-0.220276	0.430185	0.697957	Non-Significant	0	NA	NA	NA	-0.220276	0.430185	0.697957	Non-Significant	0	NA	NA	NA
PanWU01x14_014450	NA Calmodulin-binding domain	0.8662	2.97152282882799e-05	0.00353059	Positive	3892.13	0.20722	0.220652	0.605216	0.8662	2.97152282882799e-05	0.00353059	Positive	2471.82	-2.20053	0.183195	8.08017287364505e-32
PanWU01x14_014460	NA Essential protein Yae1, N-terminal	-0.336929	0.21944	0.529207	Non-Significant	222.177	0.369445	0.286527	0.450438	-0.336929	0.21944	0.529207	Non-Significant	185.158	0.291191	0.197141	0.226258
PanWU01x14_014470	NA DNA polymerase	-0.70494	0.00333517	0.0700365	Non-Significant	363.993	0.9852	0.28474	0.0122913	-0.70494	0.00333517	0.0700365	Non-Significant	315.763	-1.5565	0.239955	6.23043991995523e-10
PanWU01x14_014480	NA DNA polymerase	-0.111749	0.691735	0.86473	Non-Significant	125.592	1.06154	0.416182	0.0902119	-0.111749	0.691735	0.86473	Non-Significant	149.725	-0.560845	0.226996	0.0305124
PanWU01x14_014490	NA hypothetical protein	0.170793	0.542795	0.773214	Non-Significant	46.3937	0.98118	0.514373	0.229232	0.170793	0.542795	0.773214	Non-Significant	58.5717	-0.313281	0.353154	0.49548
PanWU01x14_014500	NA hypothetical protein	-0.346662	0.20557	0.513888	Non-Significant	2.87643	-0.718051	1.90282	NA	-0.346662	0.20557	0.513888	Non-Significant	0.849741	0.637	2.86445	0.880223
PanWU01x14_014510	NA Transmembrane protein	-0.0134492	0.962058	0.986124	Non-Significant	83.8018	-0.0685081	0.377817	0.936	-0.0134492	0.962058	0.986124	Non-Significant	68.616	-3.03559	0.34429	1.53433406842091e-17
PanWU01x14_014520	NA hypothetical protein	-0.455155	0.0882334	0.398879	Non-Significant	5.0941	-2.22587	1.49092	NA	-0.455155	0.0882334	0.398879	Non-Significant	0.542322	2.5428	3.30921	NA
PanWU01x14_014530	NA hypothetical protein	-0.501847	0.0566348	0.32358	Non-Significant	0	NA	NA	NA	-0.501847	0.0566348	0.32358	Non-Significant	0.918429	2.08739	2.55616	0.534965
PanWU01x14_014540	NA hypothetical protein	0.450843	0.0916739	0.40648	Non-Significant	0.22872	-1.23964	4.08047	NA	0.450843	0.0916739	0.40648	Non-Significant	1.76702	3.14118	1.97633	0.188191
PanWU01x14_014550	NA hypothetical protein	0.0141607	0.960052	0.985158	Non-Significant	50.7397	0.184573	0.363221	0.802112	0.0141607	0.960052	0.985158	Non-Significant	48.1208	-0.338175	0.342674	0.442526
PanWU01x14_014560	NA hypothetical protein	0.0196379	0.94462	0.979083	Non-Significant	6.73079	-0.0372801	0.941441	0.986474	0.0196379	0.94462	0.979083	Non-Significant	2.92044	2.27127	1.71381	0.284349
PanWU01x14_014580	NA Glycoside hydrolase	-0.0901225	0.749414	0.896441	Non-Significant	1189.35	-0.0925597	0.312938	0.892663	-0.0901225	0.749414	0.896441	Non-Significant	1874.64	-0.33738	0.120962	0.0131835
PanWU01x14_014590	NA hydroxyproline-rich glycoprotein family protein	-0.300803	0.27597	0.582235	Non-Significant	959.133	-0.157455	0.227756	0.717693	-0.300803	0.27597	0.582235	Non-Significant	969.046	-0.210922	0.128605	0.17309
PanWU01x14_014600	NA hypothetical protein	0.302627	0.272924	0.578982	Non-Significant	90.3121	-0.137508	0.329265	0.841113	0.302627	0.272924	0.578982	Non-Significant	106.368	-0.0377517	0.259016	0.921843
PanWU01x14_014610	NA Transcription elongation factor	0.391158	0.149382	0.489986	Non-Significant	6315.59	-0.413666	0.230137	0.263487	0.391158	0.149382	0.489986	Non-Significant	5628.22	0.268506	0.12688	0.06928
PanWU01x14_014620	NA hypothetical protein	-0.0975562	0.729432	0.885292	Non-Significant	2.76933	-0.702991	1.4613	NA	-0.0975562	0.729432	0.885292	Non-Significant	4.09661	3.49155	1.46971	0.0385291
PanWU01x14_014630	NA hypothetical protein	0.245221	0.37837	0.663852	Non-Significant	0.863871	-3.382	3.22178	NA	0.245221	0.37837	0.663852	Non-Significant	0	NA	NA	NA
PanWU01x14_014640	NA Dolichol-phosphate mannosyltransferase subunit	-0.235345	0.398464	0.677879	Non-Significant	207.253	0.0898643	0.327564	0.901586	-0.235345	0.398464	0.677879	Non-Significant	165.207	-0.0213299	0.218216	0.947808
PanWU01x14_014650	NA hypothetical protein	-0.473253	0.0747858	0.37007	Non-Significant	27.9999	0.0599948	0.639112	0.968049	-0.473253	0.0747858	0.37007	Non-Significant	11.5699	-0.512001	0.763999	0.619051
PanWU01x14_014660	NA 43kDa postsynaptic protein	-0.0813659	0.773142	0.908465	Non-Significant	2306.79	0.0794332	0.292268	0.902626	-0.0813659	0.773142	0.908465	Non-Significant	1353.24	-0.222294	0.134163	0.168206
PanWU01x14_014670	NA hypothetical protein	0.460447	0.0841367	0.391099	Non-Significant	102.144	-0.377157	0.438164	0.64205	0.460447	0.0841367	0.391099	Non-Significant	58.8314	-0.509191	0.320398	0.188223
PanWU01x14_014680	NA FAD-binding domain containing protein	0.311544	0.25833	0.564198	Non-Significant	202.813	0.446739	0.487381	0.615584	0.311544	0.25833	0.564198	Non-Significant	93.5886	0.692532	0.264448	0.0208595
PanWU01x14_014690	NA FAD-binding domain containing protein	0.455153	0.088235	0.398879	Non-Significant	110.663	0.148168	0.462255	0.882976	0.455153	0.088235	0.398879	Non-Significant	44.8211	0.174087	0.347429	0.718908
PanWU01x14_014700	NA Guanine nucleotide-binding protein, beta subunit	-0.023409	0.934004	0.975748	Non-Significant	572.775	-0.340659	0.22358	0.358826	-0.023409	0.934004	0.975748	Non-Significant	466.527	0.10031	0.145549	0.60822
PanWU01x14_014710	NA Ribonuclease H-like domain containing protein	0.468065	0.0784798	0.378553	Non-Significant	49.9196	-1.44669	0.439574	0.0193942	0.468065	0.0784798	0.378553	Non-Significant	28.6067	-0.514959	0.451021	0.365524
PanWU01x14_014720	NA Serine/threonine protein kinase	0.0452621	0.872745	0.952627	Non-Significant	34.1682	-4.45447	1.3101	0.0145894	0.0452621	0.872745	0.952627	Non-Significant	9.31177	-0.531316	0.71656	0.577859
PanWU01x14_014730	NA GPCR kinase	0.229042	0.411578	0.687793	Non-Significant	306.142	-1.15256	0.521355	0.153107	0.229042	0.411578	0.687793	Non-Significant	622.936	-2.69596	0.241707	1.52099104159873e-27
PanWU01x14_014740	NA hypothetical protein	0.2634	0.342855	0.637701	Non-Significant	0	NA	NA	NA	0.2634	0.342855	0.637701	Non-Significant	0	NA	NA	NA
PanWU01x14_014750	NA HAD-like domain containing protein	-0.0128657	0.963703	0.986759	Non-Significant	849.771	-0.0454994	0.250229	0.935847	-0.0128657	0.963703	0.986759	Non-Significant	836.311	-0.16237	0.147873	0.385821
PanWU01x14_014760	NA Serine/threonine protein kinase	0.0527114	0.851999	0.943285	Non-Significant	700.56	-0.730345	0.257233	0.0528745	0.0527114	0.851999	0.943285	Non-Significant	350.66	-0.353244	0.170025	0.0752143
PanWU01x14_014770	PanSMXL8 Butenolide signaling repressing protein-like	-0.507756	0.0533272	0.313942	Non-Significant	760.642	0.0829072	0.376562	0.921447	-0.507756	0.0533272	0.313942	Non-Significant	614.992	-0.794938	0.193886	0.000152749
PanWU01x14_014780	NA Alfin	-0.442519	0.0985814	0.417304	Non-Significant	404.698	-0.217759	0.332446	0.733989	-0.442519	0.0985814	0.417304	Non-Significant	306.362	-0.432192	0.167392	0.0229643
PanWU01x14_014790	NA Isopenicillin N synthase	0.0670193	0.812415	0.928769	Non-Significant	1251.27	-3.70989	0.824546	0.000370179	0.0670193	0.812415	0.928769	Non-Significant	666.963	-2.19945	0.496784	3.88159819009316e-05
PanWU01x14_014800	NA hypothetical protein	-0.566246	0.0277669	0.226571	Non-Significant	2.71956	2.77109	1.66719	NA	-0.566246	0.0277669	0.226571	Non-Significant	2.23532	0.373844	1.47105	0.863896
PanWU01x14_014810	NA Transmembrane protein	-0.0322916	0.909045	0.968014	Non-Significant	3625.22	-0.956862	0.412998	0.131429	-0.0322916	0.909045	0.968014	Non-Significant	11508.4	-1.3233	0.199715	2.54621548614011e-10
PanWU01x14_014820	NA HAT, C-terminal dimerization domain containing protein	-0.0569674	0.840186	0.937299	Non-Significant	2.16326	-4.68367	2.54984	NA	-0.0569674	0.840186	0.937299	Non-Significant	0.498832	-2.44182	3.40647	NA
PanWU01x14_014830	NA Fatty acid desaturase	-0.0892327	0.751816	0.897612	Non-Significant	1337.05	-2.78116	0.744751	0.00552182	-0.0892327	0.751816	0.897612	Non-Significant	1012.27	-0.615067	0.24077	0.0246423
PanWU01x14_014840	NA WD repeat containing protein	0.301735	0.274411	0.58078	Non-Significant	168.532	-0.685563	0.576862	0.49205	0.301735	0.274411	0.58078	Non-Significant	175.736	1.27835	0.206388	3.85518677095538e-09
PanWU01x14_014850	NA Guanine nucleotide-binding protein, beta subunit	0.38048	0.161801	0.50779	Non-Significant	35.7127	-0.772147	0.670447	0.507987	0.38048	0.161801	0.50779	Non-Significant	44.1112	0.930172	0.381005	0.0328402
PanWU01x14_014860	NA Non-heme dioxygenase N-terminal domain containing protein	0.730564	0.00197913	0.0519601	Non-Significant	907.121	-0.427434	0.341111	0.464968	0.730564	0.00197913	0.0519601	Non-Significant	559.234	-2.47455	0.168218	2.56629725907779e-47
PanWU01x14_014870	NA Protein trichome birefringence-like	0.202316	0.469606	0.725841	Non-Significant	1180.99	0.230464	0.354348	0.736151	0.202316	0.469606	0.725841	Non-Significant	1589.63	-1.51497	0.14345	8.88156850113794e-25
PanWU01x14_014880	NA Anaphase-promoting complex subunit	0.252285	0.36434	0.656114	Non-Significant	557.413	-0.465133	0.409313	0.514269	0.252285	0.36434	0.656114	Non-Significant	854.277	0.759364	0.167177	2.34247718552608e-05
PanWU01x14_014890	NA hypothetical protein	0.496023	0.0600395	0.333551	Non-Significant	13.9324	-1.30704	0.92623	0.402723	0.496023	0.0600395	0.333551	Non-Significant	23.5854	0.188898	0.493375	0.789082
PanWU01x14_014910	NA Protein phosphatase	0.00633143	0.982134	0.993416	Non-Significant	209.812	-1.64636	0.583764	0.0550885	0.00633143	0.982134	0.993416	Non-Significant	171.935	-0.233099	0.239466	0.449823
PanWU01x14_014930	NA Clathrin, heavy chain	0.101607	0.718609	0.879272	Non-Significant	14106.8	-0.54512	0.233269	0.127236	0.101607	0.718609	0.879272	Non-Significant	14491.2	-0.623929	0.117884	6.25870693308691e-07
PanWU01x14_014940	NA Mannose-Glycosyl transferase	-0.355919	0.192909	0.513172	Non-Significant	251.493	-0.0388547	0.243643	0.943518	-0.355919	0.192909	0.513172	Non-Significant	322.857	0.512545	0.171563	0.00743286
PanWU01x14_014950	NA hypothetical protein	0.291381	0.292022	0.598213	Non-Significant	210.1	0.43956	0.310987	0.401937	0.291381	0.292022	0.598213	Non-Significant	190.362	1.10003	0.2091	7.36877977641311e-07
PanWU01x14_014960	PanBHLH75 Basic helix-loop-helix transcription factor	0.122914	0.662542	0.848752	Non-Significant	189.793	-0.599196	0.519373	0.507242	0.122914	0.662542	0.848752	Non-Significant	57.6854	0.0754585	0.336441	0.879157
PanWU01x14_014970	NA GAMYB transcription factor	0.260843	0.347732	0.641549	Non-Significant	20.4468	-2.71638	0.966496	0.0558538	0.260843	0.347732	0.641549	Non-Significant	5.55483	-1.16508	1.10952	0.409559
PanWU01x14_014980	NA Ribosomal protein	-0.475327	0.0733451	0.366279	Non-Significant	3050.19	0.846023	0.236462	0.00899035	-0.475327	0.0733451	0.366279	Non-Significant	2348.28	-0.743127	0.144046	1.23552388575359e-06
PanWU01x14_014990	NA hypothetical protein	0.22927	0.4111	0.687698	Non-Significant	35.8722	0.66749	0.421441	0.336702	0.22927	0.4111	0.687698	Non-Significant	37.9266	-0.690215	0.371538	0.116686
PanWU01x14_015020	PanERF85 AP2/ERF transcription factor	0.33579	0.2211	0.529207	Non-Significant	0	NA	NA	NA	0.33579	0.2211	0.529207	Non-Significant	0	NA	NA	NA
PanWU01x14_015030	NA Transferase	-0.166562	0.552982	0.780095	Non-Significant	229.072	0.543525	0.369243	0.379092	-0.166562	0.552982	0.780095	Non-Significant	441.332	-1.59623	0.170147	9.84077738979625e-20
PanWU01x14_015040	NA hypothetical protein	0.691215	0.00431874	0.0818273	Non-Significant	17.7634	-0.602901	0.638882	0.603029	0.691215	0.00431874	0.0818273	Non-Significant	6.83303	1.63969	1.12897	0.235099
PanWU01x14_015050	NA hypothetical protein	-0.276163	0.319086	0.621175	Non-Significant	26.2245	-0.389131	0.546407	0.708332	-0.276163	0.319086	0.621175	Non-Significant	16.3089	0.159439	0.57138	0.850922
PanWU01x14_015060	NA Pentatricopeptide repeat	0.250114	0.36862	0.659879	Non-Significant	208.998	-0.22142	0.274896	0.667761	0.250114	0.36862	0.659879	Non-Significant	220.414	0.374973	0.18128	0.0766613
PanWU01x14_015070	NA sequence-specific DNA binding transcription factor	0.288139	0.29767	0.603116	Non-Significant	363.66	-0.138668	0.37991	0.864149	0.288139	0.29767	0.603116	Non-Significant	333.691	-0.219458	0.168427	0.293377
PanWU01x14_015080	NA Lateral organ boundaries domain containing protein	0.131638	0.640039	0.83488	Non-Significant	66.0567	1.20767	0.587933	0.189798	0.131638	0.640039	0.83488	Non-Significant	21.3511	-0.743277	0.504552	0.227713
PanWU01x14_015090	NA hypothetical protein	0.263008	0.3436	0.637701	Non-Significant	0	NA	NA	NA	0.263008	0.3436	0.637701	Non-Significant	1.58577	4.09632	2.29648	0.133952
PanWU01x14_015100	PanPUB1 Beta-catenin	0.665882	0.00672927	0.105409	Non-Significant	354.542	1.0844	0.50349	0.166672	0.665882	0.00672927	0.105409	Non-Significant	2055.23	5.8622	0.163473	4.32918477880414e-278
PanWU01x14_015110	NA hypothetical protein	0.32289	0.240461	0.545798	Non-Significant	3.28213	0.0734725	2.23287	NA	0.32289	0.240461	0.545798	Non-Significant	0	NA	NA	NA
PanWU01x14_015120	NA UTP--glucose-1-phosphate uridylyltransferase family	0.783037	0.000555983	0.0231076	Positive	948.873	-1.33286	0.523437	0.0907415	0.783037	0.000555983	0.0231076	Positive	279.017	1.09382	0.207871	7.32258707321254e-07
PanWU01x14_015130	NA Lipase	0.347411	0.204526	0.513172	Non-Significant	0	NA	NA	NA	0.347411	0.204526	0.513172	Non-Significant	0	NA	NA	NA
PanWU01x14_015140	NA hypothetical protein	0.347411	0.204526	0.513172	Non-Significant	0	NA	NA	NA	0.347411	0.204526	0.513172	Non-Significant	0	NA	NA	NA
PanWU01x14_015150	NA GATA-type transcription activator	0.0716149	0.799785	0.923565	Non-Significant	28.152	-0.88438	0.915411	0.593404	0.0716149	0.799785	0.923565	Non-Significant	4.59123	0.594567	1.00145	0.663342
PanWU01x14_015160	PanPOT2 Potassium transporter	-0.171528	0.541034	0.772209	Non-Significant	979.829	-0.237524	0.228724	0.558732	-0.171528	0.541034	0.772209	Non-Significant	1222.19	0.0422437	0.127392	0.81999
PanWU01x14_015170	NA hypothetical protein	0.63835	0.0104361	0.135868	Non-Significant	16.7181	-0.849613	0.618025	0.417513	0.63835	0.0104361	0.135868	Non-Significant	15.6351	-0.245739	0.656225	0.793866
PanWU01x14_015180	NA hypothetical protein	0.204503	0.464715	0.722305	Non-Significant	125.148	-1.47589	0.594839	0.101021	0.204503	0.464715	0.722305	Non-Significant	20.5503	-1.5318	0.578258	0.0192553
PanWU01x14_015190	NA hypothetical protein	0.347411	0.204526	0.513172	Non-Significant	0	NA	NA	NA	0.347411	0.204526	0.513172	Non-Significant	0	NA	NA	NA
PanWU01x14_015200	NA hypothetical protein	0.478569	0.0711327	0.360861	Non-Significant	2.33658	1.58575	2.14804	NA	0.478569	0.0711327	0.360861	Non-Significant	2.06816	2.35493	1.96431	0.33849
PanWU01x14_015210	NA hypothetical protein	-0.126388	0.653547	0.843157	Non-Significant	585.741	-2.98612	0.78525	0.00447308	-0.126388	0.653547	0.843157	Non-Significant	548.577	-1.2459	0.168405	1.23941958838681e-12
PanWU01x14_015220	NA Glycoside hydrolase	-0.260265	0.34884	0.642313	Non-Significant	1490.03	0.15544	0.239177	0.736356	-0.260265	0.34884	0.642313	Non-Significant	1463.09	-0.0195224	0.124522	0.916014
PanWU01x14_015230	NA PAP/25A-associated	0.499186	0.0581721	0.328201	Non-Significant	27.6138	-0.632646	0.678786	0.608023	0.499186	0.0581721	0.328201	Non-Significant	38.1981	1.37167	0.416607	0.00288399
PanWU01x14_015240	NA tRNA methyltransferase, Trm	-0.0290281	0.918207	0.97173	Non-Significant	31.9884	-0.126927	0.498065	0.908622	-0.0290281	0.918207	0.97173	Non-Significant	26.7066	0.138983	0.457353	0.836322
PanWU01x14_015250	NA hypothetical protein	-0.00814804	0.977008	0.992142	Non-Significant	0	NA	NA	NA	-0.00814804	0.977008	0.992142	Non-Significant	0.18516	0.956751	4.08047	NA
PanWU01x14_015260	NA hypothetical protein	-0.283446	0.30596	0.610168	Non-Significant	1.59921	2.7996	1.96575	NA	-0.283446	0.30596	0.610168	Non-Significant	0.848429	0.615852	2.42656	0.864044
PanWU01x14_015270	NA Ribosomal protein	-0.4472	0.0946534	0.411203	Non-Significant	1.67348	0.707789	1.69137	NA	-0.4472	0.0946534	0.411203	Non-Significant	2.5206	-0.576935	1.34635	0.762047
PanWU01x14_015280	NA Manganese/iron superoxide dismutase	-0.303282	0.271835	0.578226	Non-Significant	431.145	0.536836	0.345923	0.348552	-0.303282	0.271835	0.578226	Non-Significant	458.483	-0.347943	0.160683	0.0620808
PanWU01x14_015290	NA Sugar phosphate transporter domain containing protein	-0.377046	0.165936	0.513172	Non-Significant	337.008	0.574474	0.418203	0.417867	-0.377046	0.165936	0.513172	Non-Significant	703.876	-0.795816	0.155884	1.62010856406456e-06
PanWU01x14_015300	NA Manganese/iron superoxide dismutase	-0.0583057	0.836478	0.937299	Non-Significant	0	NA	NA	NA	-0.0583057	0.836478	0.937299	Non-Significant	0	NA	NA	NA
PanWU01x14_015320	NA Reticulon	0.30396	0.270712	0.577016	Non-Significant	96.8894	0.704955	0.365665	0.223669	0.30396	0.270712	0.577016	Non-Significant	111.334	-0.492858	0.240748	0.0801057
PanWU01x14_015330	NA hypothetical protein	0.551172	0.0332017	0.24834	Non-Significant	38.9143	-0.514244	0.709597	0.7032	0.551172	0.0332017	0.24834	Non-Significant	26.9022	0.167576	0.429737	0.784512
PanWU01x14_015340	NA hypothetical protein	0.226003	0.417981	0.693474	Non-Significant	0.356324	-0.310068	4.08047	NA	0.226003	0.417981	0.693474	Non-Significant	3.24793	-0.332063	1.29567	0.862724
PanWU01x14_015350	NA Macro domain containing protein	0.852836	5.33441386996125e-05	0.00519796	Positive	459.842	-0.123514	0.287849	0.836127	0.852836	5.33441386996125e-05	0.00519796	Positive	548.783	0.0407979	0.148607	0.853196
PanWU01x14_015360	NA ADP/ATP carrier protein	0.273697	0.323602	0.623164	Non-Significant	179.58	-0.374489	0.441802	0.647841	0.273697	0.323602	0.623164	Non-Significant	200.893	1.18634	0.241541	4.20338226101012e-06
PanWU01x14_015370	NA Dual specificity phosphatase	-0.442674	0.0984499	0.417149	Non-Significant	187.055	-0.172173	0.320449	0.788607	-0.442674	0.0984499	0.417149	Non-Significant	224.203	-0.149214	0.195762	0.566226
PanWU01x14_015380	NA AzgA purine transporter	0.272377	0.326036	0.625701	Non-Significant	3668.88	-2.35565	0.679597	0.0120914	0.272377	0.326036	0.625701	Non-Significant	1608.76	-1.24023	0.171181	3.74366339220512e-12
PanWU01x14_015390	NA Calcium/calmodulin-dependent/calcium-dependent protein kinase	-0.649832	0.00873473	0.122605	Non-Significant	15.0739	-0.401361	0.69895	0.770104	-0.649832	0.00873473	0.122605	Non-Significant	5.98886	-3.02734	1.08957	0.0135861
PanWU01x14_015400	NA Uroporphyrinogen decarboxylase	0.322321	0.241339	0.546731	Non-Significant	617.762	-0.229502	0.31181	0.697454	0.322321	0.241339	0.546731	Non-Significant	576.726	-0.019261	0.134988	0.923433
PanWU01x14_015410	NA HAD-like domain containing protein	0.298018	0.280659	0.586671	Non-Significant	138.406	-0.262545	0.305259	0.642477	0.298018	0.280659	0.586671	Non-Significant	154.992	-0.0968425	0.236066	0.772694
PanWU01x14_015420	NA High mobility group box domain containing protein	0.0381334	0.892671	0.961327	Non-Significant	95.2274	0.727975	0.562509	0.448774	0.0381334	0.892671	0.961327	Non-Significant	65.0848	-1.35476	0.300336	2.69428782580361e-05
PanWU01x14_015430	NA WEB family	-0.00308477	0.991295	0.99701	Non-Significant	1423.69	0.652055	0.476256	0.419824	-0.00308477	0.991295	0.99701	Non-Significant	919.983	-2.0913	0.176585	6.00585339356258e-31
PanWU01x14_015440	NA hypothetical protein	-0.258969	0.351333	0.644084	Non-Significant	0.147919	0.666896	4.08047	NA	-0.258969	0.351333	0.644084	Non-Significant	0.324929	1.85282	4.03959	NA
PanWU01x14_015450	NA hypothetical protein	-0.26779	0.334569	0.63312	Non-Significant	29.0008	-0.620108	0.582488	0.546141	-0.26779	0.334569	0.63312	Non-Significant	32.3485	-1.45703	0.42494	0.00183324
PanWU01x14_015460	NA Lateral organ boundaries domain containing protein	0.071586	0.799864	0.923571	Non-Significant	102.262	0.420789	0.413954	0.5699	0.071586	0.799864	0.923571	Non-Significant	179.074	0.1358	0.212523	0.637468
PanWU01x14_015470	NA Peroxidase	-0.0362912	0.897831	0.963779	Non-Significant	408.538	-1.5323	0.44946	0.0142452	-0.0362912	0.897831	0.963779	Non-Significant	497.293	2.68516	0.522944	1.39589835374897e-06
PanWU01x14_015480	PanPER1 Plant peroxidase	-0.824698	0.000154841	0.0102249	Negative	1118.96	-0.839389	0.331708	0.0930525	-0.824698	0.000154841	0.0102249	Negative	526.145	-2.21478	0.191489	1.48810538919218e-29
PanWU01x14_015490	PanNPF22 Proton-dependent oligopeptide transporter	0.310911	0.25935	0.565007	Non-Significant	866.636	-1.35001	0.55408	0.108777	0.310911	0.25935	0.565007	Non-Significant	237.15	-2.26103	0.281632	1.04976823633364e-14
PanWU01x14_015500	NA Peroxidase	-0.450433	0.0920057	0.407172	Non-Significant	83.488	1.15639	0.703528	0.315795	-0.450433	0.0920057	0.407172	Non-Significant	376.635	2.21999	0.212146	2.40019940391895e-24
PanWU01x14_015510	NA hypothetical protein	-0.196349	0.48308	0.735428	Non-Significant	104.828	-0.334174	0.328219	0.569225	-0.196349	0.48308	0.735428	Non-Significant	118.872	0.456538	0.223099	0.080258
PanWU01x14_015520	NA hypothetical protein	0.106587	0.705375	0.871992	Non-Significant	17.0303	-0.209517	0.690132	0.889649	0.106587	0.705375	0.871992	Non-Significant	19.6524	0.294577	0.55724	0.702175
PanWU01x14_015530	NA Hypoxia induced protein, domain containing protein	0.335035	0.222206	0.529207	Non-Significant	88.7606	2.24889	0.364385	6.69943802647141e-08	0.335035	0.222206	0.529207	Non-Significant	17.2382	-0.475479	0.562651	0.518591
PanWU01x14_015540	NA hypothetical protein	-0.173698	0.535849	0.768546	Non-Significant	19.2558	0.385282	0.664332	0.767509	-0.173698	0.535849	0.768546	Non-Significant	29.0724	-1.11646	0.444594	0.0275249
PanWU01x14_015550	NA hypothetical protein	0.0508134	0.857277	0.9452	Non-Significant	7.26267	0.496801	0.848527	0.76531	0.0508134	0.857277	0.9452	Non-Significant	16.2293	-1.49991	0.574832	0.0213966
PanWU01x14_015560	NA Voltage dependent potassium channel	0.194356	0.487621	0.738891	Non-Significant	31.1229	0.444752	0.631722	0.71196	0.194356	0.487621	0.738891	Non-Significant	35.5544	-1.32129	0.388816	0.00203377
PanWU01x14_015570	NA Myc-type, basic helix-loop-helix (bHLH) domain containing protein	-0.504996	0.0548542	0.318505	Non-Significant	4.76002	2.73863	1.43412	NA	-0.504996	0.0548542	0.318505	Non-Significant	9.1202	-2.02874	0.887965	0.0475783
PanWU01x14_015580	NA hypothetical protein	0.13118	0.641211	0.835593	Non-Significant	5.86968	0.513653	0.91001	0.77506	0.13118	0.641211	0.835593	Non-Significant	1.98394	1.57828	1.55303	0.426921
PanWU01x14_015590	NA Tetratricopeptide-like helical domain containing protein	0.62005	0.0136696	0.157043	Non-Significant	34.2128	-0.577425	0.455202	0.458726	0.62005	0.0136696	0.157043	Non-Significant	28.0834	-0.769966	0.536772	0.24139
PanWU01x14_015600	NA Ribosome biogenesis protein Nop53/GLTSCR	0.387534	0.153523	0.496303	Non-Significant	396.281	-0.00120082	0.245669	0.998352	0.387534	0.153523	0.496303	Non-Significant	386.961	-0.0920651	0.17901	0.710821
PanWU01x14_015610	NA Coatomer beta subunit	-0.0865623	0.759037	0.90165	Non-Significant	219.157	0.577014	0.356146	0.323311	-0.0865623	0.759037	0.90165	Non-Significant	180.413	0.550239	0.206027	0.0181945
PanWU01x14_015620	NA hypothetical protein	0.709696	0.00303948	0.0667767	Non-Significant	184.536	0.0223347	0.262265	0.971422	0.709696	0.00303948	0.0667767	Non-Significant	111.861	1.0912	0.240365	2.36807715295569e-05
PanWU01x14_015630	NA LURP1-related protein domain containing protein	0.659116	0.00752482	0.112084	Non-Significant	96.4895	-0.746751	0.598275	0.467047	0.659116	0.00752482	0.112084	Non-Significant	116.737	-2.51577	0.325004	9.76998998069612e-14
PanWU01x14_015640	NA Amino acid transporter, transmembrane domain containing protein	0.690205	0.00439937	0.082779	Non-Significant	1281.27	-0.101313	0.230779	0.832249	0.690205	0.00439937	0.082779	Non-Significant	1582.41	0.575172	0.1812	0.00420529
PanWU01x14_015700	NA hypothetical protein	0.102854	0.715287	0.877473	Non-Significant	0.870747	0.968293	3.42468	NA	0.102854	0.715287	0.877473	Non-Significant	2.0841	1.11292	1.57624	0.597665
PanWU01x14_015710	NA Ribonuclease H-like domain containing protein	0.533226	0.0406708	0.275924	Non-Significant	23.5888	-1.32164	0.575082	0.13478	0.533226	0.0406708	0.275924	Non-Significant	13.4583	0.910087	0.62082	0.230174
PanWU01x14_015720	NA hypothetical protein	0.157247	0.575696	0.795002	Non-Significant	4.29335	-1.37704	1.6796	NA	0.157247	0.575696	0.795002	Non-Significant	5.13284	0.627973	1.01191	0.648068
PanWU01x14_015760	NA Amino acid transporter, transmembrane domain containing protein	0.342822	0.210973	0.520207	Non-Significant	837.674	-1.27273	0.469934	0.0681431	0.342822	0.210973	0.520207	Non-Significant	313.697	-1.89826	0.178199	3.41536554210746e-25
PanWU01x14_015770	NA Amino acid transporter, transmembrane domain containing protein	0.732843	0.0018842	0.0504766	Non-Significant	184.797	-0.832169	0.510816	0.320579	0.732843	0.0018842	0.0504766	Non-Significant	73.2448	-1.41577	0.290944	5.22793109804692e-06
PanWU01x14_015780	NA NSF attachment protein	-0.707475	0.00317485	0.0680154	Non-Significant	1481.61	0.158196	0.210157	0.690257	-0.707475	0.00317485	0.0680154	Non-Significant	1302.18	-0.491554	0.12594	0.000332016
PanWU01x14_015790	NA hypothetical protein	0.271392	0.327858	0.627134	Non-Significant	20.6531	-1.05464	0.567399	0.245009	0.271392	0.327858	0.627134	Non-Significant	47.5532	-1.72914	0.380252	2.29064936514448e-05
PanWU01x14_015800	NA PLAC8 motif-containing protein	0.348191	0.203443	0.513172	Non-Significant	1176.72	-0.626111	0.324889	0.223874	0.348191	0.203443	0.513172	Non-Significant	884.49	-1.10084	0.146668	5.65190675007459e-13
PanWU01x14_015810	NA Wound-induced protein, Wun1, subgroup	0.286653	0.300281	0.605281	Non-Significant	5866.46	-1.65732	0.714848	0.131142	0.286653	0.300281	0.605281	Non-Significant	2413.4	0.979106	0.151149	6.59252015015497e-10
PanWU01x14_015820	NA Eukaryotic elongation factor 2 kinase	-0.4497	0.0926012	0.408038	Non-Significant	70.0552	0.489781	0.353418	0.413003	-0.4497	0.0926012	0.408038	Non-Significant	94.0115	-0.296062	0.288696	0.422109
PanWU01x14_015830	NA hypothetical protein	-0.0557871	0.843459	0.938772	Non-Significant	7.3431	-0.923057	0.899395	0.565261	-0.0557871	0.843459	0.938772	Non-Significant	13.3809	0.282914	0.643429	0.754871
PanWU01x14_015840	NA Thermonuclease active site	0.672074	0.0060606	0.0994879	Non-Significant	279.161	-0.185779	0.323652	0.770135	0.672074	0.0060606	0.0994879	Non-Significant	299.297	1.29941	0.180483	5.1654711101486e-12
PanWU01x14_015850	NA Heavy metal-associated domain containing protein	-0.479021	0.0708279	0.360158	Non-Significant	84.2605	0.12255	0.415029	0.892861	-0.479021	0.0708279	0.360158	Non-Significant	158.653	1.35722	0.226801	1.35779855312661e-08
PanWU01x14_015860	NA Ataxin-2, C-terminal	0.430564	0.109129	0.436233	Non-Significant	7187.66	-0.431805	0.458632	0.604051	0.430564	0.109129	0.436233	Non-Significant	5317.72	1.38527	0.134349	1.16464076647637e-23
PanWU01x14_015870	NA Prephenate dehydrogenase/arogenate dehydrogenase	-0.0338087	0.904789	0.966606	Non-Significant	421.768	-0.139288	0.350841	0.85037	-0.0338087	0.904789	0.966606	Non-Significant	170.293	-0.61261	0.214819	0.0110393
PanWU01x14_015880	NA Protein RETICULATA-related	0.738544	0.0016627	0.0465745	Positive	407.013	-0.794241	0.350311	0.14103	0.738544	0.0016627	0.0465745	Positive	409.489	0.596533	0.164243	0.000903194
PanWU01x14_015890	NA hypothetical protein	0.585301	0.0218923	0.200373	Non-Significant	25.78	-0.656577	0.648169	0.57149	0.585301	0.0218923	0.200373	Non-Significant	26.4775	0.575085	0.477547	0.33613
PanWU01x14_015900	NA Lipoamide Acyltransferase	0.0246377	0.930548	0.975748	Non-Significant	1747.64	0.84782	0.224073	0.00474144	0.0246377	0.930548	0.975748	Non-Significant	1801.9	0.109803	0.132107	0.526846
PanWU01x14_015910	NA neuronal PAS domain protein	0.297984	0.280716	0.586696	Non-Significant	1514.13	-1.71267	0.512883	0.0170621	0.297984	0.280716	0.586696	Non-Significant	102.539	-1.43641	0.264125	2.90560996857487e-07
PanWU01x14_015920	NA hypothetical protein	0.485495	0.0665674	0.349411	Non-Significant	338.235	-0.600216	0.506046	0.493171	0.485495	0.0665674	0.349411	Non-Significant	132.113	0.407208	0.257634	0.191041
PanWU01x14_015930	NA Prenylated rab acceptor	-0.303377	0.271678	0.577955	Non-Significant	1193.05	-0.511046	0.421849	0.481634	-0.303377	0.271678	0.577955	Non-Significant	1703.79	0.377527	0.152786	0.0304984
PanWU01x14_015940	NA hypothetical protein	0.281287	0.309817	0.614153	Non-Significant	6.8036	-1.15109	1.23095	0.606765	0.281287	0.309817	0.614153	Non-Significant	2.17906	1.25755	1.66531	0.570144
PanWU01x14_015960	NA Tyrosine-protein kinase	-0.0638953	0.821025	0.933146	Non-Significant	183.747	0.705675	0.430607	0.317499	-0.0638953	0.821025	0.933146	Non-Significant	258.063	-1.98733	0.197719	1.57866967533383e-22
PanWU01x14_015980	NA hypothetical protein	0.605617	0.0167274	0.173242	Non-Significant	0.692931	-3.03454	3.97977	NA	0.605617	0.0167274	0.173242	Non-Significant	0	NA	NA	NA
PanWU01x14_015990	NA Ulp1 protease family, C-terminal catalytic domain containing protein	0.221968	0.42656	0.697101	Non-Significant	0.691027	-3.08112	3.97701	NA	0.221968	0.42656	0.697101	Non-Significant	1.09529	3.58195	2.53224	0.248822
PanWU01x14_016000	NA Laccase	-0.0770384	0.784939	0.915599	Non-Significant	852.932	0.107934	0.339178	0.884083	-0.0770384	0.784939	0.915599	Non-Significant	3251.94	1.85306	0.152558	1.62299303587861e-32
PanWU01x14_016010	NA DNA-directed DNA polymerase	-0.471586	0.0759592	0.372969	Non-Significant	52.4663	-0.902296	0.52711	0.291838	-0.471586	0.0759592	0.372969	Non-Significant	24.3993	0.05624	0.514641	0.941129
PanWU01x14_016020	NA hypothetical protein	0.407137	0.132019	0.470765	Non-Significant	2.17367	0.335582	1.85247	NA	0.407137	0.132019	0.470765	Non-Significant	1.12061	-1.45211	2.35176	0.649715
PanWU01x14_016030	NA hypothetical protein	0.825708	0.00014952	0.0100185	Positive	46.4498	-0.539316	0.586308	0.614425	0.825708	0.00014952	0.0100185	Positive	19.3435	0.105672	0.530736	0.893138
PanWU01x14_016040	NA hypothetical protein	0.864978	3.14274202243395e-05	0.00363932	Positive	22.3826	-0.927485	0.575136	0.32602	0.864978	3.14274202243395e-05	0.00363932	Positive	11.4258	-0.167664	0.724676	0.87547
PanWU01x14_016050	NA hypothetical protein	0.745958	0.00140652	0.042013	Positive	46.1684	-0.437491	0.397555	0.5301	0.745958	0.00140652	0.042013	Positive	32.1927	-0.353306	0.393345	0.489699
PanWU01x14_016060	PanERF42 AP2/ERF transcription factor	0.278336	0.315136	0.618563	Non-Significant	274.731	-1.17419	0.533359	0.15546	0.278336	0.315136	0.618563	Non-Significant	251.454	-1.67585	0.26568	1.9150723687247e-09
PanWU01x14_016070	NA SNF2 domain-containing protein CLASSY	-0.144061	0.608492	0.814739	Non-Significant	868.704	-0.231966	0.258032	0.623067	-0.144061	0.608492	0.814739	Non-Significant	2050.58	1.2583	0.124838	1.19233750129721e-22
PanWU01x14_016080	NA hypothetical protein	-0.126903	0.652218	0.842285	Non-Significant	0.896187	-0.985633	2.78459	NA	-0.126903	0.652218	0.842285	Non-Significant	3.74359	1.20003	1.3138	0.48145
PanWU01x14_016090	NA hypothetical protein	-0.187962	0.502324	0.748091	Non-Significant	574.527	-0.81505	0.578739	0.404188	-0.187962	0.502324	0.748091	Non-Significant	140.932	-0.422946	0.253394	0.164608
PanWU01x14_016100	PanPYL3 Polyketide cyclase/dehydrase	-0.403426	0.135923	0.47535	Non-Significant	1208.27	-0.943477	0.55206	0.292654	-0.403426	0.135923	0.47535	Non-Significant	821.177	-0.565409	0.178946	0.00439712
PanWU01x14_016110	NA hypothetical protein	-0.0634621	0.822221	0.933933	Non-Significant	0.822581	-3.29459	3.36221	NA	-0.0634621	0.822221	0.933933	Non-Significant	0	NA	NA	NA
PanWU01x14_016120	NA Trichome birefringence-like family	-0.0964488	0.732399	0.886742	Non-Significant	0.13704	-1.23398	4.08047	NA	-0.0964488	0.732399	0.886742	Non-Significant	0	NA	NA	NA
PanWU01x14_016130	NA hypothetical protein	0.602358	0.0174854	0.177752	Non-Significant	0	NA	NA	NA	0.602358	0.0174854	0.177752	Non-Significant	1.2423	0.53395	2.29482	0.874892
PanWU01x14_016140	NA hypothetical protein	-0.301556	0.274709	0.581071	Non-Significant	0.61179	2.59097	3.97206	NA	-0.301556	0.274709	0.581071	Non-Significant	0.643938	1.45269	2.87332	NA
PanWU01x14_016150	NA Trichome birefringence-like family	0.71937	0.00250266	0.0596477	Non-Significant	124.255	0.326101	0.361481	0.621845	0.71937	0.00250266	0.0596477	Non-Significant	88.9134	0.599883	0.275857	0.0608273
PanWU01x14_016160	NA hypothetical protein	0.0981655	0.727801	0.884458	Non-Significant	4.17218	-1.55938	1.39634	NA	0.0981655	0.727801	0.884458	Non-Significant	2.132	-1.80486	1.57532	0.363605
PanWU01x14_016170	NA Trichome birefringence-like family	-0.371226	0.173102	0.513172	Non-Significant	512.361	-0.422561	0.392693	0.54155	-0.371226	0.173102	0.513172	Non-Significant	565.934	-0.649145	0.163041	0.000244919
PanWU01x14_016180	NA Autophagy-related protein	-0.26194	0.345635	0.64004	Non-Significant	563.124	0.59588	0.323617	0.249684	-0.26194	0.345635	0.64004	Non-Significant	629.204	-0.367015	0.139166	0.0198779
PanWU01x14_016190	NA hypothetical protein	0.132022	0.639053	0.83438	Non-Significant	7.132	-1.23966	0.946693	0.443106	0.132022	0.639053	0.83438	Non-Significant	9.60106	-0.977534	0.873553	0.375928
PanWU01x14_016210	NA DEAD-box ATP-dependent RNA helicase	-0.101314	0.719392	0.879615	Non-Significant	422.004	-0.198377	0.230627	0.64246	-0.101314	0.719392	0.879615	Non-Significant	451.165	-0.224938	0.153092	0.228988
PanWU01x14_016230	NA Heavy metal-associated domain containing protein	-0.209476	0.453683	0.714893	Non-Significant	298.684	1.18204	0.393607	0.0378223	-0.209476	0.453683	0.714893	Non-Significant	297.089	1.10545	0.201743	2.33928531966757e-07
PanWU01x14_016240	NA Heavy metal-associated domain containing protein	-0.338558	0.217078	0.526854	Non-Significant	529.432	0.688943	0.327185	0.178004	-0.338558	0.217078	0.526854	Non-Significant	892.503	0.669884	0.126746	6.50338022650466e-07
PanWU01x14_016270	NA Copper-resistance protein	0.483575	0.0678113	0.352442	Non-Significant	1964.17	0.268649	0.324828	0.658224	0.483575	0.0678113	0.352442	Non-Significant	2695.88	-0.59869	0.125399	8.08072691007412e-06
PanWU01x14_016280	NA hypothetical protein	-0.000630094	0.998222	0.999199	Non-Significant	240.971	0.513608	0.371338	0.414149	-0.000630094	0.998222	0.999199	Non-Significant	256.195	0.167842	0.174947	0.457026
PanWU01x14_016290	NA hypothetical protein	0.171705	0.540611	0.771842	Non-Significant	13.4234	-0.56839	0.73275	0.679905	0.171705	0.540611	0.771842	Non-Significant	15.4709	-0.406899	0.602781	0.616325
PanWU01x14_016300	PanMYB31 MYB transcription factor	0.151113	0.590862	0.803567	Non-Significant	35.6762	-0.00534373	0.48666	0.996414	0.151113	0.590862	0.803567	Non-Significant	45.4043	1.75648	0.360042	4.9192035738808e-06
PanWU01x14_016310	NA Beta-catenin	-0.245067	0.378679	0.663852	Non-Significant	696.593	-0.329577	0.361448	0.617398	-0.245067	0.378679	0.663852	Non-Significant	457.36	-1.8001	0.161968	2.36571457466218e-27
PanWU01x14_016320	NA hypothetical protein	0.137557	0.624932	0.825836	Non-Significant	3.15873	-1.30689	1.77736	NA	0.137557	0.624932	0.825836	Non-Significant	1.97972	-0.928022	1.7618	0.703233
PanWU01x14_016330	NA plastid movement impaired protein	-0.00929525	0.973772	0.991087	Non-Significant	47.192	-1.57971	0.565995	0.0581888	-0.00929525	0.973772	0.991087	Non-Significant	105.199	3.62697	0.346526	2.34818726755406e-24
PanWU01x14_016340	NA Chaperonin Cpn60/TCP-1 family	0.374371	0.169205	0.513172	Non-Significant	9982.9	-1.02501	0.385647	0.0747938	0.374371	0.169205	0.513172	Non-Significant	4418.36	-0.460156	0.107199	6.90118164889189e-05
PanWU01x14_016350	NA Nicotinate-nucleotide pyrophosphorylase	0.358238	0.189819	0.513172	Non-Significant	544.952	0.0518084	0.237478	0.922474	0.358238	0.189819	0.513172	Non-Significant	391.565	0.418008	0.158661	0.0200172
PanWU01x14_016360	NA Transmembrane protein	0.0835766	0.767133	0.905504	Non-Significant	17.5462	-2.16608	0.917802	0.122994	0.0835766	0.767133	0.905504	Non-Significant	1.3789	1.67053	2.09898	0.546855
PanWU01x14_016380	NA Myb/SANT-like domain containing protein	-0.37498	0.168457	0.513172	Non-Significant	17.3006	-0.745283	0.705237	0.550016	-0.37498	0.168457	0.513172	Non-Significant	4.95035	0.540895	0.9901	0.691133
PanWU01x14_016410	NA hypothetical protein	-0.0102285	0.97114	0.989972	Non-Significant	1.2676	-0.299842	2.49589	NA	-0.0102285	0.97114	0.989972	Non-Significant	7.35265	4.40303	1.30153	0.00213986
PanWU01x14_016430	NA hypothetical protein	0.2388	0.391371	0.67276	Non-Significant	10.2713	0.0630302	0.872043	0.976151	0.2388	0.391371	0.67276	Non-Significant	15.2734	1.65404	0.617015	0.0177301
PanWU01x14_016440	NA hypothetical protein	0.0426087	0.880154	0.956279	Non-Significant	12.3689	-0.499384	0.837384	0.759903	0.0426087	0.880154	0.956279	Non-Significant	13.9838	2.32652	0.736406	0.00440173
PanWU01x14_016450	NA hypothetical protein	-0.0456151	0.871761	0.952409	Non-Significant	231.212	1.03182	0.274236	0.00504528	-0.0456151	0.871761	0.952409	Non-Significant	145.812	0.290544	0.218588	0.282711
PanWU01x14_016460	NA SMP-30/Gluconolactonase/LRE-like region	0.436672	0.103647	0.426449	Non-Significant	1188.4	0.352033	0.309221	0.513721	0.436672	0.103647	0.426449	Non-Significant	1150.46	-0.282192	0.182987	0.203542
PanWU01x14_016470	NA hypothetical protein	0.0513574	0.855764	0.944725	Non-Significant	0.604549	2.57233	3.68469	NA	0.0513574	0.855764	0.944725	Non-Significant	0	NA	NA	NA
PanWU01x14_016480	NA hypothetical protein	-0.0411932	0.884111	0.957879	Non-Significant	30.1544	0.797837	0.460888	0.285181	-0.0411932	0.884111	0.957879	Non-Significant	20.996	0.178038	0.521398	0.813811
PanWU01x14_016490	NA Six-bladed beta-propeller	0.0116361	0.96717	0.988258	Non-Significant	82.4275	1.35055	0.38867	0.0118925	0.0116361	0.96717	0.988258	Non-Significant	84.9069	-0.140186	0.265506	0.702525
PanWU01x14_016500	NA hypothetical protein	0.382391	0.15953	0.504546	Non-Significant	31.0036	-0.615119	0.578853	0.547267	0.382391	0.15953	0.504546	Non-Significant	17.5561	-0.11554	0.554726	0.88793
PanWU01x14_016510	NA Terminal organelle assembly protein	0.482684	0.0683935	0.354111	Non-Significant	122.296	-0.855906	0.599357	0.395792	0.482684	0.0683935	0.354111	Non-Significant	60.4689	0.887289	0.329785	0.0172548
PanWU01x14_016520	NA hydroxyproline-rich glycoprotein family protein	-0.241259	0.386364	0.668637	Non-Significant	541.678	0.304635	0.321167	0.60073	-0.241259	0.386364	0.668637	Non-Significant	561.758	-1.82131	0.166372	1.46750663775591e-26
PanWU01x14_016530	NA hydroxyproline-rich glycoprotein family protein	-0.162911	0.561838	0.785769	Non-Significant	1148.86	-0.152394	0.338011	0.827221	-0.162911	0.561838	0.785769	Non-Significant	1048.19	0.169777	0.146281	0.356524
PanWU01x14_016540	NA TPX2, C-terminal	-0.577813	0.0240748	0.21069	Non-Significant	396.754	0.067258	0.299477	0.919851	-0.577813	0.0240748	0.21069	Non-Significant	487.894	0.284219	0.165142	0.150038
PanWU01x14_016560	NA Major intrinsic protein	0.285279	0.302705	0.607406	Non-Significant	0	NA	NA	NA	0.285279	0.302705	0.607406	Non-Significant	7.22382	6.2978	1.43108	4.35793194022442e-05
PanWU01x14_016570	PanPIN4 Auxin efflux carrier	-0.101414	0.719126	0.879601	Non-Significant	1860.6	-2.43684	0.60051	0.00191292	-0.101414	0.719126	0.879601	Non-Significant	1330.95	2.12946	0.140256	2.39189122446846e-50
PanWU01x14_016580	NA hypothetical protein	0.35122	0.199272	0.513172	Non-Significant	1.62583	-0.738466	1.81913	NA	0.35122	0.199272	0.513172	Non-Significant	2.73698	2.18083	1.46517	0.222033
PanWU01x14_016590	NA hypothetical protein	0.0841721	0.765516	0.904858	Non-Significant	3.43287	-1.86059	1.33701	NA	0.0841721	0.765516	0.904858	Non-Significant	8.55404	3.20099	1.00114	0.003912
PanWU01x14_016610	NA hypothetical protein	0.349993	0.200955	0.513172	Non-Significant	0.275351	-1.83527	4.06148	NA	0.349993	0.200955	0.513172	Non-Significant	0.144883	0.958611	4.08047	NA
PanWU01x14_016620	NA hypothetical protein	0.492202	0.062352	0.338975	Non-Significant	0.292142	-0.273501	4.08047	NA	0.492202	0.062352	0.338975	Non-Significant	0.997548	0.991973	2.30116	0.760274
PanWU01x14_016630	NA START-like domain containing protein	0.696511	0.00391513	0.0770989	Non-Significant	4.38885	0.687346	1.15188	NA	0.696511	0.00391513	0.0770989	Non-Significant	41.2444	-0.121163	0.382456	0.828166
PanWU01x14_016640	NA hypothetical protein	0.347411	0.204526	0.513172	Non-Significant	0	NA	NA	NA	0.347411	0.204526	0.513172	Non-Significant	0	NA	NA	NA
PanWU01x14_016650	NA Octamer-binding transcription factor	0.453889	0.089234	0.400745	Non-Significant	20.9146	0.769555	0.68281	0.517803	0.453889	0.089234	0.400745	Non-Significant	12.1634	-2.10373	0.69467	0.00658423
PanWU01x14_016670	NA ATP-dependent DNA helicase RecG	0.453774	0.0893246	0.400745	Non-Significant	499.709	0.42532	0.541482	0.67638	0.453774	0.0893246	0.400745	Non-Significant	829.664	1.09674	0.160271	6.05374659702642e-11
PanWU01x14_016680	PanSCPL38 Serine carboxypeptidase-like	-0.538539	0.0383409	0.267091	Non-Significant	421.004	1.14051	0.544863	0.180739	-0.538539	0.0383409	0.267091	Non-Significant	844.482	0.278635	0.153882	0.127488
PanWU01x14_016690	PanSCPL40 Serine carboxypeptidase-like	-0.136622	0.627309	0.826815	Non-Significant	8.08185	-0.238691	0.739334	0.882221	-0.136622	0.627309	0.826815	Non-Significant	21.1264	0.369803	0.551469	0.618861
PanWU01x14_016700	PanSCPL37 Serine carboxypeptidase-like	-0.0142378	0.959835	0.98512	Non-Significant	875.424	0.188879	0.289873	0.735545	-0.0142378	0.959835	0.98512	Non-Significant	1057.2	0.491435	0.180364	0.0157395
PanWU01x14_016710	NA hypothetical protein	-0.279627	0.312802	0.616867	Non-Significant	0.978707	-3.54658	3.95747	NA	-0.279627	0.312802	0.616867	Non-Significant	2.01442	-4.45437	2.40877	0.118518
PanWU01x14_016720	NA hypothetical protein	-0.0226395	0.93617	0.975748	Non-Significant	0	NA	NA	NA	-0.0226395	0.93617	0.975748	Non-Significant	0.370258	1.98865	4.0267	NA
PanWU01x14_016730	PanSCPL39 Serine carboxypeptidase-like	-0.461925	0.0830171	0.389048	Non-Significant	223.306	0.932428	0.278316	0.0166524	-0.461925	0.0830171	0.389048	Non-Significant	214.019	-0.554914	0.202432	0.0150405
PanWU01x14_016740	NA hypothetical protein	0.408745	0.130352	0.468128	Non-Significant	7.41384	0.0149082	1.03018	0.995553	0.408745	0.130352	0.468128	Non-Significant	12.7184	3.0883	0.760423	0.000178711
PanWU01x14_016750	NA Transmembrane protein	0.408942	0.130148	0.467807	Non-Significant	196.441	0.655573	0.280627	0.127419	0.408942	0.130148	0.467807	Non-Significant	186.651	1.16473	0.232523	2.60738909032789e-06
PanWU01x14_016760	NA Mutator	0.213537	0.444773	0.708397	Non-Significant	445.745	0.0799684	0.344672	0.917378	0.213537	0.444773	0.708397	Non-Significant	307.61	0.144953	0.157677	0.478791
PanWU01x14_016770	NA Uridine kinase-like	0.517539	0.0481656	0.298485	Non-Significant	277.968	-0.873456	0.391912	0.149182	0.517539	0.0481656	0.298485	Non-Significant	249.896	-0.0441508	0.181939	0.869522
PanWU01x14_016780	NA CYTH-like domain containing protein	0.438156	0.102344	0.424534	Non-Significant	204.133	-0.518853	0.377623	0.417709	0.438156	0.102344	0.424534	Non-Significant	205.089	0.13875	0.214776	0.633319
PanWU01x14_016790	NA WD repeat containing protein	-0.163227	0.561069	0.785232	Non-Significant	828.662	0.304169	0.209243	0.385833	-0.163227	0.561069	0.785232	Non-Significant	1034.47	-0.75957	0.135609	1.20272261003778e-07
PanWU01x14_016800	NA Sulfate transporter	-0.420073	0.119009	0.452977	Non-Significant	105.467	0.888121	0.631191	0.40487	-0.420073	0.119009	0.452977	Non-Significant	81.274	-2.36537	0.290532	4.26275694366269e-15
PanWU01x14_016810	NA Sulfate transporter	-0.410506	0.128541	0.464583	Non-Significant	21.538	0.815241	0.762346	0.544145	-0.410506	0.128541	0.464583	Non-Significant	19.5296	-2.37915	0.581583	0.000158558
PanWU01x14_016830	NA GroES chaperonin family	-0.0759297	0.787968	0.917042	Non-Significant	1315.39	1.24696	0.392184	0.0254336	-0.0759297	0.787968	0.917042	Non-Significant	1718.91	-1.10954	0.149642	1.1002722879876e-12
PanWU01x14_016840	NA O-fucosyltransferase	0.309729	0.261262	0.566995	Non-Significant	413.586	-0.302666	0.416823	0.702672	0.309729	0.261262	0.566995	Non-Significant	368.136	-0.236822	0.1823	0.294953
PanWU01x14_016850	NA Phytanoyl-CoA dioxygenase	-0.136638	0.627269	0.826815	Non-Significant	536.115	0.339937	0.256083	0.435848	-0.136638	0.627269	0.826815	Non-Significant	462.561	-0.669366	0.149325	3.04586455517157e-05
PanWU01x14_016860	PanWOX6 Homeodomain transcription factor	-0.196145	0.483544	0.735791	Non-Significant	3.01884	-1.29184	1.70947	NA	-0.196145	0.483544	0.735791	Non-Significant	1.7474	0.177466	1.82714	0.948135
PanWU01x14_016870	NA hypothetical protein	-0.108975	0.699055	0.868479	Non-Significant	1.68923	0.676572	1.95942	NA	-0.108975	0.699055	0.868479	Non-Significant	1.47352	-2.88715	2.01266	0.24139
PanWU01x14_016880	NA hypothetical protein	0.52677	0.043642	0.284546	Non-Significant	27.4302	1.87591	0.525119	0.00910832	0.52677	0.043642	0.284546	Non-Significant	4.84447	0.710441	1.01055	0.599551
PanWU01x14_016890	NA Octanoyltransferase	-0.578476	0.0238753	0.209464	Non-Significant	199.86	0.311171	0.350084	0.627557	-0.578476	0.0238753	0.209464	Non-Significant	279.104	0.0447346	0.182387	0.868379
PanWU01x14_016900	NA Zinc finger, CCHC-type	-0.632149	0.0114565	0.14292	Non-Significant	6.98261	0.0641101	0.925909	0.97699	-0.632149	0.0114565	0.14292	Non-Significant	9.93153	-1.3734	0.739803	0.11696
PanWU01x14_016910	NA hypothetical protein	0.50711	0.0536816	0.315005	Non-Significant	20.7901	0.420847	0.511498	0.659796	0.50711	0.0536816	0.315005	Non-Significant	31.3561	-0.136887	0.429997	0.82721
PanWU01x14_016920	NA centrosomal protein	-0.263285	0.343074	0.637701	Non-Significant	156.97	0.42857	0.267372	0.329622	-0.263285	0.343074	0.637701	Non-Significant	155.047	0.163242	0.229291	0.594232
PanWU01x14_016930	NA von Willebrand factor, type A	0.581674	0.02293	0.204889	Non-Significant	1403.19	0.333113	0.381266	0.635118	0.581674	0.02293	0.204889	Non-Significant	1236.26	0.0340562	0.150517	0.878053
PanWU01x14_016940	NA Protein strawberry notch	0.488537	0.0646308	0.344758	Non-Significant	1185.9	-0.583107	0.37707	0.35059	0.488537	0.0646308	0.344758	Non-Significant	1551.6	0.677477	0.124835	3.08949167988512e-07
PanWU01x14_016950	NA Caspase-like domain containing protein	0.381935	0.160069	0.505482	Non-Significant	3151.37	0.0255742	0.24199	0.963683	0.381935	0.160069	0.505482	Non-Significant	3120.03	-0.396497	0.126203	0.00464673
PanWU01x14_016960	NA hypothetical protein	0.347411	0.204526	0.513172	Non-Significant	0	NA	NA	NA	0.347411	0.204526	0.513172	Non-Significant	0	NA	NA	NA
PanWU01x14_016980	NA Octamer-binding transcription factor	-0.287537	0.298726	0.603868	Non-Significant	468.213	-1.11503	0.4812	0.13139	-0.287537	0.298726	0.603868	Non-Significant	208.821	-0.143286	0.210396	0.612903
PanWU01x14_017010	NA hypothetical protein	-0.491923	0.0625232	0.339443	Non-Significant	0.460536	-2.43915	4.0168	NA	-0.491923	0.0625232	0.339443	Non-Significant	0.144789	0.957619	4.08047	NA
PanWU01x14_017040	NA hypothetical protein	0.269797	0.33082	0.62989	Non-Significant	0	NA	NA	NA	0.269797	0.33082	0.62989	Non-Significant	0.355181	-0.00722704	3.94388	NA
PanWU01x14_017050	NA hypothetical protein	0.0585735	0.835736	0.937299	Non-Significant	0.883026	0.11592	2.41726	NA	0.0585735	0.835736	0.937299	Non-Significant	8.19878	3.93441	1.09713	0.0010663
PanWU01x14_017060	NA DNA repair protein, Rad	0.505355	0.0546534	0.317827	Non-Significant	395.72	-0.664062	0.360644	0.249684	0.505355	0.0546534	0.317827	Non-Significant	276.408	0.539759	0.167857	0.00369309
PanWU01x14_017070	NA hypothetical protein	0.405701	0.133521	0.472519	Non-Significant	30.2039	-1.11656	0.549917	0.195559	0.405701	0.133521	0.472519	Non-Significant	29.0552	0.0236148	0.42809	0.972405
PanWU01x14_017080	NA Zinc finger-domain containing protein	-0.0371533	0.895416	0.96248	Non-Significant	392.575	-1.69414	0.685745	0.102609	-0.0371533	0.895416	0.96248	Non-Significant	95.0575	1.17007	0.268132	5.09964905917801e-05
PanWU01x14_017090	NA Ribosome biogenesis factor, NIP	-0.527705	0.0432019	0.283493	Non-Significant	713.54	0.517783	0.266922	0.220525	-0.527705	0.0432019	0.283493	Non-Significant	716.199	-0.314307	0.165375	0.107567
PanWU01x14_017110	NA Tetratricopeptide-like helical domain containing protein	0.0451995	0.87292	0.952627	Non-Significant	134.978	-0.184115	0.286969	0.740051	0.0451995	0.87292	0.952627	Non-Significant	128.144	-0.115401	0.222312	0.707813
PanWU01x14_017120	NA hypothetical protein	-0.0569674	0.840186	0.937299	Non-Significant	0.696296	-3.05629	3.97997	NA	-0.0569674	0.840186	0.937299	Non-Significant	0	NA	NA	NA
PanWU01x14_017130	NA Late embryogenesis abundant protein	0.107606	0.702675	0.870473	Non-Significant	265.874	0.330407	0.311219	0.547717	0.107606	0.702675	0.870473	Non-Significant	380.147	0.425728	0.168025	0.0260028
PanWU01x14_017140	NA hypothetical protein	0.198245	0.478778	0.732651	Non-Significant	129.252	0.198929	0.412836	0.813439	0.198245	0.478778	0.732651	Non-Significant	220.693	0.555443	0.2216	0.0278513
PanWU01x14_017150	NA Ribonuclease H-like domain containing protein	0.347411	0.204526	0.513172	Non-Significant	0	NA	NA	NA	0.347411	0.204526	0.513172	Non-Significant	0	NA	NA	NA
PanWU01x14_017160	NA Late embryogenesis abundant protein	0.00760957	0.978528	0.99247	Non-Significant	38.4976	1.23598	0.613453	0.19979	0.00760957	0.978528	0.99247	Non-Significant	24.9092	-7.113	1.25375	8.03563608561345e-08
PanWU01x14_017170	NA hypothetical protein	0.347411	0.204526	0.513172	Non-Significant	0	NA	NA	NA	0.347411	0.204526	0.513172	Non-Significant	0	NA	NA	NA
PanWU01x14_017190	NA hypothetical protein	0.353906	0.195619	0.513172	Non-Significant	3.22201	1.60647	1.47459	NA	0.353906	0.195619	0.513172	Non-Significant	6.09545	0.125813	0.9188	0.926283
PanWU01x14_017200	NA aspartyl/glutamyl-tRNA (Asn/Gln) amidotransferase subunit B	0.0380448	0.892919	0.961413	Non-Significant	119.924	0.792814	0.383315	0.186732	0.0380448	0.892919	0.961413	Non-Significant	112.404	-0.156312	0.261634	0.661422
PanWU01x14_017210	NA Ribonuclease	0.180793	0.519049	0.756852	Non-Significant	1.50313	1.24318	2.45441	NA	0.180793	0.519049	0.756852	Non-Significant	3.55629	2.10559	1.25158	0.160795
PanWU01x14_017220	NA RuvB-like	-0.377988	0.164795	0.511907	Non-Significant	925.17	0.345109	0.272366	0.459237	-0.377988	0.164795	0.511907	Non-Significant	1041.07	-0.288033	0.148116	0.098758
PanWU01x14_017230	NA Ribonuclease	0.180793	0.519049	0.756852	Non-Significant	1.50313	1.24318	2.45441	NA	0.180793	0.519049	0.756852	Non-Significant	3.55629	2.10559	1.25158	0.160795
PanWU01x14_017240	NA LRR domain containing protein	-0.38778	0.153239	0.49581	Non-Significant	390.959	-0.0535369	0.250369	0.923629	-0.38778	0.153239	0.49581	Non-Significant	326.438	0.32224	0.170577	0.109984
PanWU01x14_017270	NA F-box domain containing protein	-0.278127	0.315515	0.619003	Non-Significant	183.668	-2.65902	0.904349	0.0434607	-0.278127	0.315515	0.619003	Non-Significant	358.697	-2.92243	0.485541	1.1077836552283e-08
PanWU01x14_017280	NA Photosystem I PsaO	0.384597	0.156934	0.501499	Non-Significant	18.0525	-1.05679	0.84624	0.466823	0.384597	0.156934	0.501499	Non-Significant	7.02455	-1.63713	1.03699	0.19163
PanWU01x14_017290	NA hypothetical protein	-0.174641	0.533603	0.767112	Non-Significant	1.97048	3.21667	1.88412	NA	-0.174641	0.533603	0.767112	Non-Significant	0.482492	0.837064	3.20215	NA
PanWU01x14_017300	NA hypothetical protein	0.0878092	0.755663	0.899488	Non-Significant	2.54357	0.489625	1.27564	NA	0.0878092	0.755663	0.899488	Non-Significant	5.44209	0.581039	0.961505	0.657542
PanWU01x14_017310	NA Ribonuclease H-like domain containing protein	0.479031	0.0708212	0.360158	Non-Significant	1.86996	-0.581534	2.39465	NA	0.479031	0.0708212	0.360158	Non-Significant	2.55777	0.630374	1.47391	0.762511
PanWU01x14_017320	NA golgin family A protein	-0.0677196	0.810487	0.928137	Non-Significant	156.02	0.346684	0.390592	0.628278	-0.0677196	0.810487	0.928137	Non-Significant	170.815	-2.13122	0.263729	6.90074681080788e-15
PanWU01x14_017330	NA hypothetical protein	0.315709	0.251679	0.557283	Non-Significant	0	NA	NA	NA	0.315709	0.251679	0.557283	Non-Significant	0	NA	NA	NA
PanWU01x14_017350	PanNIT1 Nitrilase/cyanide hydratase	0.341245	0.213219	0.52231	Non-Significant	304.074	0.702022	0.262049	0.0717629	0.341245	0.213219	0.52231	Non-Significant	397.184	-0.0898634	0.153039	0.667614
PanWU01x14_017360	PanNAC25 NAC domain containing protein	-0.414667	0.124334	0.461853	Non-Significant	252.697	0.213709	0.242136	0.630447	-0.414667	0.124334	0.461853	Non-Significant	165.046	-0.330672	0.212064	0.197829
PanWU01x14_017380	NA peptidyl-prolyl cis-trans isomerase G	-0.393053	0.147246	0.4877	Non-Significant	160.501	0.601797	0.31646	0.231065	-0.393053	0.147246	0.4877	Non-Significant	240.473	-1.35	0.217243	3.4011979595066e-09
PanWU01x14_017390	NA E3 ubiquitin-protein ligase	-0.0528153	0.851711	0.943185	Non-Significant	3.06399	1.49354	1.80807	NA	-0.0528153	0.851711	0.943185	Non-Significant	8.42101	1.39078	0.798396	0.14439
PanWU01x14_017400	NA hypothetical protein	0.0482824	0.864324	0.94903	Non-Significant	1.43615	-0.390059	2.09787	NA	0.0482824	0.864324	0.94903	Non-Significant	7.52955	1.48134	0.982389	0.215195
PanWU01x14_017410	NA hypothetical protein	0.114932	0.68337	0.860974	Non-Significant	0	NA	NA	NA	0.114932	0.68337	0.860974	Non-Significant	0.655713	1.45071	2.85808	NA
PanWU01x14_017420	NA hypothetical protein	0.367191	0.178189	0.513172	Non-Significant	10.8747	-0.539105	0.824064	0.734148	0.367191	0.178189	0.513172	Non-Significant	13.5678	1.00836	0.631245	0.18567
PanWU01x14_017430	NA hypothetical protein	0.306962	0.265769	0.571965	Non-Significant	0.987849	-1.25486	3.28353	NA	0.306962	0.265769	0.571965	Non-Significant	5.82474	0.424477	0.93845	0.747518
PanWU01x14_017440	NA Ribonuclease	0.110199	0.695821	0.866882	Non-Significant	567.872	-0.509255	0.638165	0.671137	0.110199	0.695821	0.866882	Non-Significant	2237.38	-1.93916	0.200302	5.88157758339435e-21
PanWU01x14_017450	NA hypothetical protein	0.0319945	0.909878	0.968422	Non-Significant	175.383	-0.412316	0.614617	0.727243	0.0319945	0.909878	0.968422	Non-Significant	324.554	-1.38619	0.263322	7.24110987678781e-07
PanWU01x14_017460	NA P-loop containing nucleoside triphosphate hydrolase	0.347411	0.204526	0.513172	Non-Significant	0	NA	NA	NA	0.347411	0.204526	0.513172	Non-Significant	0	NA	NA	NA
PanWU01x14_017500	NA hypothetical protein	-0.0340379	0.904146	0.966341	Non-Significant	0.461915	2.18911	3.99333	NA	-0.0340379	0.904146	0.966341	Non-Significant	1.61752	-0.653484	1.86974	0.808671
PanWU01x14_017510	NA Ovate protein family, C-terminal	-0.377529	0.16535	0.512855	Non-Significant	27.8627	-0.0350079	0.499315	0.976625	-0.377529	0.16535	0.512855	Non-Significant	30.3217	-0.933052	0.483159	0.101522
PanWU01x14_017520	NA Bacterial surface antigen (D15)	-0.0603971	0.830689	0.937299	Non-Significant	400.778	-0.00706973	0.369821	0.993725	-0.0603971	0.830689	0.937299	Non-Significant	538.083	0.227087	0.1523	0.221159
PanWU01x14_017530	NA hypothetical protein	-0.0944696	0.73771	0.889935	Non-Significant	4.11932	-1.05578	1.69045	NA	-0.0944696	0.73771	0.889935	Non-Significant	3.38881	-0.216732	1.25757	0.908072
PanWU01x14_017550	NA P-type ATPase, subfamily IB	0.350959	0.199629	0.513172	Non-Significant	2629.57	-1.19884	0.403653	0.0408388	0.350959	0.199629	0.513172	Non-Significant	1427.78	-0.175453	0.127513	0.26371
PanWU01x14_017560	NA sequence-specific DNA binding transcription factor	-0.0609967	0.829031	0.937073	Non-Significant	242.385	-0.262573	0.318031	0.658598	-0.0609967	0.829031	0.937073	Non-Significant	158.981	-0.238013	0.209997	0.369245
PanWU01x14_017570	NA Adenine nucleotide translocator	-0.261759	0.34598	0.640331	Non-Significant	6464.73	-0.101975	0.335681	0.889602	-0.261759	0.34598	0.640331	Non-Significant	8543.18	-1.74035	0.145772	1.93706321644911e-31
PanWU01x14_017580	NA Tetratricopeptide-like helical domain containing protein	0.285201	0.302843	0.607548	Non-Significant	32.2028	0.00185827	0.483833	0.998504	0.285201	0.302843	0.607548	Non-Significant	40.4642	0.296662	0.392751	0.570044
PanWU01x14_017590	NA 43kDa postsynaptic protein	-0.427066	0.112358	0.441597	Non-Significant	298.33	0.252424	0.278654	0.620231	-0.427066	0.112358	0.441597	Non-Significant	402.194	0.240913	0.161062	0.219486
PanWU01x14_017600	NA Extensin	0.289858	0.294667	0.600361	Non-Significant	42331	-1.03634	0.5411	0.227017	0.289858	0.294667	0.600361	Non-Significant	25454.2	-2.31209	0.383841	1.0773833786279e-08
PanWU01x14_017620	NA hypothetical protein	0.58979	0.0206584	0.194596	Non-Significant	13.1076	0.248059	0.64103	0.855377	0.58979	0.0206584	0.194596	Non-Significant	20.0761	1.28066	0.61333	0.073558
PanWU01x14_017630	NA hypothetical protein	0.691976	0.00425878	0.0812626	Non-Significant	22.1329	-0.632442	0.496018	0.455927	0.691976	0.00425878	0.0812626	Non-Significant	19.438	0.205251	0.519619	0.781436
PanWU01x14_017640	NA LRR domain containing protein	0.00641061	0.98191	0.993341	Non-Significant	325.156	-0.143258	0.579538	0.91162	0.00641061	0.98191	0.993341	Non-Significant	225.116	0.279189	0.243512	0.363262
PanWU01x14_017670	NA Chloroplast protein import component	0.160074	0.568762	0.791085	Non-Significant	3252.61	-0.179954	0.278102	0.737736	0.160074	0.568762	0.791085	Non-Significant	2685.2	0.214793	0.157121	0.267295
PanWU01x14_017690	NA TspO/MBR-related protein	0.222154	0.426161	0.697101	Non-Significant	28.1079	0.326714	0.506629	0.738803	0.222154	0.426161	0.697101	Non-Significant	50.8862	0.673867	0.365388	0.119682
PanWU01x14_017700	NA hypothetical protein	0.382565	0.159325	0.504376	Non-Significant	63.4978	0.396207	0.645631	0.752131	0.382565	0.159325	0.504376	Non-Significant	55.2435	1.9533	0.345225	8.75907455086172e-08
PanWU01x14_017710	NA hypothetical protein	0.27475	0.321669	0.622653	Non-Significant	10.6404	-0.451499	0.749783	0.757133	0.27475	0.321669	0.622653	Non-Significant	8.12571	1.82276	0.810191	0.0515505
PanWU01x14_017720	NA hypothetical protein	0.35726	0.191119	0.513172	Non-Significant	0.296413	1.55349	4.04015	NA	0.35726	0.191119	0.513172	Non-Significant	1.03532	1.04808	2.28093	0.743617
PanWU01x14_017740	NA AAA-type ATPase	-0.0583057	0.836478	0.937299	Non-Significant	0	NA	NA	NA	-0.0583057	0.836478	0.937299	Non-Significant	0	NA	NA	NA
PanWU01x14_017750	NA F-box domain containing protein	0.353821	0.195734	0.513172	Non-Significant	308.572	0.307374	0.316696	0.59131	0.353821	0.195734	0.513172	Non-Significant	165.824	-0.367535	0.201065	0.123381
PanWU01x14_017760	NA P-loop containing nucleoside triphosphate hydrolase	-0.166953	0.552037	0.779417	Non-Significant	1.41646	-1.09921	2.45228	NA	-0.166953	0.552037	0.779417	Non-Significant	0.316518	1.78945	4.044	NA
PanWU01x14_017770	NA ATPase, V1 complex, subunit A	0.0933152	0.740813	0.891535	Non-Significant	7273.38	0.101069	0.222797	0.826601	0.0933152	0.740813	0.891535	Non-Significant	8582.74	-0.572159	0.119553	7.65676426124466e-06
PanWU01x14_017780	NA Surfeit locus	-0.493927	0.0613	0.336421	Non-Significant	708.792	0.0820598	0.231951	0.869494	-0.493927	0.0613	0.336421	Non-Significant	687.398	-0.314614	0.146465	0.0645588
PanWU01x14_017800	NA Plastid lipid-associated protein/fibrillin conserved domain containing protein	0.566497	0.0276824	0.226288	Non-Significant	151.32	0.0480555	0.3833	0.956498	0.566497	0.0276824	0.226288	Non-Significant	187.283	1.3897	0.201044	3.80572267536966e-11
PanWU01x14_017810	NA hypothetical protein	0.379715	0.162717	0.509412	Non-Significant	126.692	-0.405297	0.350716	0.506291	0.379715	0.162717	0.509412	Non-Significant	121.858	0.412178	0.229103	0.130227
PanWU01x14_017820	NA hypothetical protein	-0.346493	0.205806	0.514185	Non-Significant	2.09084	-1.88269	1.89416	NA	-0.346493	0.205806	0.514185	Non-Significant	0.68468	0.140294	2.63291	NA
PanWU01x14_017830	NA Glycoside hydrolase	0.381262	0.160869	0.506705	Non-Significant	0	NA	NA	NA	0.381262	0.160869	0.506705	Non-Significant	0.170452	-0.96966	4.08047	NA
PanWU01x14_017840	NA Glycoside hydrolase	-0.429302	0.110286	0.438362	Non-Significant	1534.33	5.63405	0.542726	9.36666872946104e-23	-0.429302	0.110286	0.438362	Non-Significant	50.3716	1.44949	0.377103	0.000415205
PanWU01x14_017850	NA hypothetical protein	0.629302	0.0119503	0.146226	Non-Significant	334.269	1.52055	0.443861	0.0135088	0.629302	0.0119503	0.146226	Non-Significant	249.391	-4.12692	0.274354	1.93691103559258e-49
PanWU01x14_017860	NA hypothetical protein	0.625037	0.0127206	0.151308	Non-Significant	851.535	0.528635	0.369759	0.395202	0.625037	0.0127206	0.151308	Non-Significant	688.765	-4.87955	0.206146	2.18552825851698e-121
PanWU01x14_017890	NA golgin family A protein	-0.326355	0.235162	0.540008	Non-Significant	25.0866	1.45747	0.537203	0.0675143	-0.326355	0.235162	0.540008	Non-Significant	45.2652	0.266801	0.350146	0.566331
PanWU01x14_017900	NA hypothetical protein	0.0784045	0.78121	0.913358	Non-Significant	0	NA	NA	NA	0.0784045	0.78121	0.913358	Non-Significant	0.505809	-2.47075	3.38944	NA
PanWU01x14_017910	NA Coatomer beta subunit	0.813744	0.00022325	0.0129263	Positive	673.617	0.41444	0.455796	0.618716	0.813744	0.00022325	0.0129263	Positive	918.044	-0.073942	0.136611	0.694036
PanWU01x14_017920	NA Ribosomal protein	-0.35428	0.195113	0.513172	Non-Significant	222.231	0.721908	0.477648	0.36396	-0.35428	0.195113	0.513172	Non-Significant	444.996	-0.814519	0.173692	1.19958837669198e-05
PanWU01x14_017930	NA putative pre-mRNA-splicing factor ATP-dependent RNA helicase	0.141016	0.616169	0.819867	Non-Significant	2308.58	-0.417048	0.32204	0.448326	0.141016	0.616169	0.819867	Non-Significant	1949.99	0.336412	0.140969	0.0375567
PanWU01x14_017950	NA hypothetical protein	-0.342129	0.211958	0.521043	Non-Significant	6.3408	-1.69784	2.52276	0.726577	-0.342129	0.211958	0.521043	Non-Significant	23.5654	1.43399	1.31606	0.38991
PanWU01x14_017960	NA F-box domain containing protein	0.331878	0.226864	0.531044	Non-Significant	52.5417	-0.647064	0.530048	0.47838	0.331878	0.226864	0.531044	Non-Significant	45.3519	0.735727	0.34442	0.066267
PanWU01x14_017970	NA hypothetical protein	0.325627	0.23627	0.541033	Non-Significant	6.65735	0.3473	1.2806	0.902868	0.325627	0.23627	0.541033	Non-Significant	1.91454	1.48254	1.62612	0.482417
PanWU01x14_017980	NA hypothetical protein	0.763633	0.000922174	0.0325316	Positive	11.7827	1.47789	0.934085	0.337426	0.763633	0.000922174	0.0325316	Positive	2.4764	-0.961025	1.4062	0.61142
PanWU01x14_017990	NA hypothetical protein	0.783635	0.000546942	0.0228507	Positive	41.4401	1.55005	0.476441	0.0212961	0.783635	0.000546942	0.0228507	Positive	17.2685	-0.462798	0.533475	0.505996
PanWU01x14_018000	NA Zinc knuckle CX2CX4HX4C	0.348964	0.202373	0.513172	Non-Significant	7.50485	1.64402	1.09741	0.369253	0.348964	0.202373	0.513172	Non-Significant	0.687927	-1.49076	2.81513	NA
PanWU01x14_018010	NA hypothetical protein	0.550335	0.033525	0.249474	Non-Significant	1.05767	3.38312	3.04539	NA	0.550335	0.033525	0.249474	Non-Significant	0.985579	0.00760025	2.46261	0.998416
PanWU01x14_018020	NA Oxoglutarate/iron-dependent dioxygenase	0.910302	2.46528138046288e-06	0.000532384	Positive	1037.54	0.916105	0.419889	0.159954	0.910302	2.46528138046288e-06	0.000532384	Positive	1171.05	-0.169044	0.125429	0.275142
PanWU01x14_018030	NA Ribosomal protein	0.573987	0.0252521	0.215567	Non-Significant	980.3	0.513525	0.441565	0.503577	0.573987	0.0252521	0.215567	Non-Significant	878.646	-0.545584	0.160562	0.00203563
PanWU01x14_018040	NA Copper-resistance protein	0.289805	0.294761	0.600474	Non-Significant	0.548489	-1.27866	3.88411	NA	0.289805	0.294761	0.600474	Non-Significant	1.63914	-0.0379468	1.71022	0.989333
PanWU01x14_018050	NA Ion channel regulatory protein	0.807108	0.000275544	0.0145977	Positive	545.869	3.24832	0.401015	8.4922312296309e-14	0.807108	0.000275544	0.0145977	Positive	224.344	0.0676111	0.186836	0.801763
PanWU01x14_018060	NA Reticulon	0.218331	0.43437	0.701155	Non-Significant	173.223	-0.601682	0.363675	0.312218	0.218331	0.43437	0.701155	Non-Significant	141.4	0.22845	0.212869	0.398284
PanWU01x14_018070	NA Serine/threonine protein kinase	-0.011599	0.967275	0.988313	Non-Significant	9.14701	0.192965	0.726562	0.904959	-0.011599	0.967275	0.988313	Non-Significant	37.3916	0.672758	0.402914	0.164431
PanWU01x14_018080	NA hypothetical protein	0.168803	0.547577	0.77655	Non-Significant	2.86568	-2.38476	2.14188	NA	0.168803	0.547577	0.77655	Non-Significant	3.80535	-0.666703	1.10618	0.658437
PanWU01x14_018090	NA P-loop containing nucleoside triphosphate hydrolase	0.347411	0.204526	0.513172	Non-Significant	0	NA	NA	NA	0.347411	0.204526	0.513172	Non-Significant	0.167998	-0.966123	4.08047	NA
PanWU01x14_018100	NA hypothetical protein	0.347411	0.204526	0.513172	Non-Significant	0	NA	NA	NA	0.347411	0.204526	0.513172	Non-Significant	0	NA	NA	NA
PanWU01x14_018110	NA P-loop containing nucleoside triphosphate hydrolase	-0.348864	0.202511	0.513172	Non-Significant	60.9335	-0.414544	0.36941	0.519979	-0.348864	0.202511	0.513172	Non-Significant	61.9139	0.0931047	0.374747	0.866897
PanWU01x14_018120	NA hypothetical protein	0.347411	0.204526	0.513172	Non-Significant	0	NA	NA	NA	0.347411	0.204526	0.513172	Non-Significant	0	NA	NA	NA
PanWU01x14_018130	NA hypothetical protein	0.807106	0.00027556	0.0145977	Positive	2.92754	-0.511495	1.46959	NA	0.807106	0.00027556	0.0145977	Positive	1.25034	1.50424	2.53529	0.663508
PanWU01x14_018140	NA N-terminal acetyltransferase A, auxiliary subunit	0.529754	0.0422495	0.280328	Non-Significant	73.8029	-0.0544076	0.412051	0.953429	0.529754	0.0422495	0.280328	Non-Significant	76.8194	1.07835	0.30296	0.00117052
PanWU01x14_018150	NA P-loop containing nucleoside triphosphate hydrolase	-0.424049	0.115195	0.44686	Non-Significant	199.239	0.538729	0.50247	0.542845	-0.424049	0.115195	0.44686	Non-Significant	293.047	-1.02048	0.167577	7.25766516271733e-09
PanWU01x14_018170	NA Small auxin-up RNA	0.0334688	0.905742	0.967095	Non-Significant	0.445582	2.12399	3.99526	NA	0.0334688	0.905742	0.967095	Non-Significant	0.683628	1.51518	3.10354	NA
PanWU01x14_018180	NA Polyribonucleotide nucleotidyltransferase	-0.442551	0.0985543	0.417304	Non-Significant	129.476	0.107577	0.315193	0.874699	-0.442551	0.0985543	0.417304	Non-Significant	137.072	0.159734	0.265328	0.658797
PanWU01x14_018190	NA Small auxin-up RNA	-0.405227	0.134019	0.47269	Non-Significant	80.8163	1.14789	0.536697	0.170355	-0.405227	0.134019	0.47269	Non-Significant	81.6894	0.235393	0.283887	0.527907
PanWU01x14_018210	NA P-loop containing nucleoside triphosphate hydrolase	0.23031	0.408921	0.686245	Non-Significant	612.186	-0.530876	0.400969	0.437227	0.23031	0.408921	0.686245	Non-Significant	650.924	0.0716121	0.130928	0.690661
PanWU01x14_018220	NA hypothetical protein	0.329423	0.23053	0.534623	Non-Significant	4.96782	-0.0808562	1.0754	NA	0.329423	0.23053	0.534623	Non-Significant	2.83584	-1.23123	1.37224	0.490037
PanWU01x14_018230	NA KH-domain/beta-lactamase-domain protein, archaea	0.332352	0.226162	0.530443	Non-Significant	33.4942	0.681969	0.592976	0.508749	0.332352	0.226162	0.530443	Non-Significant	45.8873	0.223144	0.35589	0.644438
PanWU01x14_018240	NA Mitochondrial carrier protein	-0.207546	0.45795	0.717936	Non-Significant	111.103	-0.12883	0.35689	0.866045	-0.207546	0.45795	0.717936	Non-Significant	122.646	0.0833987	0.233291	0.804508
PanWU01x14_018250	NA Pyrophosphate-energised proton pump	0.244149	0.380523	0.664237	Non-Significant	2854.83	-0.317118	0.204026	0.347989	0.244149	0.380523	0.664237	Non-Significant	3533.17	0.267981	0.141639	0.109377
PanWU01x14_018260	NA hypothetical protein	-0.0327929	0.907638	0.967484	Non-Significant	26.5205	0.284372	0.537169	0.792267	-0.0327929	0.907638	0.967484	Non-Significant	4.1872	-0.0906306	1.05589	0.954561
PanWU01x14_018270	NA Bet v I type allergen	-0.0671712	0.811996	0.928728	Non-Significant	2086.81	0.406246	0.338637	0.487169	-0.0671712	0.811996	0.928728	Non-Significant	720.328	-2.95113	0.253478	6.22178212355043e-30
PanWU01x14_018290	NA Peptidase C13, legumain	0.191148	0.494971	0.743819	Non-Significant	0	NA	NA	NA	0.191148	0.494971	0.743819	Non-Significant	0.342021	-1.89485	4.03523	NA
PanWU01x14_018330	NA Peptidase C13, legumain	-0.334697	0.222701	0.529207	Non-Significant	395.465	11.9017	1.25609	6.100175326179e-19	-0.334697	0.222701	0.529207	Non-Significant	0.494603	-2.43327	3.82615	NA
PanWU01x14_018350	NA hypothetical protein	0.263008	0.3436	0.637701	Non-Significant	1.44588	0.608484	2.48699	NA	0.263008	0.3436	0.637701	Non-Significant	0	NA	NA	NA
PanWU01x14_018360	NA hypothetical protein	0.0323254	0.90895	0.968014	Non-Significant	698.226	-0.0191418	0.32392	0.980124	0.0323254	0.90895	0.968014	Non-Significant	328.283	0.0434143	0.201849	0.88429
PanWU01x14_018370	NA Peptidase C13, legumain	0.347411	0.204526	0.513172	Non-Significant	2063.91	10.9337	0.685951	7.73209143523302e-54	0.347411	0.204526	0.513172	Non-Significant	0	NA	NA	NA
PanWU01x14_018380	NA hypothetical protein	0.459904	0.0845506	0.391906	Non-Significant	276.147	0.0366984	0.358472	0.964917	0.459904	0.0845506	0.391906	Non-Significant	106.987	0.293893	0.24443	0.337042
PanWU01x14_018390	NA GPCR kinase	-0.318342	0.247529	0.552648	Non-Significant	1060.24	0.294827	0.218197	0.426826	-0.318342	0.247529	0.552648	Non-Significant	1252.16	-0.356115	0.133033	0.017903
PanWU01x14_018400	NA hypothetical protein	0.212696	0.446613	0.709735	Non-Significant	18.3528	-0.70474	0.851343	0.657749	0.212696	0.446613	0.709735	Non-Significant	19.6649	0.537459	0.501186	0.398659
PanWU01x14_018410	NA DYW domain containing protein	-0.0295268	0.916806	0.971102	Non-Significant	57.8695	-0.399913	0.504179	0.673264	-0.0295268	0.916806	0.971102	Non-Significant	64.1302	-0.0133737	0.327505	0.980037
PanWU01x14_018420	NA hypothetical protein	-0.243035	0.382768	0.665958	Non-Significant	0.975503	-3.56127	3.12783	NA	-0.243035	0.382768	0.665958	Non-Significant	2.95619	1.79002	1.47558	0.332058
PanWU01x14_018430	PanSCPL34 Serine carboxypeptidase-like	-0.0918706	0.744701	0.893479	Non-Significant	3121.88	-0.0530366	0.233532	0.919408	-0.0918706	0.744701	0.893479	Non-Significant	4498.54	0.37977	0.118026	0.00366856
PanWU01x14_018440	NA hypothetical protein	-0.258701	0.351849	0.644697	Non-Significant	51.465	0.706521	0.681946	0.560134	-0.258701	0.351849	0.644697	Non-Significant	51.5209	1.66249	0.377483	4.29467105563186e-05
PanWU01x14_018450	NA Splicing factor-like protein	-0.2896	0.295117	0.600741	Non-Significant	163.031	0.387401	0.346152	0.521141	-0.2896	0.295117	0.600741	Non-Significant	185.278	-0.386059	0.187139	0.077493
PanWU01x14_018480	NA hypothetical protein	0.390468	0.150164	0.491248	Non-Significant	103.101	0.253847	0.340045	0.693066	0.390468	0.150164	0.491248	Non-Significant	115.117	-0.0540709	0.332981	0.912723
PanWU01x14_018490	PanERF75 AP2/ERF transcription factor	0.78441	0.000535412	0.0225042	Positive	399.195	0.440304	0.278824	0.338596	0.78441	0.000535412	0.0225042	Positive	447.478	-0.0763325	0.222887	0.813126
PanWU01x14_018500	NA hypothetical protein	0.645981	0.00927912	0.127065	Non-Significant	27.4479	-0.208541	0.497074	0.840434	0.645981	0.00927912	0.127065	Non-Significant	13.9998	1.98194	0.685908	0.00988642
PanWU01x14_018510	NA NAD(P)-binding domain containing protein	0.911229	2.30958622408544e-06	0.00050626	Positive	306.279	0.319444	0.283103	0.517523	0.911229	2.30958622408544e-06	0.00050626	Positive	512.657	0.356781	0.15879	0.0518812
PanWU01x14_018520	NA NAD(P)-binding domain containing protein	0.841449	8.41260895077767e-05	0.00673873	Positive	92.8815	0.281823	0.353115	0.671123	0.841449	8.41260895077767e-05	0.00673873	Positive	96.5123	0.0893603	0.242215	0.797349
PanWU01x14_018530	NA Very-long-chain 3-ketoacyl-CoA synthase	0.582165	0.0227872	0.204163	Non-Significant	317.913	0.65753	0.393376	0.306411	0.582165	0.0227872	0.204163	Non-Significant	438.277	0.128641	0.182225	0.5977
PanWU01x14_018550	NA hypothetical protein	-0.476321	0.0726615	0.36449	Non-Significant	0	NA	NA	NA	-0.476321	0.0726615	0.36449	Non-Significant	48.6457	-0.800105	0.432904	0.118733
PanWU01x14_018580	NA hypothetical protein	0.347411	0.204526	0.513172	Non-Significant	0	NA	NA	NA	0.347411	0.204526	0.513172	Non-Significant	0	NA	NA	NA
PanWU01x14_018600	NA hypothetical protein	0.245221	0.37837	0.663852	Non-Significant	0.151956	0.691028	4.08047	NA	0.245221	0.37837	0.663852	Non-Significant	0	NA	NA	NA
PanWU01x14_018610	NA Homocysteine-binding domain containing protein	0.460829	0.0838462	0.390501	Non-Significant	231.246	0.416247	0.243946	0.293774	0.460829	0.0838462	0.390501	Non-Significant	292.909	0.238097	0.173234	0.264225
PanWU01x14_018620	NA Zinc finger-domain containing protein	0.884695	1.18351778790018e-05	0.00178426	Positive	90.1786	-0.169739	0.450337	0.859639	0.884695	1.18351778790018e-05	0.00178426	Positive	28.7819	1.96124	0.481766	0.000172051
PanWU01x14_018630	NA Lateral organ boundaries domain containing protein	0.347411	0.204526	0.513172	Non-Significant	0	NA	NA	NA	0.347411	0.204526	0.513172	Non-Significant	0.289521	1.67873	4.05454	NA
PanWU01x14_018640	NA hypothetical protein	0.64048	0.0101024	0.133847	Non-Significant	6.10839	0.219883	0.9037	0.913171	0.64048	0.0101024	0.133847	Non-Significant	13.3001	2.36373	0.687897	0.00178785
PanWU01x14_018650	NA CLAVATA3/ESR (CLE)-related protein	0.447669	0.0942665	0.410653	Non-Significant	82.2557	-0.316004	0.683509	0.822267	0.447669	0.0942665	0.410653	Non-Significant	36.1361	-0.398878	0.385222	0.416632
PanWU01x14_018660	NA hypothetical protein	0.589537	0.0207266	0.195026	Non-Significant	567.287	0.895959	0.36835	0.109558	0.589537	0.0207266	0.195026	Non-Significant	742.168	1.1208	0.138902	7.59177073168105e-15
PanWU01x14_018670	NA hypothetical protein	0.554194	0.0320528	0.243603	Non-Significant	0	NA	NA	NA	0.554194	0.0320528	0.243603	Non-Significant	0	NA	NA	NA
PanWU01x14_018680	NA hypothetical protein	0.00484597	0.986325	0.995141	Non-Significant	0.548299	-2.74762	3.99428	NA	0.00484597	0.986325	0.995141	Non-Significant	1.56643	0.457277	2.10279	0.88307
PanWU01x14_018690	NA hypothetical protein	0.333577	0.224351	0.529207	Non-Significant	0.276176	-1.84424	4.06154	NA	0.333577	0.224351	0.529207	Non-Significant	4.69276	1.08928	1.10921	0.445196
PanWU01x14_018700	NA Ribulose bisphosphate carboxylase, small chain	0.455913	0.0876382	0.398039	Non-Significant	3.54483	-0.422114	1.14971	NA	0.455913	0.0876382	0.398039	Non-Significant	2.18471	2.46392	1.65905	0.223146
PanWU01x14_018710	NA hypothetical protein	0.189445	0.498895	0.746373	Non-Significant	179.559	-2.77726	0.786127	0.0101549	0.189445	0.498895	0.746373	Non-Significant	59.995	2.28883	0.335725	7.18827356758045e-11
PanWU01x14_018720	NA hypothetical protein	0.135782	0.629448	0.828165	Non-Significant	119.082	-2.80786	0.773113	0.00763842	0.135782	0.629448	0.828165	Non-Significant	21.5979	1.43151	0.519186	0.0144069
PanWU01x14_018730	NA translocase subunit seca	-0.0897556	0.750404	0.896918	Non-Significant	536.835	-0.222251	0.404327	0.781917	-0.0897556	0.750404	0.896918	Non-Significant	422.313	0.792231	0.149149	5.67723793767685e-07
PanWU01x14_018740	NA Ribosomal protein	-0.0603263	0.830885	0.937299	Non-Significant	350.955	0.596281	0.23746	0.0963926	-0.0603263	0.830885	0.937299	Non-Significant	323.401	-0.528798	0.167522	0.0044387
PanWU01x14_018750	NA Zinc finger protein JAGGED-like	0.347411	0.204526	0.513172	Non-Significant	0	NA	NA	NA	0.347411	0.204526	0.513172	Non-Significant	0	NA	NA	NA
PanWU01x14_018760	NA Vacuolar protein sorting-associated protein	0.143218	0.610614	0.816084	Non-Significant	329.714	-0.00532915	0.254253	0.993247	0.143218	0.610614	0.816084	Non-Significant	285.02	-0.970599	0.205235	9.99987969246094e-06
PanWU01x14_018770	NA Alpha/beta hydrolase fold	0.289064	0.296052	0.601897	Non-Significant	732.184	-0.941214	0.424477	0.151728	0.289064	0.296052	0.601897	Non-Significant	568.409	0.105002	0.151724	0.606411
PanWU01x14_018780	NA PPC domain containing protein	0.275908	0.319551	0.621579	Non-Significant	0	NA	NA	NA	0.275908	0.319551	0.621579	Non-Significant	0	NA	NA	NA
PanWU01x14_018790	NA Tetratricopeptide-like helical domain containing protein	-0.047278	0.867123	0.950302	Non-Significant	74.4475	-0.129822	0.40753	0.884009	-0.047278	0.867123	0.950302	Non-Significant	86.9747	-0.25256	0.273284	0.476115
PanWU01x14_018800	NA hypothetical protein	0.698496	0.00377182	0.0753073	Non-Significant	9.43275	0.366744	0.93248	0.852035	0.698496	0.00377182	0.0753073	Non-Significant	5.24421	0.541696	0.957075	0.67938
PanWU01x14_018810	PanIPT1 isopentenyltransferase	-0.541903	0.036918	0.262321	Non-Significant	70.7586	-0.851709	0.461285	0.2482	-0.541903	0.036918	0.262321	Non-Significant	32.658	-0.662327	0.402931	0.172091
PanWU01x14_018820	NA hypothetical protein	-0.244399	0.380021	0.663852	Non-Significant	0	NA	NA	NA	-0.244399	0.380021	0.663852	Non-Significant	0.723726	1.60718	3.04828	0.702938
PanWU01x14_018830	NA hypothetical protein	-0.241096	0.386696	0.668834	Non-Significant	8.63882	1.72373	1.11623	0.351437	-0.241096	0.386696	0.668834	Non-Significant	7.21637	0.491238	0.85841	0.675761
PanWU01x14_018840	NA hypothetical protein	-0.200516	0.473652	0.728379	Non-Significant	5.1392	0.433616	1.12857	NA	-0.200516	0.473652	0.728379	Non-Significant	5.5293	0.809962	0.975756	0.527466
PanWU01x14_018850	NA Zinc knuckle CX2CX4HX4C	-0.0226395	0.93617	0.975748	Non-Significant	0.137138	-1.24774	4.08047	NA	-0.0226395	0.93617	0.975748	Non-Significant	0	NA	NA	NA
PanWU01x14_018860	NA VQ motif containing protein	-0.376763	0.166279	0.513172	Non-Significant	363.595	-2.21173	0.710453	0.0293951	-0.376763	0.166279	0.513172	Non-Significant	112.159	0.034889	0.259874	0.9274
PanWU01x14_018870	NA Transmembrane protein	0.12348	0.661073	0.847617	Non-Significant	1255.88	-1.66827	0.677188	0.103804	0.12348	0.661073	0.847617	Non-Significant	429.054	-1.77957	0.190102	1.18655975227743e-19
PanWU01x14_018880	NA hypothetical protein	-0.520268	0.046794	0.295103	Non-Significant	1.28635	-1.67886	2.64683	NA	-0.520268	0.046794	0.295103	Non-Significant	6.81882	-1.61437	0.911854	0.137148
PanWU01x14_018890	NA Ribonuclease H-like domain containing protein	0.0193624	0.945396	0.979286	Non-Significant	1.80828	0.882677	1.69039	NA	0.0193624	0.945396	0.979286	Non-Significant	0.505469	-0.89866	3.15289	NA
PanWU01x14_018900	NA hypothetical protein	0.626172	0.012512	0.150066	Non-Significant	0.58238	1.17444	3.82757	NA	0.626172	0.012512	0.150066	Non-Significant	0.329863	1.84014	4.01697	NA
PanWU01x14_018910	NA hypothetical protein	0.208261	0.456368	0.716594	Non-Significant	2.28033	0.0692407	1.78096	NA	0.208261	0.456368	0.716594	Non-Significant	4.57629	0.557664	1.02435	0.692165
PanWU01x14_018920	NA S1/P1 nuclease	-0.00660785	0.981354	0.993229	Non-Significant	11.1159	0.304716	0.866306	0.870494	-0.00660785	0.981354	0.993229	Non-Significant	2.08289	4.5037	1.87363	0.0360333
PanWU01x14_018930	NA Universal stress protein	-0.221467	0.427633	0.697881	Non-Significant	0.635936	-0.203154	3.05339	NA	-0.221467	0.427633	0.697881	Non-Significant	0	NA	NA	NA
PanWU01x14_018940	NA Universal stress protein	0.299571	0.278038	0.58417	Non-Significant	99.2063	0.172567	0.552087	0.886083	0.299571	0.278038	0.58417	Non-Significant	92.5991	1.26557	0.275765	1.89613742693419e-05
PanWU01x14_018950	NA Thioesterase domain containing protein	0.143808	0.609127	0.815218	Non-Significant	129.901	0.572319	0.443146	0.449465	0.143808	0.609127	0.815218	Non-Significant	171.456	1.17081	0.210905	1.5839721351344e-07
PanWU01x14_018960	NA hypothetical protein	-0.152696	0.586931	0.801355	Non-Significant	10.9472	0.47911	0.750623	0.741307	-0.152696	0.586931	0.801355	Non-Significant	5.84835	-2.95286	1.13658	0.0220366
PanWU01x14_018990	PanMYB66 MYB transcription factor	0.46449	0.0810995	0.38503	Non-Significant	43.7715	-1.12711	0.713769	0.338596	0.46449	0.0810995	0.38503	Non-Significant	8.25666	0.919806	0.784918	0.351269
PanWU01x14_019000	NA hypothetical protein	0.347411	0.204526	0.513172	Non-Significant	0	NA	NA	NA	0.347411	0.204526	0.513172	Non-Significant	0	NA	NA	NA
PanWU01x14_019010	NA hypothetical protein	0.347411	0.204526	0.513172	Non-Significant	0	NA	NA	NA	0.347411	0.204526	0.513172	Non-Significant	0	NA	NA	NA
PanWU01x14_019040	NA hypothetical protein	0.289773	0.294815	0.600547	Non-Significant	385.384	0.0419055	0.310137	0.952344	0.289773	0.294815	0.600547	Non-Significant	482.445	-0.7009	0.171676	0.000163918
PanWU01x14_019050	NA hypothetical protein	0.151271	0.590469	0.803336	Non-Significant	0.528392	0.608947	3.20349	NA	0.151271	0.590469	0.803336	Non-Significant	0	NA	NA	NA
PanWU01x14_019060	NA hypothetical protein	-0.00514004	0.985495	0.994844	Non-Significant	11.3803	0.00869924	0.704659	0.99582	-0.00514004	0.985495	0.994844	Non-Significant	23.1668	-2.27429	0.532264	7.49425334854711e-05
PanWU01x14_019070	NA cotton fiber protein	-0.309171	0.262166	0.567805	Non-Significant	31.4427	0.75289	0.497763	0.363448	-0.309171	0.262166	0.567805	Non-Significant	29.292	-1.27805	0.429716	0.00773136
PanWU01x14_019080	NA Cysteine-tRNA ligase	-0.170455	0.543605	0.773511	Non-Significant	1162.55	-0.217613	0.276063	0.675244	-0.170455	0.543605	0.773511	Non-Significant	820.893	-0.539941	0.124718	5.91459682984545e-05
PanWU01x14_019090	NA hypothetical protein	0.245221	0.37837	0.663852	Non-Significant	0.273714	-1.82844	4.06175	NA	0.245221	0.37837	0.663852	Non-Significant	0	NA	NA	NA
PanWU01x14_019100	NA hypothetical protein	0.245221	0.37837	0.663852	Non-Significant	0	NA	NA	NA	0.245221	0.37837	0.663852	Non-Significant	0	NA	NA	NA
PanWU01x14_019120	NA Yin/yang transcription factor	0.219613	0.431609	0.698974	Non-Significant	498.068	0.595701	0.239151	0.0995124	0.219613	0.431609	0.698974	Non-Significant	1011.13	1.52938	0.17569	4.01513927440993e-17
PanWU01x14_019140	NA Terminal organelle assembly protein	-0.490029	0.0636961	0.342527	Non-Significant	1812.84	-0.350228	0.272562	0.451805	-0.490029	0.0636961	0.342527	Non-Significant	1411.56	-0.389722	0.118328	0.00287399
PanWU01x14_019150	NA 43kDa postsynaptic protein	0.473251	0.0747875	0.37007	Non-Significant	840.806	-0.940906	0.281037	0.0167138	0.473251	0.0747875	0.37007	Non-Significant	528.724	-0.654784	0.141578	1.61381414588413e-05
PanWU01x14_019160	NA hemerythrin-like	0.410807	0.128234	0.46426	Non-Significant	102.854	-0.835218	0.289053	0.04774	0.410807	0.128234	0.46426	Non-Significant	83.051	-1.01577	0.316847	0.0038087
PanWU01x14_019170	NA hypothetical protein	0.347411	0.204526	0.513172	Non-Significant	0	NA	NA	NA	0.347411	0.204526	0.513172	Non-Significant	0	NA	NA	NA
PanWU01x14_019180	NA Metallo-beta-lactamase	0.765555	0.000878943	0.0316345	Positive	518.127	0.189446	0.250582	0.688604	0.765555	0.000878943	0.0316345	Positive	643.315	-0.154467	0.133765	0.359231
PanWU01x14_019190	NA Glycosyl transferase	0.0154606	0.956388	0.983816	Non-Significant	1.02132	1.26264	2.62984	NA	0.0154606	0.956388	0.983816	Non-Significant	5.82663	-1.78431	1.02263	0.143607
PanWU01x14_019200	NA Glycosyl transferase	-0.560899	0.0296113	0.233796	Non-Significant	203.799	-0.881699	0.432162	0.193112	-0.560899	0.0296113	0.233796	Non-Significant	456.591	-4.56907	0.25323	8.51100094875899e-71
PanWU01x14_019210	NA hypothetical protein	-0.758843	0.0010375	0.0350522	Negative	29.0638	-0.590677	0.539095	0.532312	-0.758843	0.0010375	0.0350522	Negative	48.7817	-3.83561	1.05062	0.000844042
PanWU01x14_019220	NA Tyrosine-protein kinase	-0.697362	0.0038532	0.0766666	Non-Significant	908.633	0.156451	0.265411	0.763245	-0.697362	0.0038532	0.0766666	Non-Significant	1116.47	-1.72807	0.126743	9.14014119428752e-41
PanWU01x14_019230	NA hypothetical protein	-0.111383	0.692699	0.865461	Non-Significant	12.7582	0.288787	0.848063	0.874975	-0.111383	0.692699	0.865461	Non-Significant	14.3129	0.898935	0.589501	0.209305
PanWU01x14_019250	NA Wall-associated receptor kinase, C-terminal	-0.120945	0.667659	0.851824	Non-Significant	8.9234	-0.675915	0.835091	0.666009	-0.120945	0.667659	0.851824	Non-Significant	2.85491	-2.89925	1.60279	0.127901
PanWU01x14_019260	NA hypothetical protein	0.347411	0.204526	0.513172	Non-Significant	0	NA	NA	NA	0.347411	0.204526	0.513172	Non-Significant	0	NA	NA	NA
PanWU01x14_019270	NA Serine/threonine protein kinase	-0.170132	0.544381	0.774044	Non-Significant	6.0798	-1.10172	0.984398	0.521141	-0.170132	0.544381	0.774044	Non-Significant	0.991592	0.989835	2.44925	0.776253
PanWU01x14_019280	NA hypothetical protein	-0.63908	0.0103208	0.13519	Non-Significant	2.6686	1.01571	1.80238	NA	-0.63908	0.0103208	0.13519	Non-Significant	1.18205	0.454895	2.54298	0.904234
PanWU01x14_019290	NA GPCR kinase	-0.177977	0.525688	0.761316	Non-Significant	130.2	-1.87257	0.587959	0.0251432	-0.177977	0.525688	0.761316	Non-Significant	35.9654	-0.00887066	0.383477	0.98913
PanWU01x14_019300	NA hypothetical protein	0.136228	0.628313	0.827539	Non-Significant	0.231457	-1.27593	4.08047	NA	0.136228	0.628313	0.827539	Non-Significant	0	NA	NA	NA
PanWU01x14_019310	NA hypothetical protein	0.288981	0.296197	0.602036	Non-Significant	79.3167	-0.364299	0.479821	0.687449	0.288981	0.296197	0.602036	Non-Significant	168.461	0.813068	0.208941	0.000347116
PanWU01x14_019320	NA GPCR kinase	-0.0278375	0.921552	0.973189	Non-Significant	96.2727	-2.05215	0.445241	0.000234629	-0.0278375	0.921552	0.973189	Non-Significant	22.2326	-1.23936	0.532797	0.0432137
PanWU01x14_019330	NA hypothetical protein	-0.406066	0.133137	0.472519	Non-Significant	0.457404	-2.41702	4.01663	NA	-0.406066	0.133137	0.472519	Non-Significant	0	NA	NA	NA
PanWU01x14_019340	NA Serine/threonine protein kinase	0.0409582	0.884768	0.95812	Non-Significant	0	NA	NA	NA	0.0409582	0.884768	0.95812	Non-Significant	0	NA	NA	NA
PanWU01x14_019350	NA LRR domain containing protein	-0.263182	0.34327	0.637701	Non-Significant	6.83118	-0.769781	1.04797	0.698222	-0.263182	0.34327	0.637701	Non-Significant	7.73905	-0.112745	0.789272	0.923337
PanWU01x14_019360	NA Protein phosphatase	0.014476	0.959163	0.984831	Non-Significant	1457.13	-1.50797	0.483595	0.0291314	0.014476	0.959163	0.984831	Non-Significant	1220.39	-0.623918	0.123855	2.26444898356139e-06
PanWU01x14_019370	NA hypothetical protein	0.347411	0.204526	0.513172	Non-Significant	0	NA	NA	NA	0.347411	0.204526	0.513172	Non-Significant	0	NA	NA	NA
PanWU01x14_019380	PanPER2 Plant peroxidase	0.176725	0.528654	0.763088	Non-Significant	8.65815	-2.24914	0.973952	0.13276	0.176725	0.528654	0.763088	Non-Significant	1.19803	0.420486	2.12575	0.893688
PanWU01x14_019400	NA hypothetical protein	0.448531	0.0935569	0.409697	Non-Significant	0	NA	NA	NA	0.448531	0.0935569	0.409697	Non-Significant	0.734801	3.02546	3.29	0.478678
PanWU01x14_019410	NA hypothetical protein	-0.0226395	0.93617	0.975748	Non-Significant	0	NA	NA	NA	-0.0226395	0.93617	0.975748	Non-Significant	0	NA	NA	NA
PanWU01x14_019440	NA Peroxidase	0.118792	0.673269	0.855397	Non-Significant	0.736142	2.83587	3.96014	NA	0.118792	0.673269	0.855397	Non-Significant	9.17854	5.63921	1.45002	0.000350074
PanWU01x14_019450	NA Peroxidase	0.523184	0.0453601	0.290183	Non-Significant	19.0939	-0.909101	0.953503	0.598654	0.523184	0.0453601	0.290183	Non-Significant	0.804926	3.12953	2.82979	0.381976
PanWU01x14_019460	NA hypothetical protein	0.112651	0.689362	0.863215	Non-Significant	1.33995	-3.97913	2.98183	NA	0.112651	0.689362	0.863215	Non-Significant	1.17314	-2.48186	2.20863	0.373771
PanWU01x14_019510	NA Short-chain dehydrogenase/reductase	0.803976	0.000303494	0.0154311	Positive	213.073	-0.0802808	0.292711	0.901599	0.803976	0.000303494	0.0154311	Positive	196.16	-0.139802	0.242401	0.673271
PanWU01x14_019520	NA hypothetical protein	-0.18473	0.509835	0.750879	Non-Significant	0.197388	-1.25415	4.08047	NA	-0.18473	0.509835	0.750879	Non-Significant	0.723119	1.60756	3.04914	0.702938
PanWU01x14_019530	NA hypothetical protein	0.199576	0.47577	0.730044	Non-Significant	0.528014	0.579866	3.92644	NA	0.199576	0.47577	0.730044	Non-Significant	0.70578	0.13001	3.06823	NA
PanWU01x14_019550	NA hypothetical protein	0.0605933	0.830147	0.937299	Non-Significant	0.137138	-1.24774	4.08047	NA	0.0605933	0.830147	0.937299	Non-Significant	0.185441	0.984788	4.08047	NA
PanWU01x14_019580	NA hypothetical protein	-0.322966	0.240344	0.545666	Non-Significant	28.669	-0.0355311	0.449034	0.97382	-0.322966	0.240344	0.545666	Non-Significant	18.663	0.0576124	0.574293	0.946425
PanWU01x14_019600	NA Zinc knuckle CX2CX4HX4C	0.121118	0.667208	0.851555	Non-Significant	32.1056	0.560852	0.476808	0.49794	0.121118	0.667208	0.851555	Non-Significant	8.07262	-1.12955	0.854176	0.285454
PanWU01x14_019610	NA hypothetical protein	-0.150772	0.59171	0.804101	Non-Significant	27.0152	-0.130709	0.584245	0.920135	-0.150772	0.59171	0.804101	Non-Significant	29.0168	0.956272	0.519686	0.120642
PanWU01x14_019620	NA hypothetical protein	0.0470343	0.867803	0.950573	Non-Significant	1.19805	0.00634022	2.629	NA	0.0470343	0.867803	0.950573	Non-Significant	2.46944	-1.06008	1.4162	0.574092
PanWU01x14_019630	NA Endonuclease/exonuclease/phosphatase	-0.389225	0.151581	0.493118	Non-Significant	0.148582	0.635757	4.08047	NA	-0.389225	0.151581	0.493118	Non-Significant	0.330025	1.83927	4.01624	NA
PanWU01x14_019640	NA hypothetical protein	-0.036336	0.897705	0.963696	Non-Significant	4.34794	-0.917773	1.05094	NA	-0.036336	0.897705	0.963696	Non-Significant	0.166482	-0.967988	4.08047	NA
PanWU01x14_019650	PanPDF1 Plant defensin	0.0050921	0.98563	0.994844	Non-Significant	2415.04	-0.68993	0.521269	0.437246	0.0050921	0.98563	0.994844	Non-Significant	466.466	-3.08091	0.178585	8.87056865000365e-65
PanWU01x14_019660	NA UBX domain-containing protein	0.281051	0.310241	0.614693	Non-Significant	1009.66	0.371627	0.221882	0.30487	0.281051	0.310241	0.614693	Non-Significant	1004.74	0.0720567	0.124439	0.67182
PanWU01x14_019680	NA hypothetical protein	-0.0226395	0.93617	0.975748	Non-Significant	0.14833	0.685458	4.08047	NA	-0.0226395	0.93617	0.975748	Non-Significant	0.292396	1.70141	4.05407	NA
PanWU01x14_019730	NA Peptidase S26B	-0.386567	0.154641	0.497835	Non-Significant	255.102	0.385772	0.298545	0.449392	-0.386567	0.154641	0.497835	Non-Significant	335.553	-0.597218	0.178011	0.00235049
PanWU01x14_019750	NA Zinc knuckle CX2CX4HX4C	0.543514	0.0362509	0.260363	Non-Significant	10.695	-0.529421	0.962577	0.781725	0.543514	0.0362509	0.260363	Non-Significant	4.87155	0.50555	1.10719	0.74497
PanWU01x14_019760	NA Peptidase S26B	0.188123	0.501951	0.748045	Non-Significant	56.6573	-0.170756	0.444189	0.856406	0.188123	0.501951	0.748045	Non-Significant	76.1051	1.35304	0.301215	2.92497792460326e-05
PanWU01x14_019770	NA Terminal organelle assembly protein	-0.041028	0.884573	0.95812	Non-Significant	824.166	-0.373785	0.362627	0.563126	-0.041028	0.884573	0.95812	Non-Significant	938.924	-0.333005	0.123171	0.0166588
PanWU01x14_019790	NA Ribosomal biogenesis regulatory protein	-0.18528	0.508551	0.750879	Non-Significant	1228.53	0.00686438	0.295627	0.992433	-0.18528	0.508551	0.750879	Non-Significant	956.16	-0.348703	0.173851	0.0873027
PanWU01x14_019800	NA Mitochondrial carrier protein	-0.0788904	0.779885	0.912502	Non-Significant	20.691	-1.01745	0.874521	0.50341	-0.0788904	0.779885	0.912502	Non-Significant	11.8735	1.36699	0.753596	0.126772
PanWU01x14_019810	NA Alba DNA/RNA-binding protein	-0.366027	0.179673	0.513172	Non-Significant	618.591	0.3529	0.236219	0.371205	-0.366027	0.179673	0.513172	Non-Significant	523.101	-0.624938	0.149641	0.000112063
PanWU01x14_019860	NA NB-ARC domain, LRR domain containing protein	-0.115081	0.68298	0.860561	Non-Significant	20.1785	-1.52589	0.727392	0.179708	-0.115081	0.68298	0.860561	Non-Significant	13.4042	-0.364323	0.631162	0.672997
PanWU01x14_019880	NA hypothetical protein	-0.333068	0.225102	0.529207	Non-Significant	0	NA	NA	NA	-0.333068	0.225102	0.529207	Non-Significant	0	NA	NA	NA
PanWU01x14_019890	NA NB-ARC domain, LRR domain containing protein	0.0241813	0.931832	0.975748	Non-Significant	326.41	0.00527993	0.242084	0.992889	0.0241813	0.931832	0.975748	Non-Significant	262.963	-0.792595	0.22947	0.00168362
PanWU01x14_019900	NA NB-ARC domain, LRR domain containing protein	0.183094	0.513653	0.753254	Non-Significant	122.857	-0.826886	0.441553	0.240444	0.183094	0.513653	0.753254	Non-Significant	65.5273	-1.04834	0.318825	0.00292554
PanWU01x14_019920	NA hypothetical protein	0.166784	0.552446	0.779752	Non-Significant	0.927213	-0.996074	2.3956	NA	0.166784	0.552446	0.779752	Non-Significant	0.832732	-3.18082	2.79938	0.36792
PanWU01x14_019930	NA NB-ARC domain, LRR domain containing protein	0.317903	0.248219	0.553237	Non-Significant	26.8869	-0.7406	0.577972	0.453257	0.317903	0.248219	0.553237	Non-Significant	34.0532	1.16249	0.425873	0.0155303
PanWU01x14_019940	NA LRR domain containing protein	0.0991657	0.725126	0.882449	Non-Significant	383.264	-0.776088	0.368162	0.177469	0.0991657	0.725126	0.882449	Non-Significant	190.686	-0.295839	0.222674	0.282972
PanWU01x14_019950	NA hypothetical protein	-0.0342531	0.903543	0.966099	Non-Significant	24.6716	-0.792296	0.489457	0.323595	-0.0342531	0.903543	0.966099	Non-Significant	50.0057	-0.312926	0.31787	0.443891
PanWU01x14_019960	NA hypothetical protein	0.359996	0.187498	0.513172	Non-Significant	0.197308	-1.25337	4.08047	NA	0.359996	0.187498	0.513172	Non-Significant	0.895807	3.29913	2.75926	0.340013
PanWU01x14_020010	NA NB-ARC domain, LRR domain containing protein	0.357809	0.190388	0.513172	Non-Significant	97.7132	-0.339602	0.418374	0.664954	0.357809	0.190388	0.513172	Non-Significant	83.483	-0.250118	0.266257	0.467644
PanWU01x14_020020	NA LRR domain containing protein	0.329479	0.230446	0.534608	Non-Significant	36.4976	-0.590174	0.741676	0.672291	0.329479	0.230446	0.534608	Non-Significant	26.1669	0.421178	0.515552	0.534808
PanWU01x14_020040	NA hypothetical protein	0.773111	0.000724575	0.027635	Positive	78.0569	-0.925321	0.369813	0.097642	0.773111	0.000724575	0.027635	Positive	69.3166	0.827691	0.309824	0.018159
PanWU01x14_020060	NA hypothetical protein	0.260519	0.348354	0.641974	Non-Significant	1.19095	3.53082	2.42448	NA	0.260519	0.348354	0.641974	Non-Significant	1.41208	3.92714	2.35231	0.164506
PanWU01x14_020070	NA NB-ARC domain containing protein	0.00695487	0.980375	0.992939	Non-Significant	8.47971	-1.34749	1.3475	0.57807	0.00695487	0.980375	0.992939	Non-Significant	10.3157	-0.109929	0.6733	0.912274
PanWU01x14_020080	NA NB-ARC domain, LRR domain containing protein	0.178919	0.523464	0.759956	Non-Significant	18.6989	-1.14445	0.922186	0.469924	0.178919	0.523464	0.759956	Non-Significant	26.4115	2.03472	0.512657	0.000256883
PanWU01x14_020090	NA hypothetical protein	-0.223512	0.423265	0.697101	Non-Significant	0.148531	0.65278	4.08047	NA	-0.223512	0.423265	0.697101	Non-Significant	0.504186	-0.896313	3.15551	NA
PanWU01x14_020120	NA NB-ARC domain, LRR domain containing protein	0.138428	0.622722	0.824425	Non-Significant	21.6712	-0.887478	0.619278	0.393789	0.138428	0.622722	0.824425	Non-Significant	20.5126	1.30463	0.593557	0.0577868
PanWU01x14_020130	NA DEAD/DEAH box helicase domain containing protein	0.244065	0.380692	0.664361	Non-Significant	2.93875	0.308905	1.44064	NA	0.244065	0.380692	0.664361	Non-Significant	2.10805	1.11339	1.71786	0.631909
PanWU01x14_020140	NA hypothetical protein	0.347411	0.204526	0.513172	Non-Significant	0.295957	1.55594	4.04063	NA	0.347411	0.204526	0.513172	Non-Significant	0	NA	NA	NA
PanWU01x14_020150	NA hypothetical protein	0.347411	0.204526	0.513172	Non-Significant	0	NA	NA	NA	0.347411	0.204526	0.513172	Non-Significant	0	NA	NA	NA
PanWU01x14_020170	NA NB-ARC domain, LRR domain containing protein	0.203	0.468073	0.725007	Non-Significant	280.921	-0.215484	0.251019	0.64329	0.203	0.468073	0.725007	Non-Significant	256.584	-0.287348	0.185729	0.201937
PanWU01x14_020190	NA LRR domain containing protein	-0.40072	0.138818	0.479778	Non-Significant	135.828	-0.606724	0.395257	0.354533	-0.40072	0.138818	0.479778	Non-Significant	61.9693	-2.6708	0.352814	3.51348221218755e-13
PanWU01x14_020200	NA hypothetical protein	-0.607783	0.0162378	0.17111	Non-Significant	2.53769	-1.69126	1.52302	NA	-0.607783	0.0162378	0.17111	Non-Significant	7.20952	5.30079	1.43039	0.000692032
PanWU01x14_020210	NA hypothetical protein	0.240482	0.387942	0.669927	Non-Significant	3.07845	-0.368724	1.36731	NA	0.240482	0.387942	0.669927	Non-Significant	5.85075	2.58887	1.05436	0.0317142
PanWU01x14_020220	NA hypothetical protein	0.534499	0.0401032	0.273825	Non-Significant	4.72007	0.366135	0.975571	NA	0.534499	0.0401032	0.273825	Non-Significant	4.66281	2.19385	1.09535	0.0877861
PanWU01x14_020230	NA LRR domain containing protein	0.347411	0.204526	0.513172	Non-Significant	0	NA	NA	NA	0.347411	0.204526	0.513172	Non-Significant	0.165555	-0.966809	4.08047	NA
PanWU01x14_020260	NA hypothetical protein	0.392859	0.147465	0.4877	Non-Significant	0	NA	NA	NA	0.392859	0.147465	0.4877	Non-Significant	0.579302	2.672	3.59375	NA
PanWU01x14_020270	NA hypothetical protein	0.347411	0.204526	0.513172	Non-Significant	0	NA	NA	NA	0.347411	0.204526	0.513172	Non-Significant	0	NA	NA	NA
PanWU01x14_020280	NA Sucrose-phosphate synthase	0.0211049	0.940489	0.977165	Non-Significant	31.5361	-0.5881	0.540271	0.535116	0.0211049	0.940489	0.977165	Non-Significant	34.0916	1.46882	0.462995	0.00422985
PanWU01x14_020290	NA hypothetical protein	0.347411	0.204526	0.513172	Non-Significant	0	NA	NA	NA	0.347411	0.204526	0.513172	Non-Significant	0	NA	NA	NA
PanWU01x14_020310	NA NB-ARC domain, LRR domain containing protein	-0.189411	0.498974	0.746441	Non-Significant	482.72	-0.329476	0.398119	0.657807	-0.189411	0.498974	0.746441	Non-Significant	142.265	-2.96604	0.246144	5.1456941905644e-32
PanWU01x14_020340	NA DEAD-box ATP-dependent RNA helicase	0.321709	0.242284	0.547603	Non-Significant	108.303	0.602748	0.551495	0.533526	0.321709	0.242284	0.547603	Non-Significant	156.238	-0.318777	0.207194	0.204633
PanWU01x14_020360	NA Eukaryotic elongation factor 2 kinase	-0.326469	0.234988	0.539727	Non-Significant	223.795	0.820507	0.462674	0.271876	-0.326469	0.234988	0.539727	Non-Significant	186.93	0.530079	0.189874	0.0130915
PanWU01x14_020370	NA hypothetical protein	0.357839	0.190349	0.513172	Non-Significant	51.9702	1.02426	0.465037	0.155197	0.357839	0.190349	0.513172	Non-Significant	64.9428	0.402488	0.331751	0.332005
PanWU01x14_020380	NA Protein kinase-like domain containing protein	0.860035	3.92101063261562e-05	0.00417731	Positive	503.402	0.17476	0.234749	0.694033	0.860035	3.92101063261562e-05	0.00417731	Positive	471.129	-0.914959	0.144989	1.88302630529124e-09
PanWU01x14_020390	NA F-box domain containing protein	-0.146712	0.601839	0.811063	Non-Significant	2060.11	0.273717	0.243126	0.518308	-0.146712	0.601839	0.811063	Non-Significant	1492.55	-0.902663	0.145715	3.83760939729053e-09
PanWU01x14_020400	NA Ribonuclease H-like domain containing protein	0.797892	0.000364418	0.0174359	Positive	3.19925	-0.218495	1.78758	NA	0.797892	0.000364418	0.0174359	Positive	0.167472	-0.965639	4.08047	NA
PanWU01x14_020410	NA hypothetical protein	-0.18473	0.509835	0.750879	Non-Significant	0.230043	-1.25719	4.08047	NA	-0.18473	0.509835	0.750879	Non-Significant	0.165602	-0.965534	4.08047	NA
PanWU01x14_020420	NA Mediator complex, subunit Med	0.221805	0.426909	0.69739	Non-Significant	748.255	-0.330587	0.219407	0.365452	0.221805	0.426909	0.69739	Non-Significant	673.346	0.266325	0.146698	0.1264
PanWU01x14_020430	NA Glyoxalase-like domain containing protein	0.106346	0.706012	0.872324	Non-Significant	191.448	-1.34977	0.673353	0.202707	0.106346	0.706012	0.872324	Non-Significant	67.0604	-0.677793	0.294689	0.0459326
PanWU01x14_020440	NA hypothetical protein	0.210162	0.452172	0.714188	Non-Significant	0	NA	NA	NA	0.210162	0.452172	0.714188	Non-Significant	0.37106	2.00452	4.02728	NA
PanWU01x14_020450	NA Dynein light chain	-0.0511578	0.856319	0.944861	Non-Significant	16.2312	0.319452	0.649464	0.80879	-0.0511578	0.856319	0.944861	Non-Significant	18.1103	-2.23543	0.628476	0.00118089
PanWU01x14_020470	NA hypothetical protein	-0.318915	0.246632	0.552071	Non-Significant	281.76	-0.467183	0.519971	0.62338	-0.318915	0.246632	0.552071	Non-Significant	84.5828	-0.706987	0.302164	0.0418881
PanWU01x14_020480	NA Zinc finger, CCCH-type	-0.51379	0.0500982	0.305058	Non-Significant	140.947	0.219978	0.296301	0.694807	-0.51379	0.0500982	0.305058	Non-Significant	130.309	-0.464331	0.244075	0.107154
PanWU01x14_020490	NA NADH:cytochrome b5 reductase (CBR)	-0.117119	0.677641	0.85744	Non-Significant	1072.35	0.448979	0.305396	0.379583	-0.117119	0.677641	0.85744	Non-Significant	1264.09	-0.794555	0.131005	8.41406742590235e-09
PanWU01x14_020510	NA Asp/Glu racemase	-0.388608	0.152288	0.493989	Non-Significant	21.2257	0.653334	0.574393	0.514125	-0.388608	0.152288	0.493989	Non-Significant	45.2504	1.49528	0.391563	0.000455995
PanWU01x14_020520	NA Mutator	-0.0653121	0.817118	0.931148	Non-Significant	604.409	-0.705756	0.278413	0.0923145	-0.0653121	0.817118	0.931148	Non-Significant	612.716	0.564441	0.141361	0.000234353
PanWU01x14_020530	NA Zinc finger, CCCH-type	-0.39957	0.140061	0.480696	Non-Significant	344.551	-0.153509	0.329546	0.820671	-0.39957	0.140061	0.480696	Non-Significant	292.751	-0.522386	0.171801	0.00634318
PanWU01x14_020540	NA hypothetical protein	0.171037	0.542211	0.772959	Non-Significant	63.903	0.319004	0.361974	0.63113	0.171037	0.542211	0.772959	Non-Significant	42.371	0.366382	0.368512	0.438474
PanWU01x14_020550	NA hypothetical protein	0.734677	0.00181051	0.0494579	Positive	186.272	0.408661	0.248621	0.315795	0.734677	0.00181051	0.0494579	Positive	178.023	0.00474276	0.246435	0.990783
PanWU01x14_020560	NA Periodic tryptophan protein	0.155843	0.579153	0.796828	Non-Significant	0.486982	-1.10049	3.26108	NA	0.155843	0.579153	0.796828	Non-Significant	0	NA	NA	NA
PanWU01x14_020570	NA hypothetical protein	-0.232556	0.404239	0.682761	Non-Significant	0.693181	-1.79931	3.59552	NA	-0.232556	0.404239	0.682761	Non-Significant	0.160211	-0.910224	4.08047	NA
PanWU01x14_020580	NA hypothetical protein	0.347411	0.204526	0.513172	Non-Significant	0	NA	NA	NA	0.347411	0.204526	0.513172	Non-Significant	0	NA	NA	NA
PanWU01x14_020590	NA zinc finger protein	0.183468	0.512779	0.752769	Non-Significant	7.44759	-2.38296	0.984225	0.111166	0.183468	0.512779	0.752769	Non-Significant	1.62742	-2.11719	1.99346	0.403827
PanWU01x14_020600	NA hypothetical protein	-0.0617133	0.82705	0.936214	Non-Significant	0.506293	0.653041	3.97625	NA	-0.0617133	0.82705	0.936214	Non-Significant	0.145273	0.962002	4.08047	NA
PanWU01x14_020610	NA F-box domain containing protein	0.276072	0.319252	0.621337	Non-Significant	117.341	-0.0128604	0.319051	0.986433	0.276072	0.319252	0.621337	Non-Significant	73.1044	-0.589464	0.315131	0.113927
PanWU01x14_020650	NA hypothetical protein	0.405007	0.134249	0.473227	Non-Significant	15.7081	-0.441479	0.753913	0.765293	0.405007	0.134249	0.473227	Non-Significant	6.04489	1.38037	1.08498	0.306312
PanWU01x14_020660	NA Pentatricopeptide repeat	0.28043	0.311356	0.615794	Non-Significant	13.5827	-0.655835	0.702679	0.607384	0.28043	0.311356	0.615794	Non-Significant	14.0095	0.762845	0.630404	0.333506
PanWU01x14_020670	NA DYW domain containing protein	-0.137259	0.62569	0.826008	Non-Significant	55.2552	0.174516	0.36713	0.81661	-0.137259	0.62569	0.826008	Non-Significant	50.8755	0.365359	0.328795	0.379507
PanWU01x14_020680	NA Early nodulin 93 ENOD93 protein	0.186647	0.505374	0.75036	Non-Significant	161.354	1.82952	0.340008	6.09588902192548e-06	0.186647	0.505374	0.75036	Non-Significant	309.688	4.07551	0.623379	4.4933542300274e-10
PanWU01x14_020690	PanPID2 Protein kinase	-0.266338	0.337298	0.635091	Non-Significant	59.7677	-0.0179468	0.382552	0.984199	-0.266338	0.337298	0.635091	Non-Significant	110.517	0.652488	0.256285	0.0251985
PanWU01x14_020700	NA Mitogen-activated protein kinase kinase kinase	0.414049	0.124953	0.462598	Non-Significant	25.9645	7.9708	1.43057	2.21365496167957e-06	0.414049	0.124953	0.462598	Non-Significant	0	NA	NA	NA
PanWU01x14_020710	NA Serine/threonine protein kinase	-0.111933	0.69125	0.864394	Non-Significant	55.072	-3.45384	0.771002	0.00039836	-0.111933	0.69125	0.864394	Non-Significant	12.6341	2.70819	0.736955	0.000773702
PanWU01x14_020770	NA Serine/threonine protein kinase	-0.465629	0.0802578	0.383107	Non-Significant	392.536	-0.171794	0.404203	0.837633	-0.465629	0.0802578	0.383107	Non-Significant	132.974	-2.92977	0.279513	2.01164368656536e-24
PanWU01x14_020780	NA Heat shock protein DnaJ, cysteine-rich domain containing protein	-0.664872	0.00684359	0.106302	Non-Significant	55.2766	0.0270765	0.35293	0.974947	-0.664872	0.00684359	0.106302	Non-Significant	52.7127	-0.181731	0.33437	0.69269
PanWU01x14_020790	NA hypothetical protein	-0.439697	0.101004	0.422101	Non-Significant	11.6598	0.171025	0.632259	0.90324	-0.439697	0.101004	0.422101	Non-Significant	9.93915	0.159533	0.715962	0.880028
PanWU01x14_020800	NA hypothetical protein	0.206053	0.461263	0.720137	Non-Significant	6.70242	-1.76226	1.02811	0.290844	0.206053	0.461263	0.720137	Non-Significant	1.37259	2.7431	2.50573	0.387432
PanWU01x14_020810	NA hypothetical protein	0.0510643	0.856579	0.944861	Non-Significant	1.5314	1.79375	2.08408	NA	0.0510643	0.856579	0.944861	Non-Significant	1.05491	0.117302	2.41597	0.975852
PanWU01x14_020820	NA hypothetical protein	0.0436549	0.877232	0.954556	Non-Significant	0.527694	0.578564	3.92678	NA	0.0436549	0.877232	0.954556	Non-Significant	0.682109	1.51079	2.82484	NA
PanWU01x14_020830	NA hypothetical protein	-0.0513113	0.855892	0.944725	Non-Significant	0.458259	-2.42295	4.01667	NA	-0.0513113	0.855892	0.944725	Non-Significant	0	NA	NA	NA
PanWU01x14_020840	NA hypothetical protein	-0.595995	0.0190411	0.186794	Non-Significant	9.26245	0.98948	0.843774	0.49918	-0.595995	0.0190411	0.186794	Non-Significant	6.86042	-3.66067	1.14005	0.00374781
PanWU01x14_020850	NA LRR domain containing protein	0.0414574	0.883372	0.957696	Non-Significant	0.431981	0.548772	4.03885	NA	0.0414574	0.883372	0.957696	Non-Significant	0.331347	-1.85492	4.03875	NA
PanWU01x14_020860	NA hypothetical protein	0.0349875	0.901484	0.965484	Non-Significant	17.1668	-0.552761	1.03809	0.790985	0.0349875	0.901484	0.965484	Non-Significant	65.719	0.82851	0.310983	0.0185088
PanWU01x14_020870	NA hypothetical protein	0.0200649	0.943417	0.978485	Non-Significant	91.7761	-0.144589	0.713936	0.928087	0.0200649	0.943417	0.978485	Non-Significant	130.162	0.719382	0.24029	0.00729962
PanWU01x14_020880	NA hypothetical protein	0.230274	0.408997	0.686281	Non-Significant	23.3575	-0.813584	0.875286	0.609396	0.230274	0.408997	0.686281	Non-Significant	89.9897	0.58548	0.314471	0.115787
PanWU01x14_020910	NA 1,4-alpha-glucan-branching enzyme	0.040286	0.886648	0.958928	Non-Significant	4.43192	-0.582005	1.02518	NA	0.040286	0.886648	0.958928	Non-Significant	39.435	4.50195	0.591536	2.59665532814253e-13
PanWU01x14_020920	NA hypothetical protein	0.0358066	0.899188	0.964524	Non-Significant	0	NA	NA	NA	0.0358066	0.899188	0.964524	Non-Significant	0.312564	-0.00530849	4.08047	NA
PanWU01x14_020940	NA Major facilitator	0.178713	0.52395	0.760098	Non-Significant	51.3797	-2.96414	0.748899	0.00268087	0.178713	0.52395	0.760098	Non-Significant	38.6365	0.425208	0.41901	0.427689
PanWU01x14_020950	NA hypothetical protein	0.0142753	0.959729	0.98512	Non-Significant	4.06969	1.57322	1.3339	NA	0.0142753	0.959729	0.98512	Non-Significant	1.64923	1.20634	1.8975	0.639367
PanWU01x14_020960	NA hypothetical protein	-0.616385	0.0144015	0.160758	Non-Significant	11.8022	-2.06912	1.39289	0.374093	-0.616385	0.0144015	0.160758	Non-Significant	49.4322	0.433579	0.372847	0.355438
PanWU01x14_020970	NA hypothetical protein	-0.341321	0.21311	0.522253	Non-Significant	6.6467	-0.171573	0.906087	0.933219	-0.341321	0.21311	0.522253	Non-Significant	11.8444	0.529802	0.668223	0.548573
PanWU01x14_020980	NA Major facilitator	-0.583863	0.0222993	0.201958	Non-Significant	528.762	0.369295	0.416933	0.629163	-0.583863	0.0222993	0.201958	Non-Significant	1275.21	-0.720606	0.141744	1.79990176777427e-06
PanWU01x14_020990	NA hypothetical protein	0.570236	0.0264479	0.221545	Non-Significant	27.0175	-1.67798	0.849312	0.211617	0.570236	0.0264479	0.221545	Non-Significant	25.1308	0.357877	0.482495	0.577737
PanWU01x14_021000	NA hypothetical protein	0.102563	0.716062	0.877836	Non-Significant	3.21195	-1.22164	1.2975	NA	0.102563	0.716062	0.877836	Non-Significant	7.10611	-1.2322	0.881661	0.255292
PanWU01x14_021010	NA Major facilitator	-0.239319	0.39031	0.672148	Non-Significant	276.799	-1.32669	0.400325	0.0182487	-0.239319	0.39031	0.672148	Non-Significant	457.516	-1.13856	0.173325	3.68350584403737e-10
PanWU01x14_021030	NA SAC3/GANP/THP	0.00423235	0.988056	0.995909	Non-Significant	299.78	0.241571	0.421931	0.77086	0.00423235	0.988056	0.995909	Non-Significant	326.677	0.640494	0.162839	0.000295131
PanWU01x14_021040	NA Gag-Pol polyprotein/retrotransposon	0.449032	0.0931466	0.408915	Non-Significant	99.3442	0.131332	0.427213	0.888178	0.449032	0.0931466	0.408915	Non-Significant	73.2247	-0.0819199	0.301515	0.854721
PanWU01x14_021050	NA Eukaryotic rRNA processing	-0.308737	0.262871	0.568523	Non-Significant	1212.82	0.0537399	0.242753	0.920846	-0.308737	0.262871	0.568523	Non-Significant	893.814	-0.0754692	0.136605	0.687569
PanWU01x14_021060	NA hypothetical protein	0.0385532	0.891496	0.961001	Non-Significant	0.275943	-1.83905	4.06141	NA	0.0385532	0.891496	0.961001	Non-Significant	2.56743	-1.38955	1.48501	0.469654
PanWU01x14_021080	NA Tyrosine-protein kinase	-0.240695	0.38751	0.669643	Non-Significant	286.829	3.97319	0.646312	7.74190389641107e-08	-0.240695	0.38751	0.669643	Non-Significant	0.341871	-1.89425	4.03527	NA
PanWU01x14_021120	PanMYB73 MYB transcription factor	0.454084	0.0890787	0.400745	Non-Significant	565.678	-0.539311	0.307077	0.277273	0.454084	0.0890787	0.400745	Non-Significant	344.144	0.489533	0.19816	0.0305384
PanWU01x14_021130	NA hypothetical protein	0.116016	0.680528	0.859254	Non-Significant	10.8343	-0.657317	0.865704	0.687449	0.116016	0.680528	0.859254	Non-Significant	10.8641	0.212377	0.699295	0.836439
PanWU01x14_021140	NA hypothetical protein	0.347411	0.204526	0.513172	Non-Significant	0	NA	NA	NA	0.347411	0.204526	0.513172	Non-Significant	0	NA	NA	NA
PanWU01x14_021160	NA Tetrahydrofolate dehydrogenase/cyclohydrolase	-0.55576	0.0314695	0.241342	Non-Significant	62.1587	0.499827	0.337127	0.375037	-0.55576	0.0314695	0.241342	Non-Significant	65.3064	0.766848	0.299077	0.0240355
PanWU01x14_021170	NA hypothetical protein	0.0521624	0.853525	0.943863	Non-Significant	5.44566	-1.40374	1.04243	NA	0.0521624	0.853525	0.943863	Non-Significant	29.6626	-0.478134	0.506727	0.465517
PanWU01x14_021180	NA Cdk-activating kinase assembly factor	0.433143	0.10679	0.432314	Non-Significant	2285.79	-0.239276	0.207342	0.507046	0.433143	0.10679	0.432314	Non-Significant	2351.65	0.030002	0.120427	0.866532
PanWU01x14_021190	NA Tetratricopeptide-like helical domain containing protein	0.539468	0.037944	0.266311	Non-Significant	70.1036	-0.271313	0.379112	0.707143	0.539468	0.037944	0.266311	Non-Significant	56.456	-0.0463317	0.339749	0.926477
PanWU01x14_021200	PanSBT42 Subtilase	-0.713599	0.00281281	0.0640284	Non-Significant	1280	0.62725	0.512297	0.477182	-0.713599	0.00281281	0.0640284	Non-Significant	1507.17	-2.35834	0.154057	3.59613173833422e-51
PanWU01x14_021210	NA Nucleotide-binding alpha-beta plait domain containing protein	-0.0572727	0.83934	0.937299	Non-Significant	119.169	0.200561	0.312478	0.739952	-0.0572727	0.83934	0.937299	Non-Significant	170.629	-0.585478	0.200559	0.00907728
PanWU01x14_021220	NA hypothetical protein	-0.370161	0.174436	0.513172	Non-Significant	0	NA	NA	NA	-0.370161	0.174436	0.513172	Non-Significant	1.56101	-0.168417	2.10429	0.957945
PanWU01x14_021230	NA Myb/SANT-like domain containing protein	-0.167403	0.550952	0.778604	Non-Significant	497.917	-0.269604	0.314972	0.644331	-0.167403	0.550952	0.778604	Non-Significant	461.833	0.222933	0.14574	0.207667
PanWU01x14_021240	NA hypothetical protein	-0.220276	0.430185	0.697957	Non-Significant	0	NA	NA	NA	-0.220276	0.430185	0.697957	Non-Significant	0	NA	NA	NA
PanWU01x14_021270	NA hypothetical protein	0.414395	0.124606	0.462171	Non-Significant	0.815388	-2.00398	2.86188	NA	0.414395	0.124606	0.462171	Non-Significant	0.163633	-0.881476	4.08047	NA
PanWU01x14_021280	NA hypothetical protein	0.217793	0.435531	0.701967	Non-Significant	8.1883	-0.362384	0.804392	0.827356	0.217793	0.435531	0.701967	Non-Significant	17.4556	2.81127	0.653515	6.63958659229973e-05
PanWU01x14_021290	NA Tyrosine-protein kinase	0.00917057	0.974124	0.991087	Non-Significant	0	NA	NA	NA	0.00917057	0.974124	0.991087	Non-Significant	0.171436	0.954995	4.08047	NA
PanWU01x14_021300	NA hypothetical protein	-0.220276	0.430185	0.697957	Non-Significant	0.231159	-1.27239	4.08047	NA	-0.220276	0.430185	0.697957	Non-Significant	0.311508	-0.00566059	4.08047	NA
PanWU01x14_021310	NA hypothetical protein	0.594269	0.0194809	0.189257	Non-Significant	6.2977	-1.67414	1.02032	0.316782	0.594269	0.0194809	0.189257	Non-Significant	1.76118	-0.968018	1.86918	0.7085
PanWU01x14_021320	NA hypothetical protein	-0.260577	0.348242	0.641842	Non-Significant	1.02175	-2.41598	2.66621	NA	-0.260577	0.348242	0.641842	Non-Significant	1.31841	3.83831	2.15366	0.134333
PanWU01x14_021330	NA PGG domain containing protein	0.566393	0.0277174	0.226451	Non-Significant	534.435	-0.826855	0.308201	0.0713315	0.566393	0.0277174	0.226451	Non-Significant	5617.68	3.88756	0.110497	8.43858580619336e-268
PanWU01x14_021350	NA DYW domain containing protein	0.0505249	0.85808	0.945579	Non-Significant	180.449	-0.0869078	0.331666	0.906476	0.0505249	0.85808	0.945579	Non-Significant	214.39	-0.31472	0.20337	0.201793
PanWU01x14_021360	NA hypothetical protein	-0.0463467	0.86972	0.951532	Non-Significant	163.718	-0.544377	0.403191	0.427135	-0.0463467	0.86972	0.951532	Non-Significant	167.897	-0.624751	0.243654	0.0240345
PanWU01x14_021370	NA Ubiquitin-fold modifier-conjugating enzyme	-0.0791477	0.779183	0.91221	Non-Significant	1139.95	-0.778189	0.401839	0.22157	-0.0791477	0.779183	0.91221	Non-Significant	1288.83	-0.281309	0.162818	0.148181
PanWU01x14_021380	NA hypothetical protein	0.33579	0.2211	0.529207	Non-Significant	0	NA	NA	NA	0.33579	0.2211	0.529207	Non-Significant	0	NA	NA	NA
PanWU01x14_021390	NA hypothetical protein	-0.244399	0.380021	0.663852	Non-Significant	0	NA	NA	NA	-0.244399	0.380021	0.663852	Non-Significant	0	NA	NA	NA
PanWU01x14_021400	NA hypothetical protein	-0.521924	0.0459755	0.291958	Non-Significant	0.274011	-1.82854	4.06151	NA	-0.521924	0.0459755	0.291958	Non-Significant	0	NA	NA	NA
PanWU01x14_021450	NA hypothetical protein	0.0739031	0.793513	0.920004	Non-Significant	13.0339	0.718487	0.929804	0.680875	0.0739031	0.793513	0.920004	Non-Significant	13.9872	0.783341	0.701528	0.377093
PanWU01x14_021460	NA Spastin	0.330747	0.228549	0.533071	Non-Significant	2036.37	0.169784	0.612774	0.900393	0.330747	0.228549	0.533071	Non-Significant	2067.61	-0.405828	0.166148	0.0327412
PanWU01x14_021470	NA Ulp1 protease family, C-terminal catalytic domain containing protein	0.247128	0.374553	0.663852	Non-Significant	7.84169	-2.49668	1.11881	0.148497	0.247128	0.374553	0.663852	Non-Significant	7.91626	1.91337	0.925897	0.076934
PanWU01x14_021480	NA hypothetical protein	0.347411	0.204526	0.513172	Non-Significant	0	NA	NA	NA	0.347411	0.204526	0.513172	Non-Significant	0	NA	NA	NA
PanWU01x14_021490	NA KDPG/KHG aldolase	0.368728	0.17624	0.513172	Non-Significant	68.8877	0.144314	0.550701	0.906476	0.368728	0.17624	0.513172	Non-Significant	39.6562	0.531025	0.373841	0.2465
PanWU01x14_021500	NA hypothetical protein	-0.227303	0.415235	0.691042	Non-Significant	1.06705	0.456637	2.69416	NA	-0.227303	0.415235	0.691042	Non-Significant	1.25553	-0.0948058	2.07881	0.977456
PanWU01x14_021510	NA Glucoamylase	-0.312178	0.257311	0.563141	Non-Significant	27.9335	0.779638	0.695872	0.520682	-0.312178	0.257311	0.563141	Non-Significant	17.2322	-0.404726	0.556225	0.586176
PanWU01x14_021520	NA Coatomer beta subunit	-0.512245	0.0509108	0.307235	Non-Significant	154.627	0.238856	0.306242	0.678436	-0.512245	0.0509108	0.307235	Non-Significant	251.444	-0.407626	0.173615	0.0410793
PanWU01x14_021540	NA hypothetical protein	0.118965	0.672818	0.855157	Non-Significant	0	NA	NA	NA	0.118965	0.672818	0.855157	Non-Significant	0	NA	NA	NA
PanWU01x14_021560	NA hypothetical protein	0.347411	0.204526	0.513172	Non-Significant	0	NA	NA	NA	0.347411	0.204526	0.513172	Non-Significant	0	NA	NA	NA
PanWU01x14_021580	NA Cytochrome P450, E-class, group I	0.188336	0.501459	0.747838	Non-Significant	712.09	-0.262212	0.231386	0.515247	0.188336	0.501459	0.747838	Non-Significant	618.437	0.697169	0.147146	9.60956194498806e-06
PanWU01x14_021590	NA hypothetical protein	-0.0495372	0.860829	0.947178	Non-Significant	118.086	0.214267	0.330754	0.737427	-0.0495372	0.860829	0.947178	Non-Significant	156.369	0.877887	0.219005	0.000220447
PanWU01x14_021600	NA hypothetical protein	0.347411	0.204526	0.513172	Non-Significant	0	NA	NA	NA	0.347411	0.204526	0.513172	Non-Significant	0	NA	NA	NA
PanWU01x14_021610	NA hypothetical protein	0.491437	0.062823	0.339856	Non-Significant	0.667606	-3.01067	3.49299	NA	0.491437	0.062823	0.339856	Non-Significant	0.31039	-0.00364813	4.08047	NA
PanWU01x14_021620	NA WD repeat containing protein	-0.243145	0.382547	0.665711	Non-Significant	291.272	0.446792	0.303817	0.379446	-0.243145	0.382547	0.665711	Non-Significant	424.757	0.278189	0.168007	0.168496
PanWU01x14_021630	NA Cystatin	0.738946	0.00164792	0.0462157	Positive	1132.34	0.698831	0.253471	0.0619301	0.738946	0.00164792	0.0462157	Positive	949.627	-0.409751	0.125414	0.00312832
PanWU01x14_021640	PanNFYC5 Nuclear transcription factor Y subunit C	0.0150811	0.957458	0.984359	Non-Significant	917.07	-0.431717	0.31356	0.416492	0.0150811	0.957458	0.984359	Non-Significant	653.465	0.376457	0.130881	0.0102753
PanWU01x14_021650	NA hypothetical protein	0.57475	0.025014	0.214681	Non-Significant	2.46313	-4.90039	1.89366	NA	0.57475	0.025014	0.214681	Non-Significant	2.09698	4.5119	1.88242	0.0366235
PanWU01x14_021670	NA hypothetical protein	0.333069	0.2251	0.529207	Non-Significant	16.0612	0.385079	1.23093	0.885984	0.333069	0.2251	0.529207	Non-Significant	26.3728	-0.445912	0.48794	0.481209
PanWU01x14_021690	PanAOC1 Allene oxide cyclase	-0.153528	0.584872	0.800234	Non-Significant	5680.9	0.308448	0.253839	0.48027	-0.153528	0.584872	0.800234	Non-Significant	5832.49	-0.158646	0.136833	0.357129
PanWU01x14_021700	NA hypothetical protein	0.219018	0.43289	0.700005	Non-Significant	0.879947	-2.15934	2.73044	NA	0.219018	0.43289	0.700005	Non-Significant	0.165263	-0.959995	4.08047	NA
PanWU01x14_021710	NA hypothetical protein	0.327994	0.232681	0.537024	Non-Significant	401.846	-0.390279	0.452255	0.640852	0.327994	0.232681	0.537024	Non-Significant	484.126	0.81476	0.203054	0.000216982
PanWU01x14_021720	NA mental retardation GTPase activating protein	0.788784	0.000473987	0.0208378	Positive	14.4044	0.621095	0.745312	0.654914	0.788784	0.000473987	0.0208378	Positive	10.1978	1.75197	0.737313	0.0384923
PanWU01x14_021730	NA hypothetical protein	0.63688	0.0106712	0.136808	Non-Significant	1.72329	0.056894	2.41792	NA	0.63688	0.0106712	0.136808	Non-Significant	0.605892	2.73314	3.16073	NA
PanWU01x14_021740	NA acclimation of photosynthesis to environment	0.132553	0.637695	0.833649	Non-Significant	98.8108	-0.239649	0.405586	0.762866	0.132553	0.637695	0.833649	Non-Significant	117.027	0.876311	0.235908	0.000670327
PanWU01x14_021750	NA hypothetical protein	0.164346	0.558351	0.783505	Non-Significant	35.246	0.161416	0.444993	0.865236	0.164346	0.558351	0.783505	Non-Significant	32.8966	0.834812	0.426243	0.0960229
PanWU01x14_021760	NA hypothetical protein	0.374892	0.168565	0.513172	Non-Significant	214.582	-0.0126774	0.276222	0.984585	0.374892	0.168565	0.513172	Non-Significant	152.762	1.69557	0.220758	1.54008431910823e-13
PanWU01x14_021770	NA Zinc-finger domain containing protein	-0.131535	0.640303	0.835022	Non-Significant	210.779	0.190859	0.428717	0.8297	-0.131535	0.640303	0.835022	Non-Significant	400.895	-0.0987138	0.156039	0.641039
PanWU01x14_021780	NA Peptidase S54, rhomboid	-0.0245729	0.93073	0.975748	Non-Significant	5.25199	0.65867	1.71139	NA	-0.0245729	0.93073	0.975748	Non-Significant	0.853348	-1.9033	2.62243	0.587116
PanWU01x14_021790	NA AWPM-19-like	-0.290581	0.29341	0.599212	Non-Significant	16.4228	1.56619	0.689386	0.140224	-0.290581	0.29341	0.599212	Non-Significant	6.63116	-1.62538	0.979638	0.16748
PanWU01x14_021800	NA Regulator of chromosome condensation	-0.00251401	0.992905	0.997617	Non-Significant	580.805	0.428897	0.386275	0.525674	-0.00251401	0.992905	0.997617	Non-Significant	694.938	0.31177	0.133344	0.0420334
PanWU01x14_021810	NA 14-3-3 protein	-0.304055	0.270555	0.576834	Non-Significant	7138.81	0.492349	0.246984	0.206216	-0.304055	0.270555	0.576834	Non-Significant	6994.95	-0.524985	0.139238	0.000545998
PanWU01x14_021820	NA hypothetical protein	0.286586	0.300399	0.60538	Non-Significant	6.89735	-0.484412	0.878513	0.780985	0.286586	0.300399	0.60538	Non-Significant	0.85407	-0.420328	2.60408	0.913196
PanWU01x14_021830	NA Cytochrome c oxidase biogenesis protein Cmc1-like	-0.166759	0.552506	0.779752	Non-Significant	181.217	0.915204	0.434681	0.178004	-0.166759	0.552506	0.779752	Non-Significant	218.359	0.569841	0.1953	0.00911386
PanWU01x14_021840	NA T-complex protein 1, zeta subunit	-0.304534	0.269762	0.576058	Non-Significant	2521.91	0.352205	0.252765	0.410379	-0.304534	0.269762	0.576058	Non-Significant	3431.96	-0.643301	0.118252	2.88111357243692e-07
PanWU01x14_021880	NA Coatomer beta subunit	0.1763	0.529661	0.764093	Non-Significant	1740.77	-0.47402	0.338467	0.408176	0.1763	0.529661	0.764093	Non-Significant	2598.58	0.130668	0.119249	0.386951
PanWU01x14_021890	NA hypothetical protein	0.403435	0.135913	0.47535	Non-Significant	0.335499	-2.03289	4.05003	NA	0.403435	0.135913	0.47535	Non-Significant	1.01386	-0.974922	2.43272	0.778328
PanWU01x14_021900	NA hypothetical protein	0.39067	0.149935	0.490891	Non-Significant	5.87007	-0.257944	1.03732	0.911103	0.39067	0.149935	0.490891	Non-Significant	8.0471	0.311452	0.826218	0.792314
PanWU01x14_021910	NA Flavodoxin-like	-0.0841864	0.765478	0.904858	Non-Significant	327.077	0.258864	0.361679	0.707143	-0.0841864	0.765478	0.904858	Non-Significant	450.321	-0.170495	0.141659	0.336446
PanWU01x14_021920	NA Ribosomal protein PSRP-3/Ycf	-0.418456	0.120585	0.455068	Non-Significant	133.208	0.760988	0.345272	0.154686	-0.418456	0.120585	0.455068	Non-Significant	201.21	-0.143718	0.206474	0.604
PanWU01x14_021930	NA Vacuolar protein sorting-associated protein	-0.185153	0.508848	0.750879	Non-Significant	12.6598	-0.312817	0.609464	0.799646	-0.185153	0.508848	0.750879	Non-Significant	12.5896	1.2736	0.639107	0.0895854
PanWU01x14_021940	NA Vacuolar protein sorting-associated protein	0.157491	0.575096	0.794681	Non-Significant	5.16279	-0.543428	1.1989	NA	0.157491	0.575096	0.794681	Non-Significant	2.82848	0.505585	1.26369	0.778499
PanWU01x14_021950	NA UV excision repair protein Rad	0.373063	0.170819	0.513172	Non-Significant	2324.08	0.188785	0.196448	0.595064	0.373063	0.170819	0.513172	Non-Significant	2568.78	0.084286	0.108669	0.558616
PanWU01x14_021960	NA Zinc finger, CCCH-type	0.470746	0.0765547	0.374103	Non-Significant	2848.79	-0.397069	0.307321	0.4494	0.470746	0.0765547	0.374103	Non-Significant	2055.54	-0.388879	0.113386	0.00182755
PanWU01x14_021980	NA hypothetical protein	0.327936	0.232767	0.537108	Non-Significant	0	NA	NA	NA	0.327936	0.232767	0.537108	Non-Significant	0.172061	0.957815	4.08047	NA
PanWU01x14_022000	PanCYP17 Cytochrome P450	0.534624	0.0400481	0.273675	Non-Significant	376.181	-0.360002	0.293273	0.475971	0.534624	0.0400481	0.273675	Non-Significant	201.903	-2.04749	0.224257	9.66837222556282e-19
PanWU01x14_022010	NA hypothetical protein	0.230571	0.408376	0.685762	Non-Significant	1.03454	-2.40738	2.71313	NA	0.230571	0.408376	0.685762	Non-Significant	0.343923	1.89502	4.03453	NA
PanWU01x14_022030	NA hypothetical protein	0.347411	0.204526	0.513172	Non-Significant	0.138332	-1.28501	4.08047	NA	0.347411	0.204526	0.513172	Non-Significant	0.339532	-1.88479	4.03597	NA
PanWU01x14_022040	NA hypothetical protein	0.599773	0.0181052	0.181456	Non-Significant	1.53035	-1.26479	1.76442	NA	0.599773	0.0181052	0.181456	Non-Significant	0.50413	-0.897088	3.46349	NA
PanWU01x14_022050	NA LOB domain-containing protein	0.935226	3.15850634555638e-07	0.000131103	Positive	603.932	-1.04277	0.540075	0.223114	0.935226	3.15850634555638e-07	0.000131103	Positive	461.382	2.22212	0.164937	7.98171568714037e-40
PanWU01x14_022060	NA Vacuolar protein sorting-associated protein	0.252638	0.363647	0.655381	Non-Significant	124.929	-0.227969	0.30998	0.697866	0.252638	0.363647	0.655381	Non-Significant	99.8297	0.413739	0.258545	0.184788
PanWU01x14_022070	NA hypothetical protein	0.32544	0.236554	0.541312	Non-Significant	0.2317	-1.26165	4.08047	NA	0.32544	0.236554	0.541312	Non-Significant	0	NA	NA	NA
PanWU01x14_022080	NA hypothetical protein	-0.0222347	0.937309	0.975982	Non-Significant	0.642455	1.17364	3.71052	NA	-0.0222347	0.937309	0.975982	Non-Significant	3.53468	4.22737	1.59322	0.0190402
PanWU01x14_022100	NA hydroxyproline-rich glycoprotein family protein	-0.0583057	0.836478	0.937299	Non-Significant	0	NA	NA	NA	-0.0583057	0.836478	0.937299	Non-Significant	0	NA	NA	NA
PanWU01x14_022120	NA Late embryogenesis abundant (LEA) hydroxyproline-rich glycoprotein family	0.174438	0.534087	0.76743	Non-Significant	1.03705	3.33353	3.17477	NA	0.174438	0.534087	0.76743	Non-Significant	4.96178	5.74958	1.52615	0.000552282
PanWU01x14_022130	NA hypothetical protein	0.0929152	0.741889	0.892148	Non-Significant	112.9	0.573931	0.374395	0.355189	0.0929152	0.741889	0.892148	Non-Significant	160.822	0.846416	0.214283	0.000276653
PanWU01x14_022140	NA Protein trichome birefringence-like	-0.619563	0.0137652	0.157433	Non-Significant	816.045	-0.0690733	0.241077	0.896173	-0.619563	0.0137652	0.157433	Non-Significant	1055.13	-0.79127	0.152521	1.06778688084915e-06
PanWU01x14_022150	NA 50S Ribosomal protein	0.463749	0.0816501	0.386324	Non-Significant	365.116	1.05608	0.3411	0.0304605	0.463749	0.0816501	0.386324	Non-Significant	333.685	0.408629	0.172771	0.0394865
PanWU01x14_022160	NA hypothetical protein	-0.412703	0.126308	0.463387	Non-Significant	141.643	0.606988	0.49074	0.471711	-0.412703	0.126308	0.463387	Non-Significant	133.251	1.09081	0.234016	1.36695685476756e-05
PanWU01x14_022170	NA Tetratricopeptide repeat (TPR)-like superfamily protein	-0.271508	0.327642	0.627088	Non-Significant	218.058	0.733518	0.518966	0.401937	-0.271508	0.327642	0.627088	Non-Significant	352.641	-0.837061	0.175634	8.39971932722553e-06
PanWU01x14_022180	NA hypothetical protein	-0.391539	0.148951	0.489575	Non-Significant	6.11706	-0.00857628	0.895313	0.996996	-0.391539	0.148951	0.489575	Non-Significant	5.44813	0.105921	0.935075	0.938968
PanWU01x14_022190	NA hypothetical protein	-0.460108	0.0843952	0.391716	Non-Significant	3.62137	0.57897	1.13879	NA	-0.460108	0.0843952	0.391716	Non-Significant	4.2599	0.623322	1.09155	0.676303
PanWU01x14_022200	NA hypothetical protein	-0.0583057	0.836478	0.937299	Non-Significant	0.296453	1.54351	4.03942	NA	-0.0583057	0.836478	0.937299	Non-Significant	0	NA	NA	NA
PanWU01x14_022210	PanDALL6 Fungal lipase-like domain containing protein	0.733967	0.00183876	0.0498913	Positive	83.6118	0.402775	0.373593	0.540819	0.733967	0.00183876	0.0498913	Positive	117.753	-2.08515	0.293722	1.04935861048188e-11
PanWU01x14_022220	NA hypothetical protein	0.210132	0.452239	0.714188	Non-Significant	0.733173	1.58136	2.9162	NA	0.210132	0.452239	0.714188	Non-Significant	2.96646	-0.0284005	1.24822	0.98913
PanWU01x14_022230	NA hypothetical protein	0.555378	0.0316111	0.241704	Non-Significant	9.51307	-3.27511	1.25554	0.0820468	0.555378	0.0316111	0.241704	Non-Significant	1.92042	0.926572	1.55484	0.662289
PanWU01x14_022240	NA Transmembrane protein	0.347411	0.204526	0.513172	Non-Significant	0	NA	NA	NA	0.347411	0.204526	0.513172	Non-Significant	0	NA	NA	NA
PanWU01x14_022260	NA Thiamine pyrophosphate enzyme, N-terminal TPP-binding domain containing protein	-0.198479	0.478248	0.732194	Non-Significant	624.627	-0.0286301	0.314127	0.969522	-0.198479	0.478248	0.732194	Non-Significant	1103.94	1.42512	0.174882	4.0088099341187e-15
PanWU01x14_022270	NA Transmembrane protein	0.138866	0.62161	0.823618	Non-Significant	68.285	0.331342	0.603064	0.781917	0.138866	0.62161	0.823618	Non-Significant	89.8283	0.654147	0.264716	0.0304856
PanWU01x14_022280	NA Lipase	0.150378	0.592688	0.805019	Non-Significant	551.868	0.424898	0.267056	0.334099	0.150378	0.592688	0.805019	Non-Significant	450.961	0.177674	0.173309	0.422259
PanWU01x14_022290	NA hypothetical protein	0.395373	0.144661	0.486572	Non-Significant	2.57024	-0.53612	1.46074	NA	0.395373	0.144661	0.486572	Non-Significant	5.13513	1.49343	1.13279	0.287157
PanWU01x14_022300	NA hypothetical protein	0.399846	0.139761	0.480674	Non-Significant	2.31043	1.79776	1.87461	NA	0.399846	0.139761	0.480674	Non-Significant	1.72928	1.30806	1.768	0.578846
PanWU01x14_022310	PanCLE8 CLAVATA3/ESR (CLE)-related protein	-0.0381808	0.892539	0.961327	Non-Significant	1.00249	0.462784	3.27936	NA	-0.0381808	0.892539	0.961327	Non-Significant	74.7904	4.85037	0.880212	1.97927138010432e-07
PanWU01x14_022320	NA hypothetical protein	0.526613	0.0437163	0.284855	Non-Significant	25.1461	-0.735693	0.603992	0.478886	0.526613	0.0437163	0.284855	Non-Significant	34.7051	0.767292	0.403232	0.107052
PanWU01x14_022330	NA hypothetical protein	0.0405657	0.885865	0.958565	Non-Significant	6.08489	-0.372017	1.18586	0.885704	0.0405657	0.885865	0.958565	Non-Significant	2.84403	2.90942	1.56051	0.115216
PanWU01x14_022350	NA hypothetical protein	0.290318	0.293868	0.599611	Non-Significant	0.285624	-0.328638	4.08047	NA	0.290318	0.293868	0.599611	Non-Significant	13.5476	4.27447	0.930187	1.84770357595172e-05
PanWU01x14_022360	PanCLE2 CLAVATA3/ESR (CLE)-related protein	0.0947149	0.737051	0.889544	Non-Significant	61.2319	1.21925	1.94117	0.745885	0.0947149	0.737051	0.889544	Non-Significant	149.568	7.48568	0.68399	1.51583347221327e-26
PanWU01x14_022370	NA hypothetical protein	0.263008	0.3436	0.637701	Non-Significant	0.458339	-2.42336	4.01666	NA	0.263008	0.3436	0.637701	Non-Significant	2.01753	4.463	2.09681	0.0673993
PanWU01x14_022380	NA hypothetical protein	-0.339505	0.215713	0.525569	Non-Significant	30.6033	0.300212	0.947772	0.884848	-0.339505	0.215713	0.525569	Non-Significant	30.6143	-1.40947	0.420951	0.00240161
PanWU01x14_022390	NA hypothetical protein	-0.132383	0.63813	0.833952	Non-Significant	316.109	0.607099	0.574224	0.54975	-0.132383	0.63813	0.833952	Non-Significant	402.07	0.351642	0.150104	0.0415983
PanWU01x14_022400	NA Transferase	-0.734193	0.00182972	0.0497852	Negative	79.6715	0.0100381	0.347562	0.990007	-0.734193	0.00182972	0.0497852	Negative	99.1522	0.529398	0.330197	0.183979
PanWU01x14_022410	NA Magnesium chelatase, ATPase subunit I	0.773995	0.000708045	0.0271993	Positive	118.54	0.534479	0.301283	0.271602	0.773995	0.000708045	0.0271993	Positive	191.951	0.668862	0.223185	0.00723537
PanWU01x14_022420	NA Dihydroneopterin triphosphate diphosphatase	-0.36102	0.186154	0.513172	Non-Significant	160.834	0.239518	0.280378	0.644769	-0.36102	0.186154	0.513172	Non-Significant	217.736	0.329766	0.192197	0.151452
PanWU01x14_022430	NA Dihydroneopterin triphosphate diphosphatase	-0.463045	0.0821757	0.387452	Non-Significant	5.24972	-1.73979	1.24047	NA	-0.463045	0.0821757	0.387452	Non-Significant	5.92963	1.1644	0.970251	0.338007
PanWU01x14_022440	NA Dihydroneopterin triphosphate diphosphatase	-0.475848	0.0729865	0.365466	Non-Significant	266.884	0.413345	0.304489	0.423865	-0.475848	0.0729865	0.365466	Non-Significant	233.658	-0.544505	0.192583	0.0118416
PanWU01x14_022450	NA Dihydroneopterin triphosphate diphosphatase	0.185484	0.508077	0.750879	Non-Significant	253.542	0.482178	0.374199	0.450596	0.185484	0.508077	0.750879	Non-Significant	300.448	-0.0732105	0.183424	0.779033
PanWU01x14_022460	NA TCP transcription factor	0.197547	0.480359	0.733787	Non-Significant	8.0298	0.600156	1.11812	0.788788	0.197547	0.480359	0.733787	Non-Significant	8.67108	0.207077	0.785689	0.859166
PanWU01x14_022470	NA IQ motif, EF-hand binding site	-0.216059	0.439286	0.704114	Non-Significant	573.405	0.0710635	0.261603	0.902655	-0.216059	0.439286	0.704114	Non-Significant	601.15	-0.667699	0.143496	1.41973071920463e-05
PanWU01x14_022480	NA hypothetical protein	0.17719	0.52755	0.762342	Non-Significant	2.8773	-1.17918	1.78782	NA	0.17719	0.52755	0.762342	Non-Significant	0.791978	-0.735282	2.67087	0.852797
PanWU01x14_022490	NA hypothetical protein	0.347411	0.204526	0.513172	Non-Significant	0	NA	NA	NA	0.347411	0.204526	0.513172	Non-Significant	0	NA	NA	NA
PanWU01x14_022500	NA 43kDa postsynaptic protein	0.314116	0.25421	0.560061	Non-Significant	28.108	0.064766	0.459859	0.950259	0.314116	0.25421	0.560061	Non-Significant	31.478	-0.255753	0.444984	0.674437
PanWU01x14_022510	NA hypothetical protein	-0.369543	0.175212	0.513172	Non-Significant	0.147065	0.628413	4.08047	NA	-0.369543	0.175212	0.513172	Non-Significant	1.04225	-0.905781	2.41133	0.793127
PanWU01x14_022520	NA Parvalbumin	0.714566	0.00275884	0.0636644	Non-Significant	521.483	-0.650616	0.448021	0.386132	0.714566	0.00275884	0.0636644	Non-Significant	74.5564	0.00665813	0.280053	0.988789
PanWU01x14_022530	NA RNA helicase, ATP-dependent DEAH box	-0.265297	0.339261	0.636758	Non-Significant	326.626	0.299177	0.414092	0.703989	-0.265297	0.339261	0.636758	Non-Significant	426.634	0.377114	0.15983	0.0400279
PanWU01x14_022540	NA Ionotropic glutamate receptor	-0.405749	0.133469	0.472519	Non-Significant	210.498	-2.75901	0.677423	0.00182262	-0.405749	0.133469	0.472519	Non-Significant	41.6165	-1.03324	0.42341	0.0329277
PanWU01x14_022550	NA Ionotropic glutamate receptor	0.0758784	0.788109	0.917088	Non-Significant	206.541	-1.03135	0.544184	0.232844	0.0758784	0.788109	0.917088	Non-Significant	68.6682	-2.00502	0.334432	1.27536233273186e-08
PanWU01x14_022560	NA 43kDa postsynaptic protein	-0.185415	0.508237	0.750879	Non-Significant	1156.3	-0.540237	0.408079	0.437227	-0.185415	0.508237	0.750879	Non-Significant	797.734	-0.246106	0.140695	0.142567
PanWU01x14_022570	NA Apoptosis inhibitory	-0.30017	0.277031	0.583202	Non-Significant	982.81	0.362491	0.255201	0.398838	-0.30017	0.277031	0.583202	Non-Significant	1289.51	-0.455031	0.132764	0.00184092
PanWU01x14_022580	NA hypothetical protein	-0.241798	0.385272	0.667655	Non-Significant	178.718	1.06853	0.425983	0.0967972	-0.241798	0.385272	0.667655	Non-Significant	195.14	-0.680795	0.209048	0.00323616
PanWU01x14_022590	NA hypothetical protein	-0.245082	0.378647	0.663852	Non-Significant	33.8793	0.381513	0.734106	0.79651	-0.245082	0.378647	0.663852	Non-Significant	57.2469	-0.979924	0.324004	0.00666279
PanWU01x14_022600	NA Peroxidase	-0.110084	0.696124	0.867029	Non-Significant	35.0835	1.18446	0.585476	0.197411	-0.110084	0.696124	0.867029	Non-Significant	52.4078	0.202526	0.340819	0.663017
PanWU01x14_022630	NA hypothetical protein	0.297352	0.281786	0.587654	Non-Significant	8.19529	0.230363	1.55738	0.947682	0.297352	0.281786	0.587654	Non-Significant	15.7153	1.55	0.599267	0.0226971
PanWU01x14_022640	NA hypothetical protein	0.294259	0.287061	0.593908	Non-Significant	23.3952	-0.447625	0.78597	0.772539	0.294259	0.287061	0.593908	Non-Significant	23.3708	1.59028	0.509182	0.00492027
PanWU01x14_022650	NA hypothetical protein	-0.237379	0.394281	0.674658	Non-Significant	28.3389	0.371623	0.52049	0.707664	-0.237379	0.394281	0.674658	Non-Significant	22.09	0.7284	0.492678	0.225754
PanWU01x14_022660	NA hypothetical protein	0.425473	0.11385	0.444352	Non-Significant	12.7538	0.79663	0.704007	0.516105	0.425473	0.11385	0.444352	Non-Significant	6.4166	2.17021	0.972373	0.0536353
PanWU01x14_022670	NA Proteasome B-type subunit	0.238506	0.391971	0.673234	Non-Significant	1467.64	0.204133	0.269246	0.688009	0.238506	0.391971	0.673234	Non-Significant	1963.26	-0.500443	0.143723	0.00153021
PanWU01x14_022680	NA D-aminoacyl-tRNA deacylase DTD	0.408165	0.130951	0.469153	Non-Significant	111.389	0.438999	0.32722	0.430057	0.408165	0.130951	0.469153	Non-Significant	122.384	0.24831	0.226295	0.386232
PanWU01x14_022690	NA negative regulator of systemic acquired resistance (SNI1)	-0.0293401	0.917331	0.971304	Non-Significant	74.6288	0.430317	0.55949	0.682569	-0.0293401	0.917331	0.971304	Non-Significant	138.595	0.349367	0.211287	0.169117
PanWU01x14_022700	NA Lipase	0.290033	0.294363	0.600269	Non-Significant	0.553272	-1.33505	3.87585	NA	0.290033	0.294363	0.600269	Non-Significant	3.14475	-1.91491	1.43042	0.278851
PanWU01x14_022710	NA hypothetical protein	-0.159413	0.57038	0.791813	Non-Significant	0.969015	-2.31867	2.73908	NA	-0.159413	0.57038	0.791813	Non-Significant	1.34202	-1.55645	2.08184	0.574559
PanWU01x14_022720	NA hypothetical protein	-0.673515	0.00591277	0.0982215	Non-Significant	20.2398	-0.566572	0.629699	0.622805	-0.673515	0.00591277	0.0982215	Non-Significant	20.704	0.968075	0.534905	0.127691
PanWU01x14_022730	NA hypothetical protein	0.562946	0.0288944	0.230806	Non-Significant	21.3683	-0.50727	1.15488	0.832249	0.562946	0.0288944	0.230806	Non-Significant	38.6549	1.09872	0.447081	0.0315333
PanWU01x14_022740	NA hypothetical protein	0.600719	0.0178764	0.179943	Non-Significant	43.0688	0.368682	0.552157	0.7283	0.600719	0.0178764	0.179943	Non-Significant	49.8155	1.04065	0.383123	0.016098
PanWU01x14_022750	NA hypothetical protein	0.220236	0.43027	0.697957	Non-Significant	3.03785	4.90863	1.80796	NA	0.220236	0.43027	0.697957	Non-Significant	6.40064	6.11866	1.4698	0.000118309
PanWU01x14_022760	NA Lipase	-0.471355	0.0761228	0.37326	Non-Significant	27.4049	0.438519	0.778322	0.77546	-0.471355	0.0761228	0.37326	Non-Significant	74.3074	1.88097	0.300712	2.65423719384539e-09
PanWU01x14_022770	NA hypothetical protein	-0.104153	0.711834	0.875709	Non-Significant	4.71832	-0.0936674	0.998583	NA	-0.104153	0.711834	0.875709	Non-Significant	6.23357	-1.20965	1.00111	0.334301
PanWU01x14_022780	NA hypothetical protein	-0.25997	0.349407	0.642987	Non-Significant	70.8279	-1.9929	0.873908	0.138353	-0.25997	0.349407	0.642987	Non-Significant	15.7076	0.288441	0.607566	0.734535
PanWU01x14_022790	PanERF27 AP2/ERF transcription factor	0.234059	0.401122	0.680047	Non-Significant	117.054	-3.87911	0.852599	0.000301643	0.234059	0.401122	0.680047	Non-Significant	23.697	-1.72822	0.503153	0.00179646
PanWU01x14_022800	PanERF35 AP2/ERF transcription factor	-0.00939509	0.973491	0.991082	Non-Significant	747.859	-3.0743	0.788658	0.00328076	-0.00939509	0.973491	0.991082	Non-Significant	261.022	-1.11649	0.214539	9.83199871049188e-07
PanWU01x14_022820	PanWOX8 Homeodomain transcription factor	0.347411	0.204526	0.513172	Non-Significant	0	NA	NA	NA	0.347411	0.204526	0.513172	Non-Significant	0.14478	0.953459	4.08047	NA
PanWU01x14_022830	NA Small GTP-binding domain containing protein	-0.400372	0.139194	0.480206	Non-Significant	610.235	-0.440372	0.353748	0.468113	-0.400372	0.139194	0.480206	Non-Significant	514.065	-1.24515	0.151069	1.89347385436454e-15
PanWU01x14_022840	NA hypothetical protein	0.227083	0.4157	0.691628	Non-Significant	154.586	0.266771	0.373987	0.707869	0.227083	0.4157	0.691628	Non-Significant	155.062	-0.117501	0.217267	0.694266
PanWU01x14_022850	NA Casein kinase substrate, phosphoprotein PP	-0.224882	0.420355	0.695104	Non-Significant	580.5	0.570664	0.261591	0.160001	-0.224882	0.420355	0.695104	Non-Significant	318.663	-1.42619	0.18633	1.8771676392956e-13
PanWU01x14_022860	NA hypothetical protein	0.347411	0.204526	0.513172	Non-Significant	0	NA	NA	NA	0.347411	0.204526	0.513172	Non-Significant	0	NA	NA	NA
PanWU01x14_022870	NA hypothetical protein	0.0798598	0.777242	0.911044	Non-Significant	0	NA	NA	NA	0.0798598	0.777242	0.911044	Non-Significant	0	NA	NA	NA
PanWU01x14_022880	NA UDP-glucuronosyl/UDP-glucosyltransferase	0.347411	0.204526	0.513172	Non-Significant	0	NA	NA	NA	0.347411	0.204526	0.513172	Non-Significant	0	NA	NA	NA
PanWU01x14_022900	NA deneddylase	0.342634	0.211241	0.520342	Non-Significant	380.438	-0.233604	0.271166	0.641635	0.342634	0.211241	0.520342	Non-Significant	349.604	0.412792	0.185253	0.054055
PanWU01x14_022910	NA Transcription elongation factor	-0.232653	0.404039	0.682639	Non-Significant	1246.14	0.534489	0.224653	0.118825	-0.232653	0.404039	0.682639	Non-Significant	884.869	0.297345	0.1468	0.0837771
PanWU01x14_022920	NA VOZ1 transcription factor	0.475093	0.0735062	0.366739	Non-Significant	1405.29	-0.536854	0.307711	0.281323	0.475093	0.0735062	0.366739	Non-Significant	1039.34	0.103955	0.12744	0.535443
PanWU01x14_022930	NA Optic atrophy 3-like	-0.211608	0.448996	0.7114	Non-Significant	148.999	-0.31875	0.348299	0.616426	-0.211608	0.448996	0.7114	Non-Significant	122.352	-0.167179	0.22403	0.575254
PanWU01x14_022940	NA hypothetical protein	0.661653	0.00721837	0.109599	Non-Significant	33.8293	0.53759	0.467866	0.509113	0.661653	0.00721837	0.109599	Non-Significant	40.5871	-0.506919	0.380202	0.280968
PanWU01x14_022950	NA histone H3/CENP-A	-0.441494	0.099457	0.418847	Non-Significant	2034.96	0.520958	0.318521	0.318345	-0.441494	0.099457	0.418847	Non-Significant	4433.71	0.172966	0.171561	0.431109
PanWU01x14_022960	NA hypothetical protein	-0.289953	0.294502	0.600293	Non-Significant	15.3614	-0.849716	0.669034	0.457835	-0.289953	0.294502	0.600293	Non-Significant	16.4169	-1.2982	0.560211	0.0441117
PanWU01x14_022970	NA hypothetical protein	-0.396358	0.143573	0.485271	Non-Significant	12.0595	-0.903673	0.934793	0.593181	-0.396358	0.143573	0.485271	Non-Significant	14.2904	-0.504056	0.612065	0.531125
PanWU01x14_022980	NA hypothetical protein	-0.378563	0.164101	0.511058	Non-Significant	10.1368	-1.04777	0.722486	0.386975	-0.378563	0.164101	0.511058	Non-Significant	8.76973	-1.27696	0.786416	0.177915
PanWU01x14_023000	NA Oxoglutarate/iron-dependent dioxygenase	0.948681	7.1851892922042e-08	5.10324077706974e-05	Positive	4600.97	-0.517361	0.295293	0.278547	0.948681	7.1851892922042e-08	5.10324077706974e-05	Positive	833.452	-3.43759	0.15161	1.84374360208487e-111
PanWU01x14_023010	NA hypothetical protein	0.805127	0.000292967	0.0150539	Positive	127.513	-0.618708	0.295357	0.18047	0.805127	0.000292967	0.0150539	Positive	17.0507	-3.76537	0.737657	1.6256522073199e-06
PanWU01x14_023020	NA O-methyltransferase COMT-type	0.930295	5.02791536063464e-07	0.000178552	Positive	2559.84	-0.57401	0.24436	0.125084	0.930295	5.02791536063464e-07	0.000178552	Positive	240.284	-4.52926	0.253145	1.26446936942052e-69
PanWU01x14_023050	NA hypothetical protein	0.607943	0.0162021	0.171095	Non-Significant	94.0991	-0.545947	0.557085	0.587088	0.607943	0.0162021	0.171095	Non-Significant	124.782	1.43375	0.234284	6.05596976571269e-09
PanWU01x14_023060	PanCASTOR CASTOR ion channel	0.764163	0.000910083	0.0322474	Positive	1064.88	-0.723055	0.470363	0.353768	0.764163	0.000910083	0.0322474	Positive	1030.83	1.17458	0.180305	5.22289386514357e-10
PanWU01x14_023070	NA Guanine nucleotide-binding protein, beta subunit	-0.215782	0.439887	0.704758	Non-Significant	735.933	0.30158	0.265218	0.514255	-0.215782	0.439887	0.704758	Non-Significant	597.676	-0.528539	0.143022	0.000718065
PanWU01x14_023080	NA Cysteine synthase	-0.726075	0.00217731	0.054324	Non-Significant	1855.28	0.00122806	0.257203	0.998369	-0.726075	0.00217731	0.054324	Non-Significant	1899.71	-0.144241	0.124272	0.356524
PanWU01x14_023090	NA Short-chain dehydrogenase/reductase	0.575104	0.024904	0.214312	Non-Significant	528.995	0.0172802	0.300734	0.980847	0.575104	0.024904	0.214312	Non-Significant	580.345	0.718378	0.17156	0.000107069
PanWU01x14_023100	NA LRR domain containing protein	-0.315514	0.251987	0.557659	Non-Significant	11.1428	-0.0396729	0.854116	0.984389	-0.315514	0.251987	0.557659	Non-Significant	11.1095	0.293538	0.725579	0.776037
PanWU01x14_023110	NA hypothetical protein	-0.217061	0.437114	0.702746	Non-Significant	7.25829	0.253523	0.902296	0.898791	-0.217061	0.437114	0.702746	Non-Significant	15.8706	0.0372396	0.631912	0.970352
PanWU01x14_023120	NA hypothetical protein	-0.171101	0.542056	0.772877	Non-Significant	3.14928	-0.685717	1.94306	NA	-0.171101	0.542056	0.772877	Non-Significant	0.333424	-1.85643	4.03761	NA
PanWU01x14_023130	NA hypothetical protein	0.0113171	0.96807	0.988793	Non-Significant	1.84506	-0.600625	1.99158	NA	0.0113171	0.96807	0.988793	Non-Significant	0.163931	-0.945004	4.08047	NA
PanWU01x14_023140	NA cytochrome oxidase assembly protein	-0.294905	0.285954	0.59262	Non-Significant	100.406	0.297299	0.354736	0.652617	-0.294905	0.285954	0.59262	Non-Significant	81.1522	-0.203592	0.273875	0.576823
PanWU01x14_023150	NA Protein FAM136A	-0.24877	0.371284	0.662077	Non-Significant	41.9099	0.234271	0.492948	0.816663	-0.24877	0.371284	0.662077	Non-Significant	52.4631	0.112933	0.317892	0.805648
PanWU01x14_023160	NA Calcineurin-like phosphoesterase domain, apaH type	0.0816441	0.772385	0.908135	Non-Significant	572.558	-0.137346	0.378701	0.865241	0.0816441	0.772385	0.908135	Non-Significant	459.321	-0.293299	0.181283	0.179768
PanWU01x14_023180	NA hypothetical protein	-0.13241	0.63806	0.833901	Non-Significant	0	NA	NA	NA	-0.13241	0.63806	0.833901	Non-Significant	0	NA	NA	NA
PanWU01x14_023190	NA hypothetical protein	0.164265	0.558548	0.783659	Non-Significant	0	NA	NA	NA	0.164265	0.558548	0.783659	Non-Significant	0	NA	NA	NA
PanWU01x14_023200	NA Fatty acid desaturase, type	-0.665588	0.00676232	0.105654	Non-Significant	1037.47	0.456373	0.219366	0.183865	-0.665588	0.00676232	0.105654	Non-Significant	1032.02	-0.685896	0.151939	2.65230462030252e-05
PanWU01x14_023210	NA hypothetical protein	-0.054485	0.847073	0.94096	Non-Significant	9.88949	0.106262	0.706247	0.947049	-0.054485	0.847073	0.94096	Non-Significant	17.9087	-1.0918	0.545874	0.0882906
PanWU01x14_023220	NA hypothetical protein	0.116719	0.678687	0.858322	Non-Significant	14.7302	-0.780688	0.712239	0.532178	0.116719	0.678687	0.858322	Non-Significant	16.4594	0.483354	0.616855	0.553862
PanWU01x14_023230	PanWRKY50 WRKY domain containing protein	0.141157	0.615812	0.819604	Non-Significant	7281.06	-2.6532	0.68907	0.00384365	0.141157	0.615812	0.819604	Non-Significant	3201.08	-1.15797	0.132491	2.9836922079308e-17
PanWU01x14_023240	NA hypothetical protein	0.431197	0.108551	0.435475	Non-Significant	105.802	-2.03068	0.697488	0.046058	0.431197	0.108551	0.435475	Non-Significant	71.3413	-0.711049	0.378927	0.112675
PanWU01x14_023250	NA hypothetical protein	-0.272169	0.326419	0.625839	Non-Significant	0	NA	NA	NA	-0.272169	0.326419	0.625839	Non-Significant	0	NA	NA	NA
PanWU01x14_023270	NA DNA-directed DNA polymerase	-0.323727	0.239175	0.544277	Non-Significant	3.5011	-1.55959	1.31422	NA	-0.323727	0.239175	0.544277	Non-Significant	6.00746	-3.01769	1.11441	0.0164708
PanWU01x14_023280	NA hypothetical protein	-0.499161	0.0581872	0.328201	Non-Significant	0.883328	-2.17203	2.72738	NA	-0.499161	0.0581872	0.328201	Non-Significant	0.664648	-2.85596	3.06384	NA
PanWU01x14_023290	NA 6,7-dimethyl-8-ribityllumazine synthase	0.279276	0.313437	0.617364	Non-Significant	115.038	0.236626	0.454507	0.796133	0.279276	0.313437	0.617364	Non-Significant	112.272	-3.55966	0.293794	2.33757400940596e-32
PanWU01x14_023300	NA hypothetical protein	0.397829	0.141956	0.483193	Non-Significant	0	NA	NA	NA	0.397829	0.141956	0.483193	Non-Significant	0.167208	-0.966123	4.08047	NA
PanWU01x14_023320	NA hypothetical protein	0.223871	0.422503	0.696889	Non-Significant	0.154012	0.676848	4.08047	NA	0.223871	0.422503	0.696889	Non-Significant	0	NA	NA	NA
PanWU01x14_023330	NA hypothetical protein	0.320324	0.244433	0.549661	Non-Significant	0.618434	2.6083	3.97152	NA	0.320324	0.244433	0.549661	Non-Significant	1.52102	1.0132	1.83631	0.688016
PanWU01x14_023340	NA Lipase	0.189799	0.498079	0.74601	Non-Significant	62.9543	-0.515998	0.372343	0.413003	0.189799	0.498079	0.74601	Non-Significant	65.6613	-0.276079	0.346994	0.546989
PanWU01x14_023350	NA Exocyst complex protein	-0.034394	0.903148	0.965854	Non-Significant	1756.45	-0.642198	0.390995	0.316259	-0.034394	0.903148	0.965854	Non-Significant	2129.98	-0.641349	0.140151	2.01017934692212e-05
PanWU01x14_023360	NA Prenylated rab acceptor	0.524117	0.0449084	0.288971	Non-Significant	116.22	-0.241803	0.425898	0.773302	0.524117	0.0449084	0.288971	Non-Significant	61.0725	-0.760299	0.33821	0.0517478
PanWU01x14_023370	NA Vacuolar protein sorting-associated protein 17, Vps	0.737681	0.00169483	0.0473088	Positive	1891.87	-0.615669	0.360234	0.292654	0.737681	0.00169483	0.0473088	Positive	1570.18	-0.491054	0.129083	0.000481411
PanWU01x14_023380	NA N-acetyltransferase B complex, non-catalytic subunit	-0.0313535	0.911678	0.969282	Non-Significant	563.575	-0.0992281	0.309865	0.882976	-0.0313535	0.911678	0.969282	Non-Significant	855.393	-0.252834	0.163259	0.201448
PanWU01x14_023390	NA Laccase	-0.359575	0.188052	0.513172	Non-Significant	2567.23	-0.0720723	0.276755	0.90695	-0.359575	0.188052	0.513172	Non-Significant	7215.02	1.27301	0.119203	2.58565085395138e-25
PanWU01x14_023410	NA Zinc finger, HIT-type	0.163416	0.560611	0.784933	Non-Significant	179.609	0.563479	0.324986	0.284547	0.163416	0.560611	0.784933	Non-Significant	139.257	1.21746	0.239503	1.80490692011071e-06
PanWU01x14_023420	NA DNA-directed DNA polymerase	-0.0788425	0.780015	0.912621	Non-Significant	10.1341	-0.433543	0.684731	0.743696	-0.0788425	0.780015	0.912621	Non-Significant	6.55039	-1.46756	0.986118	0.222081
PanWU01x14_023430	NA hypothetical protein	-0.364886	0.181137	0.513172	Non-Significant	0.551887	-2.75814	3.99382	NA	-0.364886	0.181137	0.513172	Non-Significant	0.495566	0.879148	3.17422	NA
PanWU01x14_023480	NA hypothetical protein	0.347411	0.204526	0.513172	Non-Significant	0.155283	0.689569	4.08047	NA	0.347411	0.204526	0.513172	Non-Significant	2.40656	4.70137	1.80383	0.0215605
PanWU01x14_023490	NA hypothetical protein	-0.0565169	0.841435	0.937826	Non-Significant	1.68903	-0.379715	1.97511	NA	-0.0565169	0.841435	0.937826	Non-Significant	0.958948	-1.14385	2.50447	0.744945
[truncated: 30,005 more rows]
